# Supplementary material for: Crystal structure of 12-benzyl­sulfanyl-2,9-di­bromo-6H-dibenzo[b,g][1,8]naphthyridin-11-one
Source: Acta Crystallogr E Crystallogr Commun. 2015 Aug 22;71(Pt 9):o675–6. doi: 10.1107/S2056989015014541 (PMC4555377; doi:10.1107/S2056989015014541)
Supplement: Supplementary file 1 [file e-71-0o675-sup1.cif]

##############################################################################
#                                                                            #
# This CIF contains the data in a paper accepted for publication in          #
# Acta Crystallographica Section E. It conforms to the requirements of       #
# Notes for Authors for Acta Crystallographica Section E, and has been       #
# peer reviewed under the auspices of the IUCr Commission on Journals.       #
#                                                                            #
# Full details of the Crystallographic Information File format               #
# are given in the paper "The Crystallographic Information File (CIF):       #
# a New Standard Archive File for Crystallography" by S. R. Hall, F. H.      #
# Allen and I. D. Brown [Acta Cryst. (1991), A47, 655-685].                  #
#                                                                            #
# The current version of the core CIF dictionary is obtainable from          #
# ftp://ftp.iucr.org/pub/cif_core.dic.                                       #
#                                                                            #
# Software is freely available for graphical display of the structure(s)     #
# in this CIF. For information consult the CIF software page                 #
# http://www.iucr.org/resources/cif/software.                                #
#                                                                            #
# This file may be used for bona fide research purposes within the           #
# scientific community so long as proper attribution is given to the journal # 
# article from which it was obtained.                                        #
#                                                                            #
##############################################################################
data_I
_audit_creation_method     SHELXL-2014
_database_code_depnum_ccdc_archive     'CCDC 1416554'
_chemical_name_systematic
;
12-Benzylsulfanyl-2,9-dibromo-6,11-dihydro-5-azatetracen-11-one
;
_chemical_name_common
;
12-Benzylsulfanyl-2,9-dibromo-6<i>H</i>-dibenzo[<i>b</i>,<i>g</i>]\
[1,8]naphthyridin-11-one
;
_chemical_formula_moiety     'C23 H14 Br2 N2 O S'
_chemical_formula_sum     'C23 H14 Br2 N2 O S'
_chemical_formula_iupac     'C23 H14 Br2 N2 O S'
_chemical_formula_weight     526.24
_chemical_melting_point     ?
_shelx_space_group_comment
;
The symmetry employed for this shelxl refinement is uniquely defined
by the following loop, which should always be used as a source of
symmetry information in preference to the above space-group names.
They are only intended as comments.
;
_space_group_crystal_system     monoclinic
_space_group_name_H-M_alt     'P 21/c'
_space_group_name_Hall     '-P 2ybc'
loop_
    _space_group_symop_operation_xyz
    'x, y, z'
    '-x, y+1/2, -z+1/2'
    '-x, -y, -z'
    'x, -y-1/2, z-1/2'
_cell_length_a     15.4915(10)
_cell_length_b     9.3953(4)
_cell_length_c     13.6501(9)
_cell_angle_alpha     90
_cell_angle_beta     101.251(5)
_cell_angle_gamma     90
_cell_volume     1948.6(2)
_cell_formula_units_Z     4
_cell_measurement_reflns_used     7178
_cell_measurement_theta_min     2.55
_cell_measurement_theta_max     28.24
_cell_measurement_temperature     193(2)
_exptl_crystal_description     'plate'
_exptl_crystal_colour     'orange'
_exptl_crystal_size_max     0.27
_exptl_crystal_size_mid     0.12
_exptl_crystal_size_min     0.04
_exptl_crystal_density_diffrn     1.794
_exptl_crystal_density_meas     ?
_exptl_crystal_density_method     ?
_exptl_crystal_F_000     1040
loop_
    _exptl_crystal_face_index_h
    _exptl_crystal_face_index_k
    _exptl_crystal_face_index_l
    _exptl_crystal_face_perp_dist
    -1 0 0 0.0340
    1 0 0 0.0110
    1 0 -2 0.0830
    0 -1 0 0.1800
    0 1 4 0.0440
    0 1 1 0.0620
_exptl_absorpt_coefficient_mu     4.286
_exptl_absorpt_correction_type     integration
_exptl_absorpt_process_details
;
X-RED (Stoe & Cie, 1995)
;
_shelx_estimated_absorpt_T_min     0.391
_shelx_estimated_absorpt_T_max     0.847
_exptl_absorpt_correction_T_min     0.3629
_exptl_absorpt_correction_T_max     0.8108
_exptl_special_details     ?
_diffrn_ambient_temperature     193(2)
_diffrn_radiation_type     MoK\a
_diffrn_radiation_wavelength     0.71073
_diffrn_measurement_device_type     'Stoe IPDS 2T'
_diffrn_measurement_device     '2-circle goniometer'
_diffrn_measurement_method     'rotation method'
_diffrn_detector_area_resol_mean     6.67
_diffrn_reflns_number     10437
_diffrn_reflns_av_R_equivalents     0.0576
_diffrn_reflns_theta_min     2.549
_diffrn_reflns_theta_max     28.313
_diffrn_reflns_theta_full     25.242
_diffrn_measured_fraction_theta_max     0.992
_diffrn_measured_fraction_theta_full     0.998
_diffrn_reflns_limit_h_min     -20
_diffrn_reflns_limit_h_max     20
_diffrn_reflns_limit_k_min     -10
_diffrn_reflns_limit_k_max     12
_diffrn_reflns_limit_l_min     -18
_diffrn_reflns_limit_l_max     16
_refine_special_details     ?
_reflns_number_total     4807
_reflns_number_gt     2850
_reflns_threshold_expression     I>2\s(I)
_refine_ls_structure_factor_coef     Fsqd
_refine_ls_matrix_type     full
_refine_ls_R_factor_all     0.1234
_refine_ls_R_factor_gt     0.0675
_refine_ls_wR_factor_gt     0.1663
_refine_ls_wR_factor_ref     0.2220
_refine_ls_goodness_of_fit_ref     1.053
_refine_ls_restrained_S_all     1.053
_refine_ls_number_reflns     4807
_refine_ls_number_parameters     262
_refine_ls_number_restraints     0
_refine_ls_hydrogen_treatment     constr
_refine_ls_weighting_scheme     calc
_refine_ls_weighting_details
              'w=1/[\s^2^(Fo^2^)+(0.1106P)^2^+4.6375P] where P=(Fo^2^+2Fc^2^)/3'
_atom_sites_solution_hydrogens     geom
_atom_sites_solution_primary     ?
_atom_sites_solution_secondary     ?
_refine_ls_shift/su_max     0.001
_refine_ls_shift/su_mean     0.000
_refine_diff_density_max     2.294
_refine_diff_density_min     -1.212
_refine_ls_extinction_method     none
_refine_ls_extinction_coef     .
loop_
    _atom_type_symbol
    _atom_type_description
    _atom_type_scat_dispersion_real
    _atom_type_scat_dispersion_imag
    _atom_type_scat_source
    'C' 'C' 0.0033 0.0016
                         'International Tables Vol C Tables 4.2.6.8 and 6.1.1.4'
    'H' 'H' 0.0000 0.0000
                         'International Tables Vol C Tables 4.2.6.8 and 6.1.1.4'
    'N' 'N' 0.0061 0.0033
                         'International Tables Vol C Tables 4.2.6.8 and 6.1.1.4'
    'O' 'O' 0.0106 0.0060
                         'International Tables Vol C Tables 4.2.6.8 and 6.1.1.4'
    'S' 'S' 0.1246 0.1234
                         'International Tables Vol C Tables 4.2.6.8 and 6.1.1.4'
    'Br' 'Br' -0.2901 2.4595
                         'International Tables Vol C Tables 4.2.6.8 and 6.1.1.4'
_computing_data_collection
;
X-AREA (Stoe & Cie, 1995)
;
_computing_cell_refinement
;
X-AREA (Stoe & Cie, 1995)
;
_computing_data_reduction
;
X-RED (Stoe & Cie, 1995)
;
_computing_structure_solution
;
SIR2004 (Burla <i>et al.</i>,  2005)
;
_computing_structure_refinement
;
SHELXL2014 (Sheldrick, 2015)
;
_computing_molecular_graphics
;
PLATON (Spek, 2009)
;
_computing_publication_material
;
publCIF (Westrip, 2010)
;
loop_
    _atom_site_type_symbol
    _atom_site_label
    _atom_site_fract_x
    _atom_site_fract_y
    _atom_site_fract_z
    _atom_site_U_iso_or_equiv
    _atom_site_adp_type
    _atom_site_calc_flag
    _atom_site_occupancy
    _atom_site_disorder_assembly
    _atom_site_disorder_group
    Br Br1 0.71684(5) 1.08811(8) 0.58620(5) 0.0411(2) Uani d 1 . .
    Br Br2 0.08972(7) 0.12934(12) 0.48824(9) 0.0689(3) Uani d 1 . .
    S S1 0.29644(15) 0.5906(3) 0.64477(16) 0.0589(6) Uani d 1 . .
    O O1 0.4597(3) 0.7273(6) 0.6495(3) 0.0438(12) Uani d 1 . .
    C C1 0.5809(5) 0.8812(7) 0.5634(5) 0.0348(14) Uani d 1 . .
    H H1 0.5838 0.8954 0.6329 0.042 Uiso calc 1 . .
    C C2 0.6354(4) 0.9552(7) 0.5144(5) 0.0328(13) Uani d 1 . .
    C C3 0.6323(5) 0.9381(8) 0.4114(5) 0.0377(15) Uani d 1 . .
    H H3 0.6694 0.9933 0.3785 0.045 Uiso calc 1 . .
    C C4 0.5755(5) 0.8415(8) 0.3590(5) 0.0390(16) Uani d 1 . .
    H H4 0.5736 0.8280 0.2897 0.047 Uiso calc 1 . .
    C C4A 0.5201(4) 0.7624(8) 0.4081(5) 0.0322(14) Uani d 1 . .
    N N5 0.4632(4) 0.6622(6) 0.3565(4) 0.0355(12) Uani d 1 . .
    H H5 0.4652 0.6476 0.2933 0.043 Uiso calc 1 . .
    C C5A 0.4042(4) 0.5846(7) 0.3968(5) 0.0301(13) Uani d 1 . .
    N N6 0.3543(4) 0.4954(6) 0.3354(4) 0.0347(12) Uani d 1 . .
    C C6A 0.2948(4) 0.4160(7) 0.3729(5) 0.0315(13) Uani d 1 . .
    C C7 0.2433(5) 0.3168(8) 0.3085(5) 0.0409(16) Uani d 1 . .
    H H7 0.2516 0.3067 0.2417 0.049 Uiso calc 1 . .
    C C8 0.1822(5) 0.2364(8) 0.3411(6) 0.0451(17) Uani d 1 . .
    H H8 0.1472 0.1713 0.2970 0.054 Uiso calc 1 . .
    C C9 0.1706(5) 0.2493(9) 0.4408(6) 0.0477(18) Uani d 1 . .
    C C10 0.2184(5) 0.3449(8) 0.5041(6) 0.0425(16) Uani d 1 . .
    H H10 0.2094 0.3526 0.5708 0.051 Uiso calc 1 . .
    C C10A 0.2809(4) 0.4321(7) 0.4720(5) 0.0353(14) Uani d 1 . .
    C C11 0.3307(4) 0.5375(8) 0.5332(5) 0.0361(14) Uani d 1 . .
    C C11A 0.3987(4) 0.6075(7) 0.4993(5) 0.0293(13) Uani d 1 . .
    C C12 0.4597(4) 0.7092(7) 0.5603(5) 0.0335(14) Uani d 1 . .
    C C12A 0.5203(4) 0.7839(7) 0.5102(4) 0.0319(14) Uani d 1 . .
    C C1A 0.1824(6) 0.6501(11) 0.5902(6) 0.057(2) Uani d 1 . .
    H H1AA 0.1841 0.7334 0.5462 0.068 Uiso calc 1 . .
    H H1AB 0.1497 0.5726 0.5500 0.068 Uiso calc 1 . .
    C C1' 0.1381(6) 0.6890(10) 0.6749(6) 0.0500(19) Uani d 1 . .
    C C2' 0.0739(6) 0.6017(10) 0.6987(7) 0.055(2) Uani d 1 . .
    H H2' 0.0582 0.5173 0.6612 0.066 Uiso calc 1 . .
    C C3' 0.0318(6) 0.6350(11) 0.7769(7) 0.058(2) Uani d 1 . .
    H H3' -0.0128 0.5746 0.7925 0.070 Uiso calc 1 . .
    C C4' 0.0557(6) 0.7568(10) 0.8311(7) 0.055(2) Uani d 1 . .
    H H4' 0.0282 0.7796 0.8855 0.066 Uiso calc 1 . .
    C C5' 0.1175(6) 0.8441(10) 0.8082(7) 0.054(2) Uani d 1 . .
    H H5' 0.1328 0.9281 0.8464 0.065 Uiso calc 1 . .
    C C6' 0.1586(6) 0.8136(9) 0.7307(7) 0.052(2) Uani d 1 . .
    H H6' 0.2014 0.8774 0.7146 0.062 Uiso calc 1 . .
loop_
    _atom_site_aniso_label
    _atom_site_aniso_U_11
    _atom_site_aniso_U_22
    _atom_site_aniso_U_33
    _atom_site_aniso_U_12
    _atom_site_aniso_U_13
    _atom_site_aniso_U_23
    Br1 0.0434(4) 0.0406(4) 0.0375(4) -0.0045(3) 0.0034(3) -0.0001(3)
    Br2 0.0683(6) 0.0662(6) 0.0812(7) -0.0265(5) 0.0367(5) -0.0144(5)
    S1 0.0482(11) 0.0958(18) 0.0361(10) -0.0175(11) 0.0165(8) -0.0164(10)
    O1 0.048(3) 0.062(3) 0.022(2) -0.011(3) 0.008(2) -0.002(2)
    C1 0.034(3) 0.041(4) 0.028(3) 0.001(3) 0.005(3) -0.004(3)
    C2 0.032(3) 0.037(3) 0.029(3) -0.005(3) 0.005(3) 0.001(3)
    C3 0.043(4) 0.043(4) 0.027(3) -0.006(3) 0.006(3) 0.006(3)
    C4 0.042(4) 0.049(4) 0.025(3) -0.002(3) 0.004(3) 0.003(3)
    C4A 0.028(3) 0.044(4) 0.024(3) -0.002(3) 0.004(2) 0.003(3)
    N5 0.039(3) 0.047(3) 0.022(3) -0.005(3) 0.010(2) 0.001(2)
    C5A 0.031(3) 0.030(3) 0.028(3) 0.003(3) 0.004(2) 0.007(2)
    N6 0.038(3) 0.038(3) 0.027(3) 0.004(2) 0.003(2) -0.008(2)
    C6A 0.025(3) 0.035(3) 0.033(3) 0.003(3) 0.004(2) -0.002(3)
    C7 0.044(4) 0.043(4) 0.035(4) -0.002(3) 0.007(3) 0.000(3)
    C8 0.044(4) 0.039(4) 0.050(4) -0.004(3) 0.005(3) -0.007(3)
    C9 0.048(4) 0.050(5) 0.047(4) 0.001(3) 0.015(4) -0.002(3)
    C10 0.040(4) 0.049(4) 0.040(4) 0.008(3) 0.012(3) 0.002(3)
    C10A 0.031(3) 0.038(4) 0.038(4) -0.001(3) 0.009(3) -0.001(3)
    C11 0.035(3) 0.046(4) 0.029(3) 0.006(3) 0.011(3) 0.003(3)
    C11A 0.028(3) 0.033(3) 0.026(3) 0.003(2) 0.003(2) 0.000(2)
    C12 0.032(3) 0.038(4) 0.028(3) 0.003(3) 0.000(3) 0.003(3)
    C12A 0.038(3) 0.039(4) 0.019(3) 0.009(3) 0.007(2) 0.003(2)
    C1A 0.055(5) 0.075(6) 0.039(4) -0.007(4) 0.004(4) -0.011(4)
    C1' 0.056(5) 0.059(5) 0.037(4) 0.010(4) 0.013(3) 0.004(3)
    C2' 0.047(5) 0.053(5) 0.067(6) -0.010(4) 0.013(4) 0.000(4)
    C3' 0.042(4) 0.069(6) 0.063(6) -0.005(4) 0.012(4) 0.004(5)
    C4' 0.044(4) 0.064(6) 0.058(5) 0.003(4) 0.011(4) 0.001(4)
    C5' 0.053(5) 0.057(5) 0.054(5) 0.006(4) 0.013(4) -0.016(4)
    C6' 0.052(5) 0.045(4) 0.058(5) -0.010(4) 0.008(4) -0.008(4)
_geom_special_details
;
All e.s.d.'s (except the e.s.d. in the dihedral angle between two l.s. planes)
are estimated using the full covariance matrix. The cell e.s.d.'s are taken
into account individually in the estimation of e.s.d.'s in distances, angles
and torsion angles; correlations between e.s.d.'s in cell parameters are only
used when they are defined by crystal symmetry. An approximate (isotropic)
treatment of cell e.s.d.'s is used for estimating e.s.d.'s involving l.s.
planes.
;
loop_
    _geom_bond_atom_site_label_1
    _geom_bond_atom_site_label_2
    _geom_bond_site_symmetry_2
    _geom_bond_distance
    _geom_bond_publ_flag
    Br1 C2 . 1.905(7) ?
    Br2 C9 . 1.890(9) ?
    S1 C11 . 1.779(7) ?
    S1 C1A . 1.864(9) ?
    O1 C12 . 1.229(8) ?
    C1 C2 . 1.366(10) ?
    C1 C12A . 1.406(10) ?
    C1 H1 . 0.9500 ?
    C2 C3 . 1.407(9) ?
    C3 C4 . 1.365(10) ?
    C3 H3 . 0.9500 ?
    C4 C4A . 1.400(10) ?
    C4 H4 . 0.9500 ?
    C4A N5 . 1.385(9) ?
    C4A C12A . 1.408(9) ?
    N5 C5A . 1.366(8) ?
    N5 H5 . 0.8800 ?
    C5A N6 . 1.323(8) ?
    C5A C11A . 1.435(9) ?
    N6 C6A . 1.360(9) ?
    C6A C7 . 1.416(10) ?
    C6A C10A . 1.420(10) ?
    C7 C8 . 1.352(11) ?
    C7 H7 . 0.9500 ?
    C8 C9 . 1.413(11) ?
    C8 H8 . 0.9500 ?
    C9 C10 . 1.362(11) ?
    C10 C10A . 1.402(10) ?
    C10 H10 . 0.9500 ?
    C10A C11 . 1.422(10) ?
    C11 C11A . 1.395(10) ?
    C11A C12 . 1.481(9) ?
    C12 C12A . 1.447(10) ?
    C1A C1' . 1.501(12) ?
    C1A H1AA . 0.9900 ?
    C1A H1AB . 0.9900 ?
    C1' C2' . 1.376(12) ?
    C1' C6' . 1.398(12) ?
    C2' C3' . 1.391(13) ?
    C2' H2' . 0.9500 ?
    C3' C4' . 1.374(13) ?
    C3' H3' . 0.9500 ?
    C4' C5' . 1.342(13) ?
    C4' H4' . 0.9500 ?
    C5' C6' . 1.368(12) ?
    C5' H5' . 0.9500 ?
    C6' H6' . 0.9500 ?
loop_
    _geom_angle_atom_site_label_1
    _geom_angle_atom_site_label_2
    _geom_angle_atom_site_label_3
    _geom_angle_site_symmetry_1
    _geom_angle_site_symmetry_3
    _geom_angle
    _geom_angle_publ_flag
    C11 S1 C1A . . 99.2(4) ?
    C2 C1 C12A . . 119.5(6) ?
    C2 C1 H1 . . 120.3 ?
    C12A C1 H1 . . 120.3 ?
    C1 C2 C3 . . 121.8(6) ?
    C1 C2 Br1 . . 119.5(5) ?
    C3 C2 Br1 . . 118.7(5) ?
    C4 C3 C2 . . 119.5(6) ?
    C4 C3 H3 . . 120.2 ?
    C2 C3 H3 . . 120.2 ?
    C3 C4 C4A . . 119.7(6) ?
    C3 C4 H4 . . 120.2 ?
    C4A C4 H4 . . 120.2 ?
    N5 C4A C4 . . 120.4(6) ?
    N5 C4A C12A . . 118.6(6) ?
    C4 C4A C12A . . 120.9(6) ?
    C5A N5 C4A . . 124.6(6) ?
    C5A N5 H5 . . 117.7 ?
    C4A N5 H5 . . 117.7 ?
    N6 C5A N5 . . 116.0(6) ?
    N6 C5A C11A . . 125.1(6) ?
    N5 C5A C11A . . 119.0(6) ?
    C5A N6 C6A . . 117.7(6) ?
    N6 C6A C7 . . 117.9(6) ?
    N6 C6A C10A . . 122.7(6) ?
    C7 C6A C10A . . 119.3(6) ?
    C8 C7 C6A . . 120.6(7) ?
    C8 C7 H7 . . 119.7 ?
    C6A C7 H7 . . 119.7 ?
    C7 C8 C9 . . 119.9(7) ?
    C7 C8 H8 . . 120.0 ?
    C9 C8 H8 . . 120.0 ?
    C10 C9 C8 . . 120.8(8) ?
    C10 C9 Br2 . . 119.4(6) ?
    C8 C9 Br2 . . 119.8(6) ?
    C9 C10 C10A . . 120.7(7) ?
    C9 C10 H10 . . 119.6 ?
    C10A C10 H10 . . 119.6 ?
    C10 C10A C6A . . 118.5(6) ?
    C10 C10A C11 . . 123.5(7) ?
    C6A C10A C11 . . 117.9(6) ?
    C11A C11 C10A . . 119.5(6) ?
    C11A C11 S1 . . 121.5(5) ?
    C10A C11 S1 . . 118.6(5) ?
    C11 C11A C5A . . 116.4(6) ?
    C11 C11A C12 . . 123.9(6) ?
    C5A C11A C12 . . 119.5(6) ?
    O1 C12 C12A . . 121.8(6) ?
    O1 C12 C11A . . 121.5(6) ?
    C12A C12 C11A . . 116.7(6) ?
    C1 C12A C4A . . 118.5(6) ?
    C1 C12A C12 . . 120.0(6) ?
    C4A C12A C12 . . 121.5(6) ?
    C1' C1A S1 . . 107.8(6) ?
    C1' C1A H1AA . . 110.1 ?
    S1 C1A H1AA . . 110.1 ?
    C1' C1A H1AB . . 110.1 ?
    S1 C1A H1AB . . 110.1 ?
    H1AA C1A H1AB . . 108.5 ?
    C2' C1' C6' . . 117.9(8) ?
    C2' C1' C1A . . 119.8(8) ?
    C6' C1' C1A . . 122.3(8) ?
    C1' C2' C3' . . 121.1(9) ?
    C1' C2' H2' . . 119.5 ?
    C3' C2' H2' . . 119.5 ?
    C4' C3' C2' . . 118.8(9) ?
    C4' C3' H3' . . 120.6 ?
    C2' C3' H3' . . 120.6 ?
    C5' C4' C3' . . 120.9(9) ?
    C5' C4' H4' . . 119.5 ?
    C3' C4' H4' . . 119.5 ?
    C4' C5' C6' . . 120.8(9) ?
    C4' C5' H5' . . 119.6 ?
    C6' C5' H5' . . 119.6 ?
    C5' C6' C1' . . 120.4(8) ?
    C5' C6' H6' . . 119.8 ?
    C1' C6' H6' . . 119.8 ?
loop_
    _geom_torsion_atom_site_label_1
    _geom_torsion_atom_site_label_2
    _geom_torsion_atom_site_label_3
    _geom_torsion_atom_site_label_4
    _geom_torsion_site_symmetry_1
    _geom_torsion_site_symmetry_2
    _geom_torsion_site_symmetry_3
    _geom_torsion_site_symmetry_4
    _geom_torsion
    _geom_torsion_publ_flag
    C12A C1 C2 C3 . . . . 0.7(11) ?
    C12A C1 C2 Br1 . . . . 179.5(5) ?
    C1 C2 C3 C4 . . . . -2.3(11) ?
    Br1 C2 C3 C4 . . . . 178.8(6) ?
    C2 C3 C4 C4A . . . . 1.0(11) ?
    C3 C4 C4A N5 . . . . -178.9(7) ?
    C3 C4 C4A C12A . . . . 1.9(11) ?
    C4 C4A N5 C5A . . . . -177.0(6) ?
    C12A C4A N5 C5A . . . . 2.2(10) ?
    C4A N5 C5A N6 . . . . 179.0(6) ?
    C4A N5 C5A C11A . . . . 0.8(10) ?
    N5 C5A N6 C6A . . . . 179.9(6) ?
    C11A C5A N6 C6A . . . . -2.0(9) ?
    C5A N6 C6A C7 . . . . -177.9(6) ?
    C5A N6 C6A C10A . . . . 4.1(9) ?
    N6 C6A C7 C8 . . . . -179.0(7) ?
    C10A C6A C7 C8 . . . . -1.0(11) ?
    C6A C7 C8 C9 . . . . -1.1(12) ?
    C7 C8 C9 C10 . . . . 1.9(12) ?
    C7 C8 C9 Br2 . . . . -176.6(6) ?
    C8 C9 C10 C10A . . . . -0.5(12) ?
    Br2 C9 C10 C10A . . . . 178.0(6) ?
    C9 C10 C10A C6A . . . . -1.7(11) ?
    C9 C10 C10A C11 . . . . 177.7(7) ?
    N6 C6A C10A C10 . . . . -179.7(6) ?
    C7 C6A C10A C10 . . . . 2.4(10) ?
    N6 C6A C10A C11 . . . . 0.9(10) ?
    C7 C6A C10A C11 . . . . -177.0(6) ?
    C10 C10A C11 C11A . . . . 172.4(7) ?
    C6A C10A C11 C11A . . . . -8.3(10) ?
    C10 C10A C11 S1 . . . . -14.7(10) ?
    C6A C10A C11 S1 . . . . 164.7(5) ?
    C1A S1 C11 C11A . . . . 115.4(6) ?
    C1A S1 C11 C10A . . . . -57.4(7) ?
    C10A C11 C11A C5A . . . . 10.1(9) ?
    S1 C11 C11A C5A . . . . -162.6(5) ?
    C10A C11 C11A C12 . . . . -174.3(6) ?
    S1 C11 C11A C12 . . . . 13.0(9) ?
    N6 C5A C11A C11 . . . . -5.1(10) ?
    N5 C5A C11A C11 . . . . 172.9(6) ?
    N6 C5A C11A C12 . . . . 179.0(6) ?
    N5 C5A C11A C12 . . . . -2.9(9) ?
    C11 C11A C12 O1 . . . . 7.7(10) ?
    C5A C11A C12 O1 . . . . -176.8(6) ?
    C11 C11A C12 C12A . . . . -173.5(6) ?
    C5A C11A C12 C12A . . . . 2.0(9) ?
    C2 C1 C12A C4A . . . . 2.2(10) ?
    C2 C1 C12A C12 . . . . -177.5(6) ?
    N5 C4A C12A C1 . . . . 177.3(6) ?
    C4 C4A C12A C1 . . . . -3.5(10) ?
    N5 C4A C12A C12 . . . . -3.1(10) ?
    C4 C4A C12A C12 . . . . 176.2(6) ?
    O1 C12 C12A C1 . . . . -0.5(10) ?
    C11A C12 C12A C1 . . . . -179.4(6) ?
    O1 C12 C12A C4A . . . . 179.8(7) ?
    C11A C12 C12A C4A . . . . 1.0(9) ?
    C11 S1 C1A C1' . . . . 175.4(7) ?
    S1 C1A C1' C2' . . . . -107.4(8) ?
    S1 C1A C1' C6' . . . . 73.6(10) ?
    C6' C1' C2' C3' . . . . -1.0(14) ?
    C1A C1' C2' C3' . . . . 179.9(8) ?
    C1' C2' C3' C4' . . . . -0.5(14) ?
    C2' C3' C4' C5' . . . . 1.3(14) ?
    C3' C4' C5' C6' . . . . -0.4(14) ?
    C4' C5' C6' C1' . . . . -1.2(14) ?
    C2' C1' C6' C5' . . . . 1.9(13) ?
    C1A C1' C6' C5' . . . . -179.1(8) ?
loop_
    _geom_hbond_atom_site_label_D
    _geom_hbond_atom_site_label_H
    _geom_hbond_atom_site_label_A
    _geom_hbond_site_symmetry_A
    _geom_hbond_distance_DH
    _geom_hbond_distance_HA
    _geom_hbond_distance_DA
    _geom_hbond_angle_DHA
    N5 H5 O1 4_575 0.88 2.28 3.001(7) 139.6
_shelx_hkl_file
;
 -18   4   6    6.21   10.87   0
 -14  -5   5   58.53    7.43   0
 -14  -3   6   -2.26    5.83   0
 -13  -9   1    2.34    8.46   0
 -12  -9   1    1.80    5.51   0
 -12  -8   2   46.65    8.12   0
 -12  -6   4    5.57    4.88   0
 -12  10   0   11.24    5.29   0
 -11 -10  -1   -5.51    7.17   0
 -11   6   4   85.13    9.05   0
  -9  -9   0   58.08    5.82   0
  -9  -8   1   92.02    7.94   0
  -9  -6   3   60.75    6.31   0
  -9  -2   5  197.32    7.62   0
  -7 -10  -3   83.98    7.95   0
  -6  -4   3   21.20    4.61   0
  -6   8   0   23.59    4.31   0
  -6  10  -3   -3.49    3.81   0
  -6  11  -5    0.58    4.72   0
  -5  -8  -1  208.26    6.30   0
  -5  -6   1   19.51    6.28   0
  -5  11  -6    4.25    2.92   0
  -4   4   2  267.10    9.00   0
  -3  -2   2  170.04    7.14   0
  -3   6   0  185.32    5.83   0
  -3   7  -1   -5.81    4.13   0
  -3   8  -2    6.55    5.47   0
  -2  -6  -1  192.15    6.07   0
  -2   5   0   14.71    3.56   0
  -2   8  -3  111.59    4.98   0
  -2  10  -7   -3.30    3.29   0
  -1  -7  -3    8.72    4.29   0
  -1  -6  -2   54.66    6.28   0
  -1  -5  -1  503.52    8.88   0
  -1   8  -4   15.62    3.61   0
  -1  10  -8    9.59    4.59   0
   0  -9  -8   26.69    6.10   0
   0  -6  -3   42.06    5.69   0
   0  -5  -2    1.20    5.17   0
   0   4  -1  282.83    7.75   0
   0   8  -5    7.80    4.80   0
   0   9  -7    3.78    4.55   0
   0  10 -10   -0.76    3.46   0
   1  -9 -10   29.47    5.88   0
   1  -6  -4  381.97    7.89   0
   1  -5  -3    1.04    4.98   0
   1   4  -2   42.67    5.30   0
   1   7  -5   22.81    3.58   0
   1   9  -9   -0.39    3.05   0
   2  -8  -9   31.16    6.34   0
   2   6  -5   99.57    4.59   0
   2   8  -8    3.79    4.93   0
   2   9 -11    5.71    3.51   0
   3  -8 -12    1.34    6.34   0
   3   7  -8    5.83    3.12   0
   3   8 -10  -10.24    4.06   0
   4   3  -5   36.64    4.56   0
   4   6  -8   27.86    4.94   0
   4   7 -10   34.86    4.05   0
   5   6 -10    7.83    4.66   0
   5   7 -14    3.81    1.95   0
   6   2  -8   53.18    3.70   0
   6   5 -11   41.27    4.79   0
   6   6 -15    3.61    1.50   0
   6   6 -14    3.53    1.84   0
   7  -1 -10    5.35    4.49   0
   7   1 -10    9.01    2.83   0
   7   3 -11    1.47    3.76   0
   7   4 -13   10.79    4.05   0
   8  -1 -14    3.90    4.58   0
   8   1 -14    4.98    4.24   0
   8   2 -17   21.81    4.07   0
   8   2 -16    1.29    3.84   0
   8   2 -15   19.34    3.99   0
 -19  -3   6    4.99    8.22   0
 -18  -3   6   -3.18    7.84   0
 -17  -5   5    5.78    8.43   0
 -17  -3   6  153.75    9.66   0
 -16  -5   5   -7.03    7.40   0
 -16  -3   6    3.49    7.31   0
 -15  -5   5   47.31    5.66   0
 -15  -3   6  184.71    7.19   0
 -14  -9   1   -2.89    6.08   0
 -14   7   4    2.95    6.04   0
 -14   9   2   13.34    5.60   0
 -13  -7   3   17.60    7.33   0
 -12  -7   3   85.13    6.29   0
 -12  -4   5   13.21    6.21   0
 -12  -1   6  386.58    9.63   0
 -12   1   6  402.44   12.77   0
 -11  10   0    0.72    5.03   0
 -10  -9   0  108.98    6.72   0
 -10   7   3    4.87    5.40   0
 -10   8   2    4.36    4.71   0
 -10   9   1   28.12    6.17   0
  -9 -10  -2    2.68    5.69   0
  -9  -7   2    2.24    4.31   0
  -9   5   4   85.40    8.48   0
  -9  10  -1    0.00    3.86   0
  -8  -9  -1    1.48    5.01   0
  -8   6   3   36.15    5.97   0
  -8   9   0   27.85    4.65   0
  -7  -8   0   83.35    5.11   0
  -7  -6   2  258.09    6.68   0
  -7  10  -2    9.25    4.49   0
  -7  11  -4    5.56    3.68   0
  -6 -10  -4   -5.96    4.95   0
  -6  -9  -2   -0.18    4.44   0
  -6   6   2   68.38    4.95   0
  -6   9  -1   24.82    5.33   0
  -5 -10  -5   -0.46    6.86   0
  -5  -9  -3    2.49    6.62   0
  -5  -7   0   99.75    5.35   0
  -4 -10  -6   20.82    7.26   0
  -4  -8  -2   79.90    5.41   0
  -4  -5   1  188.25    7.14   0
  -4   7   0  115.06    6.63   0
  -4   8  -1   54.49    6.20   0
  -4  10  -4    3.39    4.97   0
  -3 -10  -7   69.59    7.89   0
  -3  -8  -3   41.79    6.39   0
  -3  -4   1   10.70    5.81   0
  -3  10  -5   25.29    5.06   0
  -2   9  -4  200.68    6.41   0
  -1 -10 -10   10.18    4.81   0
   0  -8  -6   70.51    4.85   0
   1   8  -6   -1.53    3.65   0
   1   9  -8    3.01    4.82   0
   2  -7  -7   98.64    5.83   0
   2   4  -3  459.75    7.84   0
   2   7  -6   49.23    3.69   0
   2   9 -10   19.82    4.12   0
   3  -7  -9   56.92    6.36   0
   3  -6  -7   46.02    6.14   0
   3  -3  -4  643.13   16.59   0
   3   0  -3    0.61    4.74   0
   3   1  -3  836.33   14.19   0
   3   5  -5   47.14    3.98   0
   3   6  -6   18.76    3.68   0
   4  -6  -9    6.55    6.22   0
   4   8 -13   -0.40    1.92   0
   4   8 -12    9.08    3.40   0
   5   2  -6   47.72    3.70   0
   5   4  -7    6.12    4.89   0
   5   5  -8   -1.37    4.61   0
   5   7 -13    3.54    1.84   0
   5   7 -12    1.43    3.31   0
   6  -2  -8   47.74    8.46   0
   6   4  -9    4.29    4.35   0
   6   6 -13    4.51    4.07   0
   7   2 -10   47.23    3.52   0
   7   4 -12   68.71    4.41   0
   7   5 -16    4.10    4.27   0
   7   5 -15    1.82    3.99   0
   8  -2 -16   -0.77    4.79   0
   8  -2 -15   14.16    5.13   0
   8   0 -13   -1.44    4.44   0
   8   1 -13    7.63    4.57   0
   8   2 -14    1.11    4.23   0
   8   3 -17    0.07    3.52   0
   8   3 -16   -3.24    3.55   0
 -18  -6   4   24.54    8.42   0
 -16  -7   3    5.64    8.07   0
 -15  -8   2   -0.73    6.43   0
 -15  -7   3   -0.82    7.70   0
 -15  -6   4    4.46    5.24   0
 -14  -8   2   11.39    6.04   0
 -14  -7   3    2.93    5.26   0
 -14  -6   4   37.34    5.29   0
 -14  -2   6   29.69    6.75   0
 -14   3   6    1.91    8.39   0
 -13   8   3    3.06    5.68   0
 -13   9   2    4.42    5.55   0
 -11 -10  -2   17.09    8.10   0
 -11  -9   0   10.80    5.83   0
 -11  -3   5  130.03    7.50   0
 -10  -8   1   26.80    5.51   0
 -10  -7   2   14.69    6.12   0
 -10  -6   3   43.16    4.81   0
  -9  -4   4  511.15    8.68   0
  -9  -1   5  238.05    8.14   0
  -8  -5   3  458.01    8.23   0
  -8  -3   4  109.45    6.74   0
  -8  11  -3   20.70    4.32   0
  -7 -10  -4   -5.39    7.27   0
  -7  -9  -2   65.79    7.61   0
  -7  -2   4   10.44    3.68   0
  -7   8   1   39.85    6.66   0
  -6  -8  -1   17.82    5.81   0
  -6  -5   2  129.98    6.58   0
  -5  -2   3  704.03   11.46   0
  -5  10  -3   18.81    3.94   0
  -5  11  -5   28.84    3.77   0
  -4  -9  -4    6.85    4.41   0
  -4  -7  -1  138.54    5.44   0
  -4  -6   0  224.89    7.47   0
  -4  -3   2   21.95    5.87   0
  -4   6   1   47.92    5.56   0
  -4   9  -2   24.36    5.66   0
  -3  -9  -5   11.40    6.27   0
  -3   5   1  125.36    6.18   0
  -3   9  -3    3.08    3.79   0
  -3  11  -7    0.06    3.34   0
  -2 -10  -9    3.16    6.53   0
  -2  -9  -6   34.69    5.56   0
  -2  -8  -4    9.31    4.41   0
  -1  -8  -5  139.90    5.70   0
  -1  -3   0  665.40   11.87   0
  -1   4   0  362.06    8.00   0
  -1   9  -5    7.33    3.65   0
  -1  10  -7    7.22    3.78   0
   0   7  -3   35.68    5.46   0
   0   9  -6   -1.68    3.56   0
   1  -9 -11   -0.05    4.75   0
   1  -8  -8   -7.94    6.46   0
   1   2  -1  149.56    8.04   0
   1  10 -10    5.28    3.66   0
   2  -8 -10    1.61    6.07   0
   2   2  -2    7.99    3.88   0
   2   8  -7   80.36    4.44   0
   2   9  -9   -3.26    4.27   0
   3  -8 -13   -1.89    5.91   0
   3   4  -4  107.96    4.94   0
   3   7  -7   90.47    4.15   0
   3   8  -9   15.74    3.52   0
   3   9 -12   -1.13    2.25   0
   4  -7 -12   17.11    5.37   0
   4   5  -6   10.83    5.11   0
   4   6  -7   77.91    5.47   0
   4   7  -9  234.05    5.17   0
   4   8 -11   13.55    3.96   0
   5  -6 -12   53.64    6.91   0
   5  -4  -8   18.29    8.15   0
   5   6  -9   44.03    4.98   0
   5   7 -11    6.05    3.65   0
   6   3  -8  283.88    5.79   0
   6   5 -10    8.77    3.62   0
   6   6 -12    1.72    3.00   0
   7   3 -10   69.37    4.60   0
   7   4 -11   -6.27    3.88   0
   7   5 -14    8.52    2.95   0
   7   5 -13    8.04    3.94   0
   8  -1 -13    3.37    4.69   0
   8   2 -13   86.42    4.10   0
   8   3 -15   -1.04    2.92   0
   8   3 -14   61.10    4.68   0
 -20  -2   6    4.21    5.88   0
 -19  -2   6    5.07    6.68   0
 -18  -2   6    5.41    7.26   0
 -17  -7   3   17.42    6.79   0
 -17  -2   6    2.49    7.63   0
 -16  -2   6    2.41    7.52   0
 -15  -2   6   10.48    4.78   0
 -14  -9   0    6.86    9.44   0
 -14  -4   5   19.58    6.55   0
 -13  -9   0    4.38    6.98   0
 -13   2   6   20.27    7.41   0
 -12  -8   1    3.31    7.81   0
 -11  -8   1   13.27    5.72   0
 -11  -7   2    2.42    6.58   0
 -10  -2   5  165.09    6.39   0
 -10  10   0    8.26    6.27   0
  -9 -10  -3   -1.39    6.03   0
  -9   8   2   14.24    6.41   0
  -9   9   1    9.09    5.78   0
  -8  -7   1   32.38    4.85   0
  -8  -6   2  158.50    5.91   0
  -7  -4   3  161.34    5.88   0
  -7   7   2   24.00    5.94   0
  -7   9   0   10.17    6.14   0
  -6  -9  -3   40.58    6.83   0
  -6  -7   0   -0.25    4.36   0
  -6  -3   3  147.31    6.79   0
  -6  10  -2    9.50    4.37   0
  -5 -10  -6    9.84    7.60   0
  -5  -8  -2   98.19    7.01   0
  -5  -4   2  929.65   11.30   0
  -5   7   1   -6.09    5.55   0
  -5   8   0    5.90    4.28   0
  -5   9  -1    8.79    4.82   0
  -4 -10  -7   -0.11    7.29   0
  -3 -10  -8    3.03    6.76   0
  -3  -7  -2  214.99    6.05   0
  -3  -5   0   43.75    6.17   0
  -3  10  -4   69.31    5.23   0
  -2  -4   0   75.96    6.46   0
  -2   7  -1  309.94    8.02   0
  -2   8  -2   60.01    5.40   0
  -2  10  -5    6.63    4.94   0
  -1   6  -1   80.71    5.64   0
  -1   7  -2    2.01    3.83   0
  -1   8  -3   14.58    5.38   0
   0  -3  -1  202.84    8.82   0
   0   6  -2  192.92    5.68   0
   0   8  -4   59.22    5.38   0
   1  -9 -12   38.88    6.74   0
   1  -7  -6  113.02    5.59   0
   1   6  -3   26.46    3.86   0
   1   7  -4  169.63    5.33   0
   1   8  -5   61.70    4.89   0
   1   9  -7   30.54    3.81   0
   1  10  -9    7.56    3.96   0
   2   6  -4  427.79    6.74   0
   2   7  -5   64.66    5.31   0
   3  -5  -6   97.70    7.07   0
   3   2  -3  114.89    5.35   0
   3   8  -8    9.33    4.95   0
   3   9 -11    0.52    2.63   0
   4   4  -5   79.96    4.44   0
   4   7  -8  199.73    6.27   0
   4   8 -10    7.72    4.50   0
   5  -3  -7  130.81   17.02   0
   5   3  -6  257.92    6.03   0
   5   7 -10   65.49    4.29   0
   6   1  -7  290.65    7.21   0
   6   6 -11    7.76    3.17   0
   6   7 -14    3.96    2.08   0
   7   0  -9   -0.77    3.93   0
   7   1  -9    8.29    4.21   0
   7   5 -12    2.90    4.16   0
   8  -2 -14    2.75    5.22   0
   8   0 -12    8.19    4.07   0
   8   2 -12   14.97    4.45   0
   8   3 -13   17.60    3.90   0
   8   4 -16    4.93    4.20   0
   8   4 -15   16.41    4.15   0
 -20  -1   6   31.59    7.16   0
 -19  -4   5    2.75    6.11   0
 -18  -4   5    3.23    6.40   0
 -17  -4   5    4.59    6.17   0
 -16  -4   5   -9.36    5.22   0
 -15  -4   5   -6.48    5.05   0
 -13  -8   1    8.62    7.53   0
 -13  -5   4   18.47    5.47   0
 -13   1   6   29.04    6.39   0
 -13   7   4    1.00    5.09   0
 -12  -7   2    8.82    7.01   0
 -12  -3   5   58.37    5.36   0
 -12   5   5   31.54   12.50   0
 -12   8   3   63.24    6.82   0
 -12   9   2   -0.42    5.89   0
 -11  -9  -1   16.32    8.28   0
 -10 -10  -3   10.15    6.07   0
 -10  -4   4  138.25    6.08   0
  -9  -8   0   23.65    5.35   0
  -9  -7   1   41.15    7.01   0
  -9  -5   3  123.59    5.72   0
  -9   7   3    9.10    6.13   0
  -9  10   0   13.51    5.54   0
  -8 -10  -4   37.02    5.79   0
  -8  -9  -2    1.15    5.28   0
  -8  11  -2    4.50    5.18   0
  -7  -8  -1   37.24    5.28   0
  -7  10  -1   26.43    6.21   0
  -5  -9  -4   26.29    6.00   0
  -4  -8  -3   18.84    6.86   0
  -4  10  -3   -1.83    3.76   0
  -4  11  -5   -0.01    3.60   0
  -3  -6  -1  289.35    6.91   0
  -3   8  -1  114.11    6.08   0
  -3  11  -6   14.95    3.60   0
  -2 -10 -10    1.78    5.57   0
  -2  -9  -7   17.78    6.46   0
  -2  -7  -3   65.37    5.15   0
  -2  -2   1 1677.02   20.14   0
  -2   4   1  142.84    6.85   0
  -2   9  -3   13.84    5.44   0
  -2  11  -7   25.58    4.03   0
  -1  -9  -8   19.59    5.02   0
  -1  -7  -4   11.92    4.38   0
  -1   9  -4   22.98    5.42   0
  -1  10  -6    7.19    3.46   0
  -1  11  -8    0.78    4.55   0
   0  -9 -10   13.08    6.04   0
   0  -8  -7    9.36    5.53   0
   0  -7  -5  160.52    6.27   0
   0   2   0   76.75    7.52   0
   0   5  -1  652.70    9.81   0
   0   9  -5   -7.69    4.88   0
   0  10  -7   -3.72    5.20   0
   1   5  -2  195.36    5.58   0
   2  -7  -8    4.85    5.40   0
   2  -6  -6  153.65    6.10   0
   2  -3  -3   47.54    6.46   0
   2   3  -2 1088.85   13.08   0
   2   5  -3   32.92    3.96   0
   2   8  -6   -4.07    4.76   0
   2   9  -8  101.90    4.58   0
   3  -4  -5  331.27   11.13   0
   3   6  -5  106.50    4.66   0
   3   7  -6   43.50    5.10   0
   3   9 -10    4.66    3.21   0
   4  -7 -13   -1.02    6.15   0
   4   0  -4 2727.73   27.84   0
   4   1  -4   26.25    3.80   0
   4   2  -4  126.77    6.13   0
   5   5  -7   48.44    3.82   0
   5   6  -8   29.55    4.87   0
   5   8 -13    1.64    2.16   0
   5   8 -12    4.69    3.72   0
   6   0  -7   -0.98    4.04   0
   6   2  -7  877.02    9.85   0
   6   4  -8  105.67    4.35   0
   6   5  -9  132.31    4.74   0
   6   6 -10   77.87    4.97   0
   6   7 -13    3.92    1.94   0
   7  -2 -10   40.19    6.53   0
   7   2  -9  306.40    5.97   0
   7   4 -10    7.16    4.69   0
   7   6 -15   13.76    3.07   0
   7   6 -14    8.41    3.13   0
   8  -1 -12  131.66    7.26   0
   8   3 -12  177.97    5.31   0
   8   4 -14    9.29    3.24   0
 -20   0   6   19.88    8.42   0
 -20   2   6   -2.64    8.65   0
 -19  -1   6    2.12    5.70   0
 -19   3   6    3.22    8.28   0
 -18  -5   4   10.09    7.17   0
 -18  -1   6    2.44    7.37   0
 -17  -5   4    8.54    7.69   0
 -16  -5   4   -2.09    7.12   0
 -16  -1   6    3.84    7.72   0
 -15  -8   1   18.34    6.51   0
 -15  -7   2   12.11    9.22   0
 -14  -8   1   26.90    6.01   0
 -14  -7   2    2.52    7.65   0
 -14  -6   3    2.86    7.11   0
 -14  -5   4   39.61    5.64   0
 -13  -9  -1   -8.04    9.48   0
 -13  -7   2   86.77    6.45   0
 -13  -6   3   58.36    5.52   0
 -13  -3   5    0.61    4.76   0
 -12  10   1   -0.33    5.73   0
 -11  -4   4   17.28    6.37   0
 -11  -2   5   13.29    4.62   0
 -11   9   2   -7.40    6.23   0
 -10  -5   3  513.27   10.09   0
 -10   6   4   -0.54    5.61   0
  -9  -9  -2   -2.35    5.62   0
  -9  -6   2   15.89    4.63   0
  -9  -3   4    2.72    4.29   0
  -8  -4   3   14.42    6.42   0
  -8  -2   4   72.36    6.03   0
  -7 -10  -5    0.21    5.62   0
  -7  -7   0    0.75    4.34   0
  -7  -5   2   61.07    4.93   0
  -6  -8  -2   10.89    6.30   0
  -6   5   3   62.84    6.58   0
  -6  11  -3    2.37    4.18   0
  -5 -10  -7    6.64    7.75   0
  -5  -6   0  413.75    8.73   0
  -5  10  -2    6.76    4.01   0
  -4 -10  -8    4.83    7.24   0
  -4  -9  -5   -6.16    4.65   0
  -3  -9  -6   32.54    5.04   0
  -3  -8  -4   29.43    4.74   0
  -3   3   2  580.52   14.36   0
  -3   7   0  193.76    6.23   0
  -3   9  -2    4.74    5.69   0
  -2  -8  -5   18.56    5.60   0
  -2  -6  -2  116.01    5.34   0
  -2  -5  -1  144.91    5.71   0
  -2   6   0  298.96    6.69   0
  -1  -8  -6   38.29    4.75   0
  -1  -6  -3   25.26    5.49   0
  -1  -4  -1  110.79    6.82   0
   1  -8  -9    7.50    6.07   0
   1  -6  -5   86.09    6.65   0
   1  -3  -2  124.60    6.66   0
   1   3  -1  143.47    5.82   0
   1   9  -6   28.77    3.89   0
   1  10  -8   44.03    4.08   0
   2  -8 -11   -1.32    5.61   0
   2  10 -10    3.30    3.42   0
   3  -7 -10   29.44    5.70   0
   3   3  -3  116.22    5.04   0
   3   5  -4   91.94    4.70   0
   3   8  -7   22.92    5.19   0
   3   9  -9    7.39    4.66   0
   4   6  -6    4.77    5.21   0
   4   7  -7    7.49    4.86   0
   4   8  -9    2.55    3.56   0
   4   9 -12    4.67    2.49   0
   4   9 -11   -1.12    3.52   0
   5   4  -6   74.54    4.30   0
   5   7  -9   22.95    3.78   0
   5   8 -11    3.17    4.33   0
   6  -5 -13   -1.03    7.45   0
   6   3  -7   52.71    5.05   0
   6   7 -12   -1.11    2.45   0
   7   3  -9   57.53    3.79   0
   7   5 -11  109.54    4.25   0
   7   6 -13   18.18    3.07   0
   8   1 -11  137.18    5.97   0
   8   2 -11  179.44    5.74   0
   8   4 -13    2.04    3.25   0
   8   5 -16    9.66    3.40   0
   8   5 -15    5.60    4.66   0
   9   1 -17    2.62    4.55   0
   9   1 -16    0.78    4.52   0
   9   2 -17   -1.03    3.70   0
   9   2 -16   -0.16    4.04   0
 -19  -3   5   -1.11    7.23   0
 -19   0   6    0.75    7.04   0
 -18  -3   5    3.40    8.01   0
 -18   0   6    2.83    8.31   0
 -18   3   6   -1.23    7.66   0
 -17  -7   2    6.36    6.56   0
 -17  -6   3   -3.06    5.86   0
 -16  -7   2    0.16    6.09   0
 -16  -6   3   -3.00    5.72   0
 -16   3   6    0.62    6.79   0
 -15  -3   5    8.65    6.81   0
 -15   6   5    3.82   14.42   0
 -14  -3   5    3.63    4.73   0
 -14   1   6    4.71    6.57   0
 -12  -4   4   51.84    7.63   0
 -12   7   4   48.98    9.09   0
 -11  -8   0   -1.89    5.74   0
 -11   8   3    0.04    6.18   0
 -10 -10  -4    6.13    6.64   0
 -10  -6   2   -3.17    4.84   0
  -9  11  -1    0.05    6.06   0
  -8   8   2    3.30    6.67   0
  -8   9   1   -1.66    4.70   0
  -7 -10  -6   -6.32    7.28   0
  -7   6   3  141.80    7.57   0
  -7  11  -2   -4.53    4.12   0
  -6  -4   2   18.81    6.01   0
  -5   6   2   62.06    4.69   0
  -4  -7  -2    2.09    4.80   0
  -4  -4   1  126.06    6.25   0
  -4   5   2  167.27    7.45   0
  -4   8   0    8.40    6.66   0
  -4   9  -1    1.18    5.35   0
  -4  11  -4    1.24    3.85   0
  -3  -3   1   56.04    4.97   0
  -3  10  -3   -3.69    5.48   0
  -2  10  -4   -7.12    3.61   0
  -2  11  -6   -1.60    3.32   0
  -1  -9  -9    4.60    4.35   0
  -1  -5  -2   13.66    5.16   0
  -1   5   0   93.02    4.61   0
  -1  10  -5    3.98    3.29   0
   0  -6  -4  275.27    6.89   0
   0   8  -3  151.66    6.50   0
   0  10  -6   -5.95    4.15   0
   1  -7  -7   -3.35    6.20   0
   1   7  -3  259.36    7.10   0
   1   8  -4   52.68    5.38   0
   2  -8 -12   -2.36    6.20   0
   2  -5  -5   20.56    5.51   0
   2   7  -4   45.53    5.43   0
   2   9  -7    1.57    3.68   0
   2  10  -9   -1.30    3.46   0
   3  -6  -8   29.92    6.44   0
   4  -6 -10   -4.41    7.77   0
   4   3  -4   88.59    4.37   0
   4   5  -5  224.03    5.49   0
   4   8  -8   -7.95    4.70   0
   5  -6 -13    3.73    6.14   0
   5  -5 -10    1.42    7.05   0
   5   1  -5    0.39    3.98   0
   5   2  -5   33.24    4.51   0
   5   8 -10   -9.04    4.47   0
   6   5  -8   28.84    3.51   0
   6   6  -9   -7.33    5.62   0
   6   7 -11   -0.33    3.11   0
   6   8 -13    0.28    2.93   0
   7  -1  -9    5.40    4.88   0
   7   4  -9   14.97    4.18   0
   7   5 -10   45.46    5.52   0
   7   6 -12   -1.73    3.10   0
   7   7 -14   -4.58    3.37   0
   8   0 -11   -0.56    4.01   0
   8   3 -11   -0.05    4.27   0
   8   4 -12    0.15    2.70   0
   8   5 -14   -2.87    3.13   0
   8   5 -13   -0.55    3.56   0
   9   0 -17    2.04    4.71   0
   9   0 -16   -2.54    4.88   0
   9   0 -15   -0.76    5.77   0
   9   3 -16    0.16    4.15   0
 -18   1   6   -0.96    8.23   0
 -18   2   6    3.20    8.39   0
 -17   0   6   42.15    6.98   0
 -16   0   6   -9.14    5.09   0
 -15  -8   0   -1.88    9.21   0
 -15   1   6  107.12    8.14   0
 -15   2   6   14.23    6.59   0
 -14  -8   0   12.28    7.93   0
 -12  -9  -2    4.48    8.57   0
 -12  -7   1  106.31    8.29   0
 -12  -2   5  251.22    7.95   0
 -11  -9  -2    3.71    6.48   0
 -11  -7   1    3.90    5.13   0
 -11  -6   2    4.59    6.11   0
 -10   9   2    6.68    5.73   0
  -9 -10  -5    4.50    6.34   0
  -9  -8  -1   -2.66    5.20   0
  -8  -5   2    5.45    4.67   0
  -7  -9  -4   44.62    7.16   0
  -7  -8  -2    1.72    5.74   0
  -7  -3   3    5.19    4.60   0
  -6  -2   3    4.39    5.43   0
  -5 -10  -8   -4.54    5.95   0
  -5  -8  -3  176.27    6.68   0
  -5  -3   2    7.93    5.41   0
  -4 -10  -9    1.60    5.61   0
  -4  -9  -6   -2.73    4.69   0
  -4  -6  -1   99.09    5.38   0
  -4  -5   0  420.07    8.83   0
  -4  -2   2    1.78    5.67   0
  -4   7   1   72.77    6.44   0
  -4  10  -2   -0.69    5.70   0
  -3  -9  -7   -1.78    6.58   0
  -3  -7  -3  130.68    5.68   0
  -3   6   1  118.31    6.16   0
  -1   7  -1    2.74    5.74   0
  -1   8  -2    4.98    4.38   0
  -1   9  -3    7.62    5.57   0
   0  -9 -12   -3.82    5.87   0
   0  -8  -8    6.76    4.57   0
   0  -7  -6   15.83    6.10   0
   0  -5  -3   26.26    4.03   0
   0  -4  -2  571.88   10.68   0
   0   3   0   -0.03    3.57   0
   0   7  -2   21.48    4.03   0
   0   9  -4  -57.26    5.75   0
   1  -8 -10    4.74    6.61   0
   1  -5  -4    4.93    5.46   0
   1  -4  -3   25.05    5.58   0
   1   4  -1  190.79    6.78   0
   1   6  -2  573.30    9.04   0
   1   9  -5    3.54    4.85   0
   1  10  -7    2.96    4.07   0
   2  -4  -4  653.99   12.54   0
   2   4  -2   69.65    4.56   0
   2   6  -3  589.55    8.80   0
   2   8  -5    5.81    3.35   0
   2  10  -8   -2.90    4.57   0
   3  -7 -11   20.90    7.08   0
   3   4  -3  188.42    5.62   0
   3   6  -4   22.69    4.74   0
   3   7  -5   -5.93    3.62   0
   3   8  -6   -2.89    4.63   0
   3   9  -8   -6.89    3.93   0
   3  10 -10    1.13    4.60   0
   4  -7 -15    2.98    5.69   0
   4  -5  -8   25.54    6.06   0
   4   9 -10   -1.40    3.40   0
   5   3  -5  924.56   10.64   0
   5   5  -6    5.87    3.56   0
   5   6  -7   -1.17    3.53   0
   5   7  -8    5.57    3.67   0
   5   9 -12   -5.62    3.68   0
   6  -1  -7  287.30   10.75   0
   6   4  -7  107.88    4.57   0
   6   7 -10   -2.45    3.55   0
   6   8 -12    1.31    3.63   0
   7   1  -8    1.65    3.77   0
   7   2  -8   67.68    4.47   0
   7   6 -11   -5.94    3.30   0
   7   7 -13   -2.79    4.09   0
   8  -3 -17   -0.86    4.48   0
   8  -3 -16   -0.29    6.34   0
   8   4 -11   61.23    4.44   0
   8   6 -15    2.70    4.01   0
   9   1 -14   -0.67    3.51   0
   9   3 -15   -2.73    2.90   0
   9   3 -14   45.09    4.57   0
   9   4 -16    7.55    3.99   0
 -20  -2   5    5.03    5.44   0
 -19  -4   4    5.81    5.74   0
 -19  -2   5    1.49    7.13   0
 -18  -4   4   13.01    7.12   0
 -17  -4   4   39.28    8.13   0
 -17   1   6   26.45    7.31   0
 -17   2   6   -2.11    7.16   0
 -16  -7   1   -3.44    9.00   0
 -16  -4   4    7.86    7.15   0
 -16   1   6    5.84    6.62   0
 -16   2   6    4.30    5.90   0
 -15  -7   1  -14.24    9.10   0
 -14  -4   4   18.90    5.35   0
 -13  -9  -2    9.02    7.20   0
 -13  -2   5   24.28    5.11   0
 -12  -6   2   99.56    6.01   0
 -12  -5   3   14.67    5.45   0
 -11  -1   5   19.09    4.55   0
 -10  -9  -3    7.43    8.72   0
 -10  -8  -1  103.16    6.51   0
 -10   8   3   -0.68    5.46   0
 -10  10   1    4.35    4.62   0
  -9  -7   0   -0.94    6.56   0
  -9  -4   3  313.10    7.50   0
  -9  -2   4  177.32    7.54   0
  -8 -10  -6    4.67    5.84   0
  -8  -8  -2   15.54    6.67   0
  -8   5   4  365.43   13.21   0
  -8   7   3   41.10    5.68   0
  -8  11  -1    4.42    4.55   0
  -7 -10  -7    1.85    6.81   0
  -7   9   1    0.38    6.32   0
  -6 -10  -8   20.36    7.81   0
  -6  -6   0    3.03    4.43   0
  -6  -5   1   12.49    4.38   0
  -6  11  -2   -0.65    4.50   0
  -5  -7  -2    4.84    6.48   0
  -5   4   3  152.26    8.64   0
  -5   8   1   71.49    6.35   0
  -5   9   0   19.41    4.09   0
  -5  10  -1   56.40    6.61   0
  -4  11  -3   19.91    6.13   0
  -3  -8  -5   66.19    5.16   0
  -3  11  -4    0.25    3.79   0
  -2  -9  -9    0.17    6.55   0
  -2  -8  -6    3.32    5.49   0
  -2  -7  -4   11.70    4.55   0
  -2   5   1   11.66    4.75   0
  -2   8  -1    8.12    4.07   0
  -2   9  -2   90.20    5.07   0
  -2  11  -5   -2.26    3.54   0
  -1  -8  -7  157.33    6.20   0
  -1  -7  -5   96.32    5.45   0
  -1  -2   0  172.56    9.58   0
  -1  10  -4   12.66    5.24   0
  -1  11  -6   -2.61    3.65   0
   0   6  -1    4.07    3.75   0
   0  10  -5   15.55    5.45   0
   0  11  -7   35.09    4.17   0
   1  10  -6   11.50    4.77   0
   2  -8 -13    8.26    6.23   0
   2  -7  -9    4.97    6.09   0
   2   9  -6   50.96    4.18   0
   3   9  -7   39.75    5.05   0
   3  10  -9   -6.74    4.33   0
   4   4  -4  998.43   10.27   0
   4   6  -5   63.10    5.61   0
   4   7  -6   57.71    3.93   0
   4   8  -7  114.83    5.59   0
   4   9  -9   18.24    3.95   0
   5  -6 -14   46.51    7.74   0
   5   0  -5   -0.50    3.96   0
   5   8  -9   29.80    3.77   0
   5   9 -11    4.61    4.63   0
   6   6  -8  117.34    5.64   0
   6   8 -11   42.54    4.74   0
   7  -3 -11    0.95   10.83   0
   7   3  -8   89.80    4.42   0
   7   5  -9    8.23    5.01   0
   7   6 -10   18.54    4.67   0
   7   7 -12   13.20    3.36   0
   8  -1 -11  135.33    7.65   0
   8   1 -10  426.11    8.26   0
   8   2 -10   12.86    3.32   0
   8   3 -10  106.64    5.44   0
   8   5 -12    4.79    3.11   0
   8   6 -14   33.61    3.68   0
   8   6 -13    5.37    3.94   0
   9  -1 -17   10.34    5.23   0
   9  -1 -16    4.04    4.26   0
   9   0 -14   13.55    5.37   0
   9   1 -13    4.28    4.83   0
   9   2 -13    5.78    4.55   0
   9   3 -13    7.02    3.90   0
   9   4 -15   13.59    3.30   0
   9   4 -14   18.08    4.03   0
 -18  -6   2    0.36    5.59   0
 -18  -5   3    0.34    5.60   0
 -18  -2   5   22.79    5.83   0
 -17  -6   2   47.70    6.31   0
 -17  -2   5   27.71    8.05   0
 -16  -6   2   14.79    7.33   0
 -16  -5   3   -2.92    6.86   0
 -16  -2   5   20.30    7.97   0
 -15  -6   2   32.53    7.75   0
 -15  -5   3  196.72    8.80   0
 -15  -2   5   24.54    6.54   0
 -14  -6   2   12.42    5.58   0
 -14   9   3   -0.86    7.40   0
 -13  -6   2    0.03    5.12   0
 -12  -9  -3    9.29    8.99   0
 -12  -8  -1  107.59    8.32   0
 -12  -1   5   33.35    6.19   0
 -11  -8  -1   28.96    6.12   0
 -11  -3   4    7.47    4.84   0
 -11   7   4    0.11    7.06   0
 -10  -7   0   28.94    7.26   0
 -10  -4   3    0.38    6.60   0
 -10   1   5   58.52    8.26   0
 -10   3   5   31.62   11.29   0
  -9  -5   2  363.85    7.89   0
  -9   9   2   61.52    6.99   0
  -8  -9  -4   34.67    6.15   0
  -8  -1   4  551.57   11.30   0
  -7  -7  -1   45.42    4.89   0
  -7  -4   2    1.58    5.53   0
  -7   8   2    9.88    5.72   0
  -7  11  -1   31.67    6.19   0
  -5  -9  -6    7.88    4.95   0
  -5  -8  -4   21.32    7.18   0
  -5  11  -2    6.42    5.59   0
  -4  -9  -7   24.85    6.38   0
  -3  -9  -8   52.19    6.81   0
  -3  -6  -2  105.81    5.44   0
  -3  -5  -1   21.55    5.88   0
  -3  -4   0  128.90    5.65   0
  -3   4   2    9.03    4.91   0
  -3   8   0   20.25    5.97   0
  -3   9  -1    9.17    4.03   0
  -3  10  -2   12.91    5.38   0
  -2  -3   0  401.24   10.25   0
  -2   7   0  248.84    6.64   0
  -2  10  -3   46.39    4.61   0
  -1  -9 -11    1.88    4.57   0
  -1   2   1  133.42    9.36   0
  -1   6   0   96.99    5.94   0
   0  -8  -9   19.82    6.57   0
   0   4   0 1669.24   16.04   0
   1  -8 -11  109.09    7.86   0
   1  11  -8    3.58    3.57   0
   2  -6  -7    6.67    5.01   0
   2   5  -2  155.11    6.30   0
   2  10  -7   33.31    5.84   0
   3   5  -3  257.87    6.80   0
   4   9  -8   23.87    5.00   0
   5   4  -5   73.82    4.36   0
   5   6  -6  145.33    6.20   0
   5   7  -7  430.12    7.39   0
   5   9 -10   26.07    5.13   0
   6   1  -6  124.47    5.77   0
   6   2  -6  125.46    4.62   0
   6   3  -6 1021.82   10.76   0
   6   5  -7  130.54    4.66   0
   6   7  -9   16.06    3.58   0
   7   0  -8   56.97    5.52   0
   7   4  -8    7.23    4.68   0
   7   7 -11   29.20    4.84   0
   7   8 -13   -3.99    2.99   0
   8  -3 -15    1.46    6.74   0
   8   0 -10  855.59   12.22   0
   8   4 -10   60.28    5.08   0
   8   5 -11   25.21    3.37   0
   8   6 -12    3.80    3.89   0
   9  -1 -15  102.84    6.97   0
   9   0 -13    0.58    4.34   0
   9   4 -13    2.66    3.88   0
   9   5 -15   41.63    4.80   0
 -20  -3   4    7.20    5.54   0
 -20  -1   5   19.42    5.71   0
 -19  -3   4    9.93    7.74   0
 -19  -1   5   11.76    7.28   0
 -14  -8  -1   16.79    6.89   0
 -14   6   5   32.78   17.55   0
 -13  -9  -3    3.99    7.21   0
 -13  -8  -1   58.60    7.00   0
 -13   9   3    0.64    5.86   0
 -11  -7   0   30.42    5.85   0
 -10  -9  -4    6.72    8.81   0
 -10  -6   1   11.24    4.58   0
 -10  -5   2   -2.12    6.06   0
  -9  -9  -4   20.22    6.22   0
  -9  -8  -2    7.00    5.59   0
  -9   6   4  162.30    8.80   0
  -9  11   0   -3.46    6.01   0
  -8  -3   3    0.21    4.72   0
  -7  -9  -5   -1.60    5.31   0
  -7  -6   0  490.56    8.35   0
  -6  -9  -6   52.84    7.63   0
  -6  -7  -2    7.35    6.35   0
  -6   9   1    8.54    5.56   0
  -6  10   0   -0.37    6.49   0
  -5  -5   0  400.19    9.08   0
  -5  -4   1   14.22    4.81   0
  -4  -8  -5   17.90    7.09   0
  -4   6   2   13.51    4.98   0
  -3  11  -3   14.22    5.53   0
  -2  -6  -3   19.25    4.42   0
  -2  11  -4    0.65    4.10   0
  -1  -9 -12   39.90    6.87   0
  -1  -8  -8   53.13    6.64   0
  -1  -6  -4  357.29    8.38   0
  -1   3   1  150.75    7.83   0
  -1  11  -5   -2.18    3.76   0
   0   8  -2   44.63    5.87   0
   0   9  -3   32.52    6.05   0
   0  11  -6    0.94    3.96   0
   1  -7  -8    3.55    5.38   0
   1  -6  -6   53.06    5.82   0
   1   5  -1   85.81    5.01   0
   1   7  -2   -0.72    5.02   0
   1   8  -3   -0.87    3.75   0
   1   9  -4    1.32    3.96   0
   1  11  -7   31.79    5.70   0
   2   7  -3    3.00    5.56   0
   2   8  -4   -2.35    3.60   0
   2   9  -5    0.48    4.90   0
   3  -7 -12    8.12    5.73   0
   3   7  -4   29.93    5.59   0
   3   8  -5  141.12    5.72   0
   3  10  -8    5.60    3.79   0
   4  -6 -11    1.63    6.16   0
   4   5  -4   22.51    3.77   0
   4  10 -10   19.82    3.73   0
   5  -6 -15    0.56    6.17   0
   5   8  -8   46.23    4.14   0
   6   4  -6  156.58    5.83   0
   6   8 -10   -5.81    3.44   0
   6   9 -12   25.98    3.19   0
   7   6  -9   30.83    5.17   0
   7   8 -12   -1.74    4.04   0
   8  -2 -12   12.94    7.07   0
   8   7 -14    0.69    2.92   0
   8   7 -13    5.05    3.97   0
   9   1 -12   14.74    4.74   0
   9   2 -12    4.39    3.04   0
   9   3 -12   41.44    3.44   0
   9   5 -14   28.47    3.50   0
 -20   0   5   -1.60    6.97   0
 -19  -4   3    0.98    7.81   0
 -18  -3   4   17.07    5.97   0
 -17  -3   4   58.66    8.73   0
 -16  -7   0   -4.72    8.21   0
 -16  -3   4   -7.61    7.48   0
 -15  -7   0    5.23    9.30   0
 -15  -3   4   94.17    7.96   0
 -15   8   4   -2.20    7.61   0
 -14  -3   4   11.13    6.97   0
 -13  -7   0  134.00    8.08   0
 -13  -3   4   -3.04    5.01   0
 -12  -9  -4    1.76    9.23   0
 -12  -7   0   -1.60    5.70   0
 -12  -4   3  192.52    8.45   0
 -12   9   3    0.62    5.93   0
 -12  10   2   12.16    6.49   0
 -11  -8  -2    3.52    8.42   0
 -11  -6   1    6.45    4.58   0
 -11  -5   2    3.13    6.43   0
 -10  -2   4    3.39    4.46   0
 -10   2   5  135.74   10.18   0
  -9  -7  -1   29.02    7.46   0
  -9   8   3  116.50    7.34   0
  -8  -9  -5    5.11    5.93   0
  -8  -4   2   28.28    6.51   0
  -8  10   1    9.80    5.82   0
  -7   4   4  326.60   16.01   0
  -6  -8  -4   46.68    7.36   0
  -6  -3   2   99.56    6.83   0
  -6   6   3   27.43    6.15   0
  -6  11  -1    5.35    6.97   0
  -5  -9  -7   -4.25    5.33   0
  -5   7   2   59.75    4.73   0
  -4  -9  -8   34.58    7.57   0
  -4  -3   1  462.30   10.17   0
  -4   9   0   40.85    4.47   0
  -4  10  -1   11.94    4.21   0
  -4  11  -2    7.78    5.40   0
  -3  -9  -9    4.58    5.25   0
  -3  -8  -6   53.64    4.91   0
  -3  -7  -4   16.07    4.58   0
  -3   7   1   41.47    5.90   0
  -2  -9 -11    7.44    6.97   0
  -2  -8  -7   23.66    4.51   0
  -2  -7  -5   18.05    6.25   0
  -2  -5  -2  407.01    9.03   0
  -2  -4  -1  267.40    8.20   0
  -2  -1   1    1.18    4.59   0
  -1  -7  -6   10.42    6.31   0
  -1   8  -1  129.87    6.56   0
  -1   9  -2   69.74    5.15   0
  -1  10  -3   -4.61    5.66   0
   0  -8 -10    1.47    6.63   0
   0  -7  -7  141.45    7.29   0
   0  -6  -5   17.12    4.27   0
   0   7  -1   -0.51    5.46   0
   0  10  -4   18.28    3.97   0
   1  -8 -12    2.06    5.87   0
   1  10  -5   -6.67    3.78   0
   2  -7 -10   -0.16    5.57   0
   2  10  -6   26.16    5.69   0
   2  11  -8   17.92    3.72   0
   3  -6  -9   58.56    5.84   0
   3  -5  -7  501.08   11.56   0
   3   9  -6   95.51    4.65   0
   4   7  -5   20.85    3.61   0
   4   8  -6   17.07    4.04   0
   4   9  -7   -3.66    5.02   0
   4  10  -9   -0.81    3.49   0
   5   5  -5   -1.19    3.34   0
   5   9  -9   31.34    4.27   0
   6  -5 -14   22.49    7.36   0
   6   6  -7   62.07    4.12   0
   6   7  -8   28.81    3.85   0
   6   8  -9    6.50    4.84   0
   6   9 -11    4.02    3.49   0
   7   5  -8  130.05    4.31   0
   7   7 -10   11.19    3.58   0
   7   8 -11   -4.82    4.55   0
   8   2  -9   90.18    4.14   0
   8   3  -9   30.53    4.73   0
   8   5 -10    2.25    3.48   0
   8   6 -11   33.79    3.65   0
   8   7 -12   11.09    4.10   0
   9  -1 -14    2.40    4.57   0
   9   4 -12   34.50    3.35   0
   9   5 -13    1.19    3.37   0
   9   6 -15   -2.43    3.18   0
   9   6 -14    4.71    4.11   0
  10   1 -17    2.92    4.57   0
  10   2 -16    3.36    4.70   0
  10   3 -16   -4.27    4.27   0
 -20  -2   4   -0.92    7.52   0
 -19   0   5   -2.68    7.72   0
 -18  -5   2   -4.55    6.38   0
 -18  -4   3   -0.44    6.62   0
 -17  -6   1    1.03    5.82   0
 -17  -5   2    1.44    7.66   0
 -17  -4   3    6.65    7.21   0
 -17  -1   5    6.24    5.88   0
 -16  -6   1   10.13    8.42   0
 -16  -1   5    1.71    5.89   0
 -15  -6   1   31.65    8.53   0
 -15  -1   5  107.89    6.73   0
 -14  -8  -2    7.26    7.54   0
 -14  -6   1    1.30    8.12   0
 -14  -4   3  127.65    8.94   0
 -14   8   4    9.77    7.27   0
 -13  -8  -2    5.11    6.81   0
 -13  -5   2   -2.84    7.51   0
 -13  -4   3    2.79    7.12   0
 -12  -8  -2   21.29    6.65   0
 -12  -6   1   24.60    5.59   0
 -12  -5   2   -0.81    4.83   0
 -11  -2   4   68.75    7.50   0
 -11  10   2    1.55    6.51   0
 -10  -9  -5    4.30    9.11   0
 -10  -7  -1   24.14    7.65   0
  -9  -8  -3   17.84    8.04   0
  -9  -3   3   60.85    5.22   0
  -9  -1   4    0.63    5.19   0
  -8  -5   1   58.61    5.14   0
  -8   9   2    4.69    4.67   0
  -8  11   0    2.12    4.43   0
  -7  -9  -6    1.42    5.52   0
  -7  -7  -2   -4.33    6.39   0
  -7   7   3    8.75    5.38   0
  -6  -9  -7    8.21    7.56   0
  -6  -6  -1   -1.70    4.57   0
  -6  -1   3  224.14    7.73   0
  -6   8   2  119.71    5.98   0
  -5  -8  -5   21.49    7.19   0
  -5  -7  -3  146.15    7.27   0
  -5   5   3  400.39   10.78   0
  -5  10   0   36.43    5.80   0
  -4  -6  -2   37.67    4.85   0
  -4   8   1  345.72    7.62   0
  -3  -9 -10    2.24    8.05   0
  -3  -2   1 3190.79   26.31   0
  -3   5   2  254.32    8.13   0
  -2   6   1  313.80    7.09   0
  -2   9  -1   10.55    4.03   0
  -2  10  -2   10.12    4.59   0
  -1  -8  -9    3.03    6.65   0
  -1  -5  -3  764.93   11.37   0
  -1   4   1  181.22    7.43   0
  -1  11  -4    7.21    5.36   0
   0   5   0   -1.88    3.18   0
   0  11  -5    4.60    4.36   0
   1  11  -6    2.04    5.64   0
   2   6  -2   47.36    4.24   0
   2  11  -7   12.36    5.19   0
   3   3  -2  601.30   10.05   0
   3   6  -3  143.68    5.04   0
   3  10  -7   12.95    4.14   0
   4  -4  -7  254.03   10.84   0
   4   3  -3   10.26    4.60   0
   4   6  -4  325.98    6.40   0
   5   7  -6    1.00    3.42   0
   5   8  -7    6.80    3.86   0
   5   9  -8    9.58    4.79   0
   5  10 -10   -0.33    4.44   0
   6   0  -6   77.51    6.10   0
   6   5  -6    2.94    3.51   0
   6   9 -10   10.22    5.15   0
   7   2  -7   25.39    3.47   0
   7   3  -7   55.61    3.97   0
   7   4  -7   35.34    5.18   0
   7   6  -8    2.39    4.67   0
   7   7  -9    5.17    4.51   0
   8   4  -9    4.88    3.18   0
   8   6 -10   84.89    4.97   0
   9   0 -12    0.56    4.69   0
   9   2 -11    2.60    3.36   0
   9   3 -11   36.74    3.56   0
   9   4 -11    3.66    3.84   0
   9   5 -12    4.22    3.19   0
   9   6 -13   13.54    4.42   0
  10   1 -16    3.47    4.95   0
  10   2 -15    6.43    4.13   0
  10   3 -15    2.47    3.59   0
  10   4 -16    1.37    3.36   0
  10   4 -15    8.04    4.67   0
 -19  -2   4    0.28    6.64   0
 -18   0   5   -1.93    7.66   0
 -16  -5   2   14.86    5.84   0
 -16  -4   3   17.42    5.56   0
 -15  -5   2   42.92    5.61   0
 -14  -5   2   53.49    6.12   0
 -13   0   5   -0.22    6.59   0
 -13   8   4    3.88    8.19   0
 -12  -2   4   -2.70    6.92   0
 -11  -9  -5   -6.18    6.91   0
 -11  -7  -1    4.61    7.52   0
 -11   1   5   16.68    6.38   0
 -11   9   3    2.64    6.11   0
 -10  -8  -3   68.75    8.20   0
 -10  -3   3  163.46    8.33   0
 -10   7   4   38.60    6.84   0
 -10  10   2   14.84    6.00   0
  -9  -6   0  433.13    8.16   0
  -9  -5   1   44.15    7.30   0
  -9  -4   2    0.38    6.56   0
  -8  -9  -6   29.02    6.08   0
  -7  -8  -4    6.54    5.09   0
  -7  10   1    9.96    5.96   0
  -7  11   0    7.15    5.86   0
  -6  -5   0   46.83    4.82   0
  -6  -4   1  447.70    8.49   0
  -5  -9  -8   14.57    6.04   0
  -5  -2   2  108.19    6.11   0
  -5   9   1  107.42    6.78   0
  -5  11  -1    4.89    4.62   0
  -4  -9  -9   -2.71    5.82   0
  -4  -8  -6   22.21    4.95   0
  -4  -7  -4  276.41    8.34   0
  -4  -5  -1  206.17    6.55   0
  -4  -4   0   18.78    4.23   0
  -4  -1   2   10.16    6.24   0
  -4  12  -3    0.96    4.12   0
  -3  -8  -7  171.74    7.71   0
  -3  -6  -3  249.83    8.32   0
  -3   9   0   -0.34    5.63   0
  -3  10  -1    9.03    6.13   0
  -3  11  -2   -0.14    5.22   0
  -2  -8  -8    1.67    5.69   0
  -2   8   0  122.43    5.44   0
  -2  11  -3   27.31    4.93   0
  -1  -4  -2  430.98    9.72   0
  -1  -3  -1  216.33    7.69   0
  -1   7   0   61.85    4.62   0
   0  -8 -11    1.99    6.39   0
   0  -5  -4  213.33    7.33   0
   0  -2  -1 1124.00   19.79   0
   1  -5  -5   57.99    5.95   0
   1   6  -1    4.23    3.85   0
   1   8  -2   72.14    5.48   0
   1   9  -3   -0.25    4.46   0
   1  10  -4   30.27    5.38   0
   2  -7 -11   43.93    7.13   0
   2  -6  -8   33.41    5.76   0
   2  -5  -6  271.36    8.42   0
   2   3  -1  120.66    6.57   0
   2   8  -3   88.53    5.89   0
   2   9  -4   -1.24    3.37   0
   2  10  -5    9.07    4.96   0
   3  -7 -14   -0.50    6.32   0
   3   2  -2  158.98    6.33   0
   3   4  -2    9.82    4.98   0
   3   8  -4   10.21    5.00   0
   3   9  -5    8.88    5.05   0
   3  11  -8    7.87    5.02   0
   4  -5  -9   41.33    6.98   0
   4   2  -3    7.88    3.75   0
   4   4  -3  764.89   10.03   0
   4   8  -5   20.42    4.74   0
   4  10  -8    1.75    3.74   0
   5  -5 -11  226.18   10.96   0
   5   2  -4  154.83    6.39   0
   5   3  -4  353.34    7.71   0
   5   6  -5   -1.96    3.79   0
   6   7  -7   14.83    3.97   0
   6   8  -8   11.04    3.89   0
   7   5  -7  166.70    5.69   0
   7   8 -10   -1.47    3.46   0
   8   5  -9   40.35    4.10   0
   8   7 -11    1.37    3.31   0
   8   8 -13   22.20    3.53   0
   9  -2 -17    4.33    5.01   0
   9  -1 -13    1.57    5.48   0
   9   1 -11  109.91    5.92   0
   9   5 -11   46.07    4.27   0
   9   6 -12   27.67    4.64   0
   9   7 -14   19.55    4.40   0
  10   0 -17    2.99    5.42   0
  10   1 -15   21.81    4.29   0
  10   2 -14   26.47    3.93   0
  10   3 -14    4.47    3.09   0
  10   4 -14   77.44    5.19   0
  10   5 -15    6.51    4.55   0
 -20   2   5    4.01    7.45   0
 -19  -3   3    8.98    7.74   0
 -17  -2   4    7.73    7.30   0
 -17   0   5    0.60    7.35   0
 -16  -7  -1   -2.51    6.20   0
 -16   0   5    8.76    7.52   0
 -15  -7  -1    9.09    6.79   0
 -15   0   5    3.65    7.68   0
 -14  -8  -3   12.31    9.52   0
 -14  -7  -1   -0.26    6.93   0
 -14   0   5    2.56    7.34   0
 -13  -8  -3   14.39    8.57   0
 -13  -7  -1  103.30    7.76   0
 -13  -2   4    3.40    7.22   0
 -13   6   5   11.71   15.11   0
 -12  -8  -3   57.33    7.59   0
 -12  -7  -1   23.29    6.66   0
 -11  -8  -3   90.44    7.43   0
 -10  -6   0  200.43    6.53   0
  -9  -9  -6    3.25    5.90   0
  -8  -8  -4   24.39    5.83   0
  -8  -7  -2   36.28    5.13   0
  -8   8   3    0.95    6.06   0
  -7  -6  -1  131.35    6.18   0
  -7  -3   2  910.38   12.60   0
  -7   9   2    4.40    6.23   0
  -6  -9  -8    4.10    7.51   0
  -6  -7  -3   18.86    4.74   0
  -5  -6  -2    3.44    5.96   0
  -4  -9 -10   66.15    7.54   0
  -4   7   2    5.73    4.97   0
  -2  -6  -4    9.25    6.10   0
  -2  12  -4    7.50    4.11   0
  -1  -8 -10    2.85    6.78   0
  -1   5   1   95.25    5.78   0
  -1  10  -2    4.24    5.68   0
   0  -8 -12   -1.91    6.78   0
   0   6   0  572.77    9.11   0
   0   8  -1   87.66    5.84   0
   0   9  -2   53.48    5.01   0
   0  10  -3   53.23    4.36   0
   0  11  -4   -0.47    4.99   0
   1  11  -5   12.40    5.43   0
   2   2  -1 1797.87   20.11   0
   2   4  -1  148.80    6.40   0
   2   7  -2  267.91    7.28   0
   2  11  -6   -2.24    5.12   0
   3  -7 -15    6.32    6.46   0
   3   7  -3  104.33    4.92   0
   3  10  -6    3.99    3.86   0
   4  -6 -12    9.62    5.27   0
   4  -1  -4   29.22    8.50   0
   4   5  -3  468.09    8.05   0
   4   7  -4    1.86    5.38   0
   4   9  -6   22.39    3.82   0
   4  10  -7    2.53    4.92   0
   5   4  -4  156.80    5.24   0
   5   8  -6   50.57    5.42   0
   5   9  -7   24.65    5.23   0
   5  10  -9   -3.05    3.82   0
   6  -5 -15   18.54    8.00   0
   6   3  -5    1.52    4.39   0
   6   6  -6   75.54    4.23   0
   6   9  -9    5.61    4.34   0
   7   7  -8   34.96    5.16   0
   7   8  -9   12.56    4.81   0
   7   9 -11    6.70    3.64   0
   8  -1 -10  440.47   12.09   0
   8   0  -9    0.85    5.39   0
   8   3  -8   50.65    5.40   0
   8   4  -8  168.48    5.63   0
   8   6  -9   81.57    5.56   0
   8   7 -10   40.93    5.03   0
   8   8 -12    2.54    3.26   0
   9  -2 -16    0.16    5.13   0
   9   2 -10    8.02    4.16   0
   9   3 -10  152.84    6.21   0
   9   4 -10    4.32    4.17   0
   9   7 -13   29.13    3.45   0
  10   0 -16   26.26    5.72   0
  10   1 -14   30.19    5.68   0
  10   2 -13   14.16    4.91   0
  10   3 -13   17.69    3.77   0
  10   4 -13    8.24    4.66   0
  10   5 -14    7.51    4.67   0
 -20  -1   4   -0.96    5.04   0
 -19  -4   2    2.33    5.28   0
 -18  -5   1   -4.58    6.34   0
 -18  -4   2    3.42    7.20   0
 -18  -3   3   18.57    7.06   0
 -17  -6   0   29.88    6.40   0
 -16  -6   0   39.52    8.54   0
 -16  -2   4   20.38    5.24   0
 -15  -6   0   -1.45    8.54   0
 -15  -2   4    4.53    4.80   0
 -14  -6   0   29.05    8.24   0
 -14  -2   4   16.13    5.26   0
 -13  -6   0    7.67    9.00   0
 -12  -6   0  140.83    7.06   0
 -12  -3   3   26.49    6.81   0
 -12   8   4    9.09    6.21   0
 -11  -6   0   66.15    6.43   0
 -11  -5   1  142.69    7.97   0
 -11  -3   3   81.38    5.93   0
 -11   2   5   16.31    7.75   0
 -10  -7  -2    3.95    7.90   0
 -10  -5   1   81.27    5.71   0
 -10  -4   2  291.38    7.52   0
 -10  -1   4  333.68    8.58   0
  -9  -9  -7    2.62    7.66   0
  -9  -8  -4    2.76    5.85   0
  -9  -7  -2   52.15    6.48   0
  -9  10   2    3.49    6.50   0
  -9  11   1    0.22    4.44   0
  -8  -6  -1   42.96    7.07   0
  -8   6   4   20.99    6.18   0
  -7  -9  -8   37.47    7.74   0
  -7  -8  -5    0.11    6.21   0
  -7  -7  -3   80.77    7.55   0
  -7  -5   0  131.71    5.75   0
  -7  -4   1  268.23    8.52   0
  -7   2   4    9.93    9.11   0
  -6  -9  -9   12.53    8.16   0
  -6   7   3  275.41    8.75   0
  -6  10   1   89.08    7.43   0
  -6  11   0    4.66    6.36   0
  -5  -8  -6   19.70    5.36   0
  -5   8   2    4.46    6.07   0
  -4  -9 -11   14.22    7.90   0
  -4  -8  -7    3.61    6.78   0
  -4  10   0    9.68    4.75   0
  -4  11  -1   73.21    5.64   0
  -3  -5  -2   26.37    4.70   0
  -3  -3   0 1865.41   18.44   0
  -3   6   2  212.52    7.35   0
  -3   8   1   24.52    4.43   0
  -3  12  -3    5.05    4.03   0
  -2  -8  -9   44.18    7.14   0
  -2  -7  -6    3.63    4.71   0
  -2   7   1   91.79    6.54   0
  -2  10  -1   40.09    5.95   0
  -1  -7  -7   39.53    5.09   0
  -1  -6  -5   30.78    5.59   0
  -1   9  -1   54.37    5.09   0
  -1  11  -3    8.93    4.14   0
   0  -6  -6  325.80    8.34   0
   0  -4  -3  421.19   10.02   0
   1  -6  -7   69.28    5.05   0
   1   7  -1  292.02    7.58   0
   2  -7 -12   63.31    7.29   0
   2   5  -1   12.63    4.75   0
   3  -6 -10    0.31    5.18   0
   3  -4  -6  309.32   10.13   0
   3   5  -2  245.31    5.97   0
   3  11  -7   12.65    4.30   0
   4   1  -3 1333.58   17.94   0
   5   5  -4   54.06    4.00   0
   5   7  -5  141.06    4.86   0
   5  10  -8   16.13    5.18   0
   6   2  -5 1048.98   11.72   0
   6   4  -5   22.66    3.72   0
   6   8  -7   26.17    5.17   0
   6   9  -8   54.30    5.37   0
   6  10 -10    3.60    3.62   0
   7  -1  -8    1.27    5.54   0
   7   6  -7   10.02    3.46   0
   7   9 -10   86.34    6.08   0
   8   2  -8   67.52    4.06   0
   8   5  -8   40.61    5.06   0
   8   8 -11   35.07    3.80   0
   9   0 -11    0.40    5.39   0
   9   5 -10   -3.51    4.65   0
   9   6 -11    9.85    3.35   0
   9   7 -12   -0.03    4.48   0
  10   0 -15    0.27    4.88   0
  10   3 -12    9.68    4.26   0
  10   5 -13   41.70    5.08   0
  10   6 -14   15.06    4.85   0
 -20  -2   3    7.69    6.98   0
 -19   2   5   -2.80    6.68   0
 -17  -5   1   -4.81    5.26   0
 -17  -4   2    1.71    6.53   0
 -17  -3   3    3.00    5.27   0
 -16  -7  -2    5.99    6.27   0
 -16  -4   2   89.38    8.44   0
 -16  -3   3    0.10    6.64   0
 -15  -5   1   49.99    8.22   0
 -15  -3   3   -0.10    7.30   0
 -14  -8  -4   14.37    9.11   0
 -14  -5   1    6.47    7.25   0
 -13  -8  -4   12.15    8.92   0
 -13  -5   1   -5.83    7.28   0
 -13  -3   3   57.63    7.25   0
 -12  -8  -4   -5.14    8.42   0
 -12  -5   1   32.29    5.35   0
 -12  -4   2   38.63    7.24   0
 -11  -8  -4    5.35    7.23   0
 -11  -7  -2    1.11    5.99   0
 -11  -4   2   19.17    4.56   0
 -11  -1   4   52.45    6.86   0
 -10  -9  -7    0.59    7.73   0
  -9  -6  -1  389.20    9.93   0
  -9   7   4    3.22    6.27   0
  -8  -9  -8    7.05    5.79   0
  -8  -8  -5   41.15    7.28   0
  -8  -3   2  713.39   11.27   0
  -8  11   1   10.86    5.78   0
  -7  -9  -9    5.02    7.93   0
  -7  -1   3  157.34    7.76   0
  -7   5   4    1.48    7.32   0
  -7   8   3  113.74    6.96   0
  -6  -8  -6   33.28    7.73   0
  -6   9   2   25.31    6.70   0
  -5  -5  -1  145.70    6.00   0
  -5  -4   0  727.07   11.41   0
  -5  -3   1  246.66    7.21   0
  -5   6   3   19.29    5.93   0
  -4  -7  -5    6.03    6.89   0
  -4  -6  -3   88.36    5.45   0
  -4   9   1    8.26    3.86   0
  -3  -4  -1  474.25    8.81   0
  -2   9   0    7.27    5.76   0
  -2  11  -2    2.05    4.37   0
  -2  12  -3   -0.98    5.31   0
  -1  -8 -11   -0.63    6.52   0
  -1   6   1    8.91    4.82   0
  -1   8   0   79.00    4.67   0
  -1  12  -4    3.75    4.15   0
   0  -8 -13    6.40    4.96   0
   0  -3  -2  311.35    9.13   0
   0  12  -5    6.12    4.23   0
   1  -7 -10   27.68    5.00   0
   1  -4  -4   18.85    5.48   0
   1   3   0  609.06   11.08   0
   1   4   0  377.63    7.88   0
   1  10  -3   13.17    5.41   0
   2  -4  -5    1.65    5.57   0
   2   9  -3   31.82    4.35   0
   2  10  -4   43.72    4.70   0
   3   1  -2  420.08   11.43   0
   3   6  -2  239.32    6.87   0
   3   9  -4  173.65    5.40   0
   3  10  -5   82.26    6.18   0
   4  -6 -13    2.08    6.76   0
   4   6  -3   15.95    5.10   0
   4   9  -5    9.89    5.29   0
   4  10  -6   10.58    5.10   0
   4  11  -8   -6.02    3.76   0
   5  -4  -9   17.41    7.79   0
   5   1  -4  880.28   13.17   0
   5   6  -4   13.48    5.24   0
   6  -5 -16    1.67    6.77   0
   6  -4 -11  106.43   11.09   0
   6   5  -5    3.46    3.65   0
   6   7  -6  159.50    4.83   0
   6  10  -9    4.78    4.67   0
   7   0  -7   -1.11    5.29   0
   7   3  -6  203.43    5.36   0
   7   4  -6   71.15    5.58   0
   7   8  -8   -1.27    4.83   0
   8   1  -8  151.22    5.99   0
   8   7  -9   20.69    3.73   0
   8   8 -10    0.81    5.22   0
   9  -2 -15    8.71    5.67   0
   9   1 -10    6.45    4.68   0
   9   6 -10   60.86    4.68   0
   9   7 -11   50.01    5.04   0
  10   0 -14  267.89   10.09   0
  10   2 -12    4.96    5.16   0
  10   4 -12   95.12    4.42   0
  10   5 -12  -12.49    4.47   0
  10   6 -13   11.71    4.67   0
  11   3 -16    8.79    4.70   0
 -20   0   4    7.17    6.39   0
 -19  -2   3    3.79    7.88   0
 -19   3   5    0.98    6.91   0
 -19   4   5    2.47    7.74   0
 -18  -1   4    0.82    5.24   0
 -18   5   5    0.27    8.78   0
 -17  -6  -1    8.52    7.69   0
 -14  -4   2   17.99    6.03   0
 -13  -4   2    4.40    5.81   0
 -12  -1   4   96.17    7.67   0
 -11   8   4   11.24    6.99   0
 -10  -8  -5   25.44    9.49   0
  -9  -9  -8   35.15    7.02   0
  -9  -7  -3    8.03    7.62   0
  -9   9   3   18.12    6.88   0
  -8  -7  -3   82.57    6.33   0
  -8  -4   1   11.21    6.01   0
  -8  10   2    3.49    4.51   0
  -7  -8  -6    1.17    7.29   0
  -6  -9 -10    3.14    6.07   0
  -6  -2   2  176.88    6.66   0
  -5  -8  -7   39.37    5.65   0
  -5  10   1    6.54    6.32   0
  -5  11   0    3.85    4.71   0
  -5  12  -1   -1.55    5.97   0
  -4  -8  -8    4.32    7.14   0
  -4   3   3    6.43    6.71   0
  -4   4   3  701.49   15.35   0
  -3  -8  -9    4.69    7.12   0
  -3  -7  -6   -3.30    6.71   0
  -3  -6  -4  483.80    9.99   0
  -3  10   0    7.30    6.20   0
  -3  11  -1   -3.31    6.61   0
  -2  -8 -10   47.07    7.04   0
  -2  -5  -3   71.37    4.68   0
  -2   3   2 1084.83   18.70   0
  -2   4   2   74.64    6.37   0
  -1  -8 -12   -4.79    6.88   0
   0  -7  -9   -3.90    5.53   0
   0   7   0   -2.46    3.85   0
   0   9  -1    1.44    6.20   0
   0  10  -2   13.28    4.14   0
   0  11  -3   -6.76    5.92   0
   1  -2  -2   43.33    7.70   0
   1   5   0  120.20    6.19   0
   1   9  -2   41.28    4.90   0
   1  11  -4    5.09    4.20   0
   2  -7 -13    4.97    6.37   0
   2  -6  -9   42.94    5.91   0
   2   6  -1  353.20    7.86   0
   2   8  -2    6.18    3.71   0
   2  11  -5   42.19    4.68   0
   3  -5  -8   45.29    6.21   0
   3   8  -3   49.91    4.23   0
   3  11  -6    6.95    4.25   0
   4  -3  -6  135.77   11.48   0
   4   8  -4    7.27    3.47   0
   4  11  -7   -0.36    4.70   0
   5   8  -5   29.53    4.24   0
   5   9  -6   62.43    4.43   0
   5  10  -7   -5.71    5.06   0
   6   1  -5    5.25    4.20   0
   6   6  -5  129.73    4.91   0
   6   9  -7   13.12    4.94   0
   7  -2  -9  285.85   15.66   0
   7   2  -6   39.23    3.55   0
   7   5  -6    2.71    3.49   0
   7   7  -7  106.72    4.37   0
   7   9  -9   14.03    4.47   0
   8   6  -8  151.71    5.15   0
   8   9 -11   -1.89    3.82   0
   9   3  -9    9.31    4.90   0
   9   4  -9    2.05    3.39   0
   9   5  -9    3.91    4.53   0
   9   8 -12    7.63    3.59   0
  10   3 -11   52.38    4.71   0
  10   4 -11    4.86    4.35   0
  10   6 -12   -8.17    4.63   0
  10   7 -13   -2.58    3.95   0
  11   2 -16   -2.66    5.00   0
  11   3 -15   -0.11    5.03   0
  11   4 -15    1.11    4.67   0
  11   5 -15    0.06    4.23   0
 -19  -4   1    4.03    5.22   0
 -19  -3   2   -1.31    6.91   0
 -19   0   4    4.06    7.20   0
 -18  -5   0    1.62    5.99   0
 -18   3   5    6.59    8.04   0
 -17   2   5   18.50    7.96   0
 -16  -6  -1    1.91    6.23   0
 -16  -1   4    4.60    6.31   0
 -15  -7  -3    1.04    8.77   0
 -14  -1   4    1.96    7.52   0
 -13  -8  -5    4.65    7.62   0
 -13  -6  -1    9.83    9.00   0
 -12  -8  -5   -1.49    7.64   0
 -12  -6  -1   -0.53    7.49   0
 -12  10   3    3.54    6.68   0
 -11  -7  -3    8.90    9.03   0
 -11  -6  -1   -0.03    5.55   0
  -9  -5   0  268.08    7.68   0
  -9  -4   1  165.40    8.21   0
  -9  -3   2    6.16    6.82   0
  -8  -8  -6   -3.92    8.15   0
  -7  -7  -4    5.56    7.11   0
  -7  10   2   32.87    6.23   0
  -6  -5  -1  340.14    7.59   0
  -5  -7  -5  142.44    8.72   0
  -5  -6  -3    4.87    6.28   0
  -4   8   2   28.27    6.25   0
  -3   7   2    7.63    5.37   0
  -3   9   1   14.27    5.77   0
  -3  12  -2    7.41    4.53   0
  -2  -8 -11    3.45    6.99   0
  -2  -7  -7    6.58    4.97   0
  -2  -6  -5   48.07    7.14   0
  -2  -2   0 1781.80   21.47   0
  -2   5   2  148.14    6.96   0
  -2   8   1   60.13    6.38   0
  -1  -8 -13   -1.26    7.26   0
  -1  -7  -8    2.21    4.71   0
  -1  -5  -4   46.11    5.46   0
  -1  10  -1    5.13    5.22   0
  -1  11  -2   -3.19    4.33   0
  -1  12  -3    5.81    5.00   0
   0  12  -4  -10.17    4.80   0
   1  -7 -11    0.81    6.02   0
   1  -3  -3   10.96    5.77   0
   1   2   0  139.65    7.71   0
   1   8  -1   50.30    4.16   0
   1  12  -5   -0.61    4.41   0
   2  -7 -14   18.47    7.69   0
   2   1  -1    0.68    7.27   0
   3  -6 -11   17.43    6.56   0
   3   7  -2   15.15    5.44   0
   4  -6 -14    3.98    5.77   0
   4   7  -3    5.97    4.03   0
   5  -5 -12    3.57    6.83   0
   5  -1  -5    0.37    5.94   0
   5   7  -4  107.99    4.60   0
   5  11  -8    9.97    5.62   0
   6   8  -6   -2.73    4.14   0
   6  10  -8   -3.19    3.98   0
   7   6  -6  109.68    4.55   0
   7  10 -10   -0.57    3.78   0
   8   3  -7    3.54    3.36   0
   8   4  -7  186.85    5.15   0
   8   5  -7  170.73    5.85   0
   8   7  -8    7.69    5.05   0
   8   8  -9    3.56    3.62   0
   8   9 -10    2.27    5.41   0
   9   2  -9  242.97    7.06   0
   9   6  -9    7.92    4.37   0
   9   7 -10   -3.58    3.40   0
   9   8 -11    7.13    4.71   0
  10  -1 -17    5.83    4.85   0
  10   1 -12    5.22    5.06   0
  10   2 -11   80.70    5.28   0
  10   5 -11    2.03    3.70   0
  11   2 -15    2.49    5.37   0
  11   3 -14    1.56    5.13   0
  11   4 -14    2.00    3.26   0
  11   5 -14    5.04    5.03   0
 -20  -1   3   46.01    7.83   0
 -18  -4   1   34.35    5.71   0
 -18  -3   2   43.51    6.05   0
 -18   0   4   22.82    6.93   0
 -18   4   5    3.08    7.13   0
 -17  -5   0    4.34    5.51   0
 -17  -4   1    9.44    6.90   0
 -17  -2   3   43.92    7.59   0
 -16  -5   0   24.07    7.38   0
 -16   2   5   20.51    7.52   0
 -15  -5   0   29.16    7.68   0
 -14  -7  -3  -10.70    6.74   0
 -13  -7  -3   20.01    6.83   0
 -13   2   5   21.65    6.72   0
 -12  -7  -3   -2.93    6.95   0
 -11  -2   3  322.76   10.06   0
 -11   4   5   15.16   10.95   0
 -11  10   3   23.20    7.64   0
 -10  -5   0    2.83    5.07   0
 -10   0   4  359.06   10.77   0
 -10   8   4   26.81    6.68   0
  -9  -8  -6   11.62    6.67   0
  -8  -6  -2  708.53   10.29   0
  -8   7   4   24.14    7.13   0
  -8   9   3   10.71    6.70   0
  -7  -8  -7   41.36    8.12   0
  -6  -4   0 1440.63   13.74   0
  -6  -3   1  322.50    7.94   0
  -6   8   3   -5.05    5.33   0
  -6  11   1   32.16    6.28   0
  -5  -8  -8   -1.61    5.24   0
  -5   7   3   -1.73    5.36   0
  -5   9   2   15.80    4.28   0
  -4  -8  -9   37.04    7.39   0
  -4  -7  -6  125.45    8.13   0
  -4  -2   1  724.52   12.52   0
  -4   5   3  406.01    9.93   0
  -4  10   1   71.28    6.31   0
  -4  11   0   -2.37    4.99   0
  -4  12  -1   10.27    6.72   0
  -3  -8 -10   -2.65    7.10   0
  -2  -4  -2  169.36    6.19   0
  -2  -3  -1  113.40    7.19   0
  -2  11  -1   54.54    6.54   0
  -2  12  -2   45.60    6.15   0
  -1  -6  -6   29.54    6.62   0
  -1   7   1  269.58    6.88   0
  -1   9   0  204.67    6.15   0
   0  -6  -7  115.15    7.21   0
   0  -5  -5   33.39    5.71   0
   0   4   1  267.42    8.44   0
   0   8   0   30.95    5.58   0
   1  -6  -8  130.76    6.24   0
   1  -5  -6   13.62    5.17   0
   1   6   0   98.93    4.89   0
   1  10  -2   51.82    5.63   0
   1  11  -3   57.93    6.04   0
   2  -5  -7  203.11    8.08   0
   2   7  -1   83.08    6.02   0
   2  10  -3   20.76    4.21   0
   2  11  -4   -1.47    5.75   0
   3   9  -3    5.13    5.07   0
   3  10  -4    9.70    4.12   0
   3  11  -5   -3.40    5.82   0
   4  -6 -15   -0.55    7.36   0
   4  -5 -10    5.68    6.58   0
   4   4  -2  274.96    7.52   0
   4   9  -4    7.19    4.06   0
   4  10  -5    0.33    4.11   0
   4  11  -6    2.37    5.49   0
   5   5  -3  410.74    7.53   0
   5   9  -5    9.71    5.67   0
   5  10  -6   15.31    5.63   0
   6   4  -4   43.54    5.03   0
   6   7  -5  105.97    4.42   0
   7   1  -6  232.65    7.54   0
   7   7  -6   57.35    5.17   0
   7   8  -7   20.08    3.98   0
   7   9  -8  159.83    5.75   0
   8   2  -7    1.84    4.17   0
   8   6  -7   44.28    5.17   0
   9  -2 -14   26.25    7.45   0
  10  -1 -16    1.34    4.74   0
  10   0 -13    2.29    4.84   0
  10   6 -11   22.51    3.67   0
  10   7 -12    5.54    3.33   0
  11   1 -16    0.90    5.46   0
  11   2 -14    2.01    5.39   0
  11   3 -13    3.11    4.60   0
  11   4 -13    6.96    4.79   0
  11   5 -13   21.95    4.65   0
  11   6 -14   -0.59    4.73   0
 -20  -2   2    1.55    6.46   0
 -19  -1   3    6.67    7.25   0
 -18  -5  -1    8.80    8.22   0
 -17  -3   2    9.16    5.11   0
 -17   0   4   61.47    8.50   0
 -17   3   5   14.17    7.92   0
 -17   5   5    0.82    9.54   0
 -16  -6  -2   19.34    8.34   0
 -16  -4   1    8.55    5.24   0
 -16  -3   2   34.23    7.75   0
 -16  -2   3   53.52    5.32   0
 -15  -7  -4   14.63    8.43   0
 -15  -4   1   25.50    7.82   0
 -15  -2   3   35.50    6.56   0
 -15   2   5   23.81    6.84   0
 -14  -5   0    5.09    5.77   0
 -14  -2   3   11.36    7.52   0
 -14   2   5   53.82    7.41   0
 -14   9   4   53.80   11.76   0
 -13  -5   0    3.68    5.15   0
 -13  -2   3  346.17   10.52   0
 -12  -8  -6   -2.98    7.80   0
 -12  -5   0   -2.00    5.29   0
 -12  -2   3  482.72    9.90   0
 -12   6   5   30.79   13.05   0
 -11  -4   1  134.72    8.29   0
 -10  -6  -2   11.13    8.14   0
 -10  10   3   -0.65    5.99   0
  -9  -7  -4  103.92    6.68   0
  -9  -6  -2  187.71    6.88   0
  -9  11   2   -2.22    6.40   0
  -8  -8  -7   39.14    6.36   0
  -8  -1   3  190.42    7.09   0
  -7  -5  -1   16.79    5.03   0
  -7   6   4   26.67    6.42   0
  -6  -8  -8   27.07    7.30   0
  -6  -7  -5   17.87    6.04   0
  -6  -6  -3   -0.32    4.88   0
  -6  10   2    2.51    5.65   0
  -5  -8  -9    7.11    7.91   0
  -5  -5  -2  103.60    7.47   0
  -4  -6  -4    1.84    4.68   0
  -4  -4  -1   10.28    4.17   0
  -4  -3   0   76.29    5.20   0
  -3  -8 -11   35.31    8.49   0
  -3  -7  -7    1.68    6.37   0
  -2  -8 -13   -0.76    7.65   0
  -2  -7  -8  105.58    7.44   0
  -2   6   2   47.95    5.77   0
  -2  10   0   46.53    4.84   0
  -1  -7  -9  150.30    7.62   0
   0   3   1  190.70    8.56   0
   0   5   1  546.28    9.20   0
   0  11  -2   18.56    6.00   0
   1  -7 -12    2.03    5.05   0
   1   7   0   70.01    5.79   0
   1   9  -1    3.48    5.52   0
   1  12  -4    3.06    4.01   0
   2  -3  -4  820.39   16.52   0
   2   9  -2   16.77    4.49   0
   2  12  -5    1.77    4.45   0
   3  -3  -5   82.78    7.37   0
   3   4  -1    3.70    5.87   0
   3   8  -2  209.53    6.84   0
   4   3  -2   20.05    3.78   0
   4   5  -2  166.48    5.26   0
   4   8  -3  324.04    6.20   0
   5   3  -3  943.69   10.88   0
   5   6  -3   20.11    5.14   0
   5   8  -4   59.60    4.10   0
   5  11  -7   55.91    4.47   0
   6   3  -4  166.15    5.14   0
   6   5  -4    5.40    3.41   0
   6   8  -5   13.93    5.44   0
   6   9  -6   60.46    4.81   0
   6  10  -7    1.56    3.73   0
   7  -4 -15   47.19   10.65   0
   7   4  -5    7.75    4.96   0
   7   5  -5  101.38    5.47   0
   8   7  -7   33.97    4.57   0
   8   8  -8   11.45    3.93   0
   8   9  -9    2.63    4.29   0
   9   0 -10   61.09    6.08   0
   9   1  -9   15.04    4.72   0
   9   3  -8  387.49    7.91   0
   9   4  -8   36.58    3.78   0
   9   5  -8   11.45    4.98   0
   9   7  -9   30.86    3.64   0
   9   8 -10   13.87    3.66   0
   9   9 -11    3.51    3.81   0
  10  -1 -15   16.17    5.55   0
  10   3 -10  163.10    6.21   0
  10   4 -10   17.25    3.41   0
  10   5 -10    5.57    3.27   0
  10   7 -11    2.88    3.57   0
  10   8 -12   -2.81    4.31   0
  11   2 -13    4.77    4.91   0
  11   6 -13    6.68    4.77   0
 -19  -4   0   12.79    5.50   0
 -19  -3   1   -5.45    7.47   0
 -19  -2   2    2.57    7.74   0
 -19   1   4    3.52    6.50   0
 -17  -5  -1    5.24    6.82   0
 -17   4   5    9.38    7.10   0
 -16   0   4    6.75    7.52   0
 -16   3   5   21.05    7.46   0
 -14  -7  -4   14.04    7.66   0
 -14  -6  -2    9.85    7.22   0
 -14  -4   1    9.95    5.76   0
 -14  -3   2   43.98    6.44   0
 -13  -7  -4    5.22    7.01   0
 -13  -6  -2   67.85    7.31   0
 -13  -4   1   25.25    6.38   0
 -13  -3   2   81.90    6.53   0
 -13   9   4    4.93    8.95   0
 -12  -7  -4   11.23    7.05   0
 -12  -6  -2    1.46    6.61   0
 -12  -3   2  167.25    7.06   0
 -12   9   4    7.59    8.36   0
 -11  -7  -4   43.96    7.33   0
 -11   0   4   20.29    6.16   0
  -9   8   4    9.99    6.49   0
  -8  11   2    7.97    5.86   0
  -7  -8  -8   -3.03    5.58   0
  -7  -7  -5   13.89    6.23   0
  -7  -6  -3    8.64    7.36   0
  -7  -3   1  109.52    7.54   0
  -7   9   3   -0.77    6.29   0
  -5  -7  -6    2.89    6.99   0
  -5  11   1   15.43    6.25   0
  -5  12   0    4.87    6.79   0
  -4  -8 -10   -3.85    5.81   0
  -4   6   3    9.92    4.08   0
  -4   9   2   66.34    6.01   0
  -3  -6  -5   54.06    7.30   0
  -3   8   2  201.86    7.90   0
  -3  11   0   -3.17    5.11   0
  -3  12  -1   -2.76    5.05   0
  -2   9   1    1.36    5.79   0
  -1  -4  -3    2.46    5.26   0
  -1   8   1   63.44    6.24   0
  -1  11  -1    5.23    5.86   0
  -1  12  -2   20.12    5.99   0
   0   6   1    6.64    4.00   0
   0  10  -1    8.60    4.52   0
   0  12  -3    2.65    4.09   0
   1  -7 -13    6.89    6.19   0
   2   8  -1   67.57    5.82   0
   3   3  -1   52.75    5.89   0
   3   5  -1  128.47    5.30   0
   4   6  -2   12.31    3.70   0
   4  10  -4   32.77    5.35   0
   6  -3  -9   19.30   11.24   0
   6   6  -4  282.56    6.07   0
   7   3  -5   61.90    4.38   0
   7   8  -6    9.58    3.94   0
   7   9  -7    7.04    3.95   0
   8   0  -8  734.63   13.39   0
   8   4  -6    9.98    4.61   0
   8   5  -6  306.54    6.77   0
   9   6  -8   -3.24    3.73   0
   9   8  -9    9.96    5.36   0
   9   9 -10    6.47    4.95   0
  10   1 -11  119.62    6.63   0
  10   2 -10   20.60    5.48   0
  10   6 -10   18.69    3.49   0
  10   8 -11   25.69    4.63   0
  11   1 -14    1.55    5.52   0
  11   3 -12    2.23    4.96   0
  11   4 -12   12.66    3.59   0
  11   5 -12   28.26    4.07   0
  11   6 -12   12.23    4.53   0
  11   7 -13    4.88    4.48   0
 -20   0   3    4.98    6.20   0
 -18  -3   1   10.18    7.00   0
 -18  -2   2    9.14    7.68   0
 -18  -1   3   66.98    6.28   0
 -18   1   4   -0.97    7.44   0
 -17  -4   0   -3.78    7.52   0
 -16  -6  -3   14.71    7.59   0
 -16  -5  -1   78.51    6.93   0
 -16   5   5    1.07    9.18   0
 -15  -5  -1   15.86    8.01   0
 -15   0   4  271.99    9.06   0
 -15   3   5    8.03    7.25   0
 -14  -7  -5   14.03   10.05   0
 -14   0   4  106.42    9.27   0
 -14   3   5    9.71    8.76   0
 -13   0   4  207.20    9.96   0
 -13   3   5   -1.32    7.69   0
 -12   0   4  287.91    8.78   0
 -10  -8  -8   -8.87    9.88   0
 -10  -5  -1   24.14    7.70   0
  -9  -8  -8    5.03    6.40   0
  -9  -7  -5   66.08    8.92   0
  -9  -5  -1    6.00    5.04   0
  -9  -1   3  203.36    7.36   0
  -9  10   3   53.57    7.29   0
  -8  -7  -5   35.17    6.13   0
  -8  -6  -3   15.01    7.54   0
  -8  -4   0   44.52    7.17   0
  -8  -2   2    0.22    6.04   0
  -7  -8  -9   44.30    8.47   0
  -6  -8  -9   10.84    5.95   0
  -6  -7  -6   40.14    8.27   0
  -6  -5  -2   14.78    6.77   0
  -5  -8 -10   -5.40    5.96   0
  -5  -6  -4  279.02    7.44   0
  -5  -4  -1 1520.89   15.32   0
  -5   8   3  187.43    7.86   0
  -4  -8 -11   91.18    7.41   0
  -4  -7  -7   95.98    5.86   0
  -3  -7  -8    0.41    6.74   0
  -3  -1   1  405.75   13.10   0
  -3  10   1    5.81    4.49   0
  -2  -6  -6   57.00    7.23   0
  -2  -5  -4  162.78    7.35   0
  -2   2   2    7.42    8.12   0
  -2   7   2  263.09    7.87   0
  -1  -7 -10    8.01    7.17   0
  -1  10   0   19.55    6.16   0
   0   9   0    6.00    4.42   0
   1  -7 -14    3.72    6.08   0
   1  -6  -9   75.24    7.23   0
   1   8   0   75.13    5.56   0
   1  11  -2    6.07    5.60   0
   2  -2  -3 3015.29   40.89   0
   2   4   0   65.67    6.01   0
   2   5   0   23.34    5.67   0
   2  10  -2   48.01    5.77   0
   2  11  -3    1.46    4.18   0
   2  12  -4    4.14    6.33   0
   3  -5  -9   89.88    7.84   0
   3   6  -1  106.75    4.89   0
   3  10  -3  111.51    5.16   0
   3  11  -4    0.47    4.87   0
   4  -4  -8   18.80    6.90   0
   4   2  -2   -2.84    5.50   0
   4   7  -2    4.10    5.49   0
   4   9  -3    0.73    5.43   0
   4  11  -5    2.95    4.45   0
   5  -5 -13   66.94    7.54   0
   5   2  -3  685.03   10.81   0
   5   7  -3   -0.42    3.66   0
   5   9  -4   62.61    4.72   0
   5  10  -5   17.68    4.68   0
   5  11  -6    4.68    4.17   0
   6   2  -4  129.03    5.34   0
   6   7  -4   98.15    4.61   0
   6   9  -5    6.64    5.36   0
   6  10  -6   12.55    4.00   0
   6  11  -7   -1.01    5.28   0
   7   7  -5    2.73    4.76   0
   8  -1  -9  375.12   12.73   0
   8   1  -7  310.27    8.49   0
   8   3  -6   34.96    5.04   0
   8   6  -6    5.80    4.77   0
   8   8  -7   34.92    4.41   0
   8   9  -8   21.48    4.49   0
   8  10  -9    8.56    4.04   0
   9  -1 -11  103.18    8.04   0
   9   2  -8   72.53    4.30   0
   9   7  -8   37.48    3.83   0
  10   0 -12  198.10    8.07   0
  10   4  -9    3.18    4.82   0
  10   5  -9   -3.97    4.76   0
  10   7 -10   30.86    3.69   0
  11   4 -11   10.94    4.32   0
  11   5 -11   97.09    5.23   0
  11   7 -12   -3.09    4.70   0
  12   3 -15   -1.57    4.72   0
  12   4 -15   23.20    3.66   0
 -20  -2   1    3.71    7.88   0
 -20  -1   2    6.83    7.32   0
 -20   3   4    2.47    7.13   0
 -19   0   3   -1.83    6.74   0
 -18  -5  -2   11.49    5.73   0
 -17  -3   1   11.15    7.18   0
 -17  -2   2    2.90    6.51   0
 -17  -1   3   42.08    5.99   0
 -17   1   4   29.79    7.87   0
 -15  -6  -3    2.09    6.30   0
 -14  -6  -3   -0.48    8.56   0
 -14  -5  -1   24.22    6.63   0
 -13  -7  -5   -0.73    6.71   0
 -13  -6  -3    1.67    9.42   0
 -13  -5  -1   69.41    6.66   0
 -12  -7  -5   -9.00    7.80   0
 -12  -5  -1    4.19    6.06   0
 -11  -5  -1  237.74    7.64   0
 -11   9   4   -0.17    6.75   0
 -10  -6  -3   -3.75    8.37   0
 -10  -1   3  419.32   10.41   0
  -9  -8  -9   17.72    8.58   0
  -9  -4   0   30.10    7.50   0
  -8   8   4   20.17    7.54   0
  -7  -8 -10    2.17    8.80   0
  -7  11   2    3.11    6.32   0
  -6  -8 -10   -3.53    6.71   0
  -6  -6  -4  102.85    8.05   0
  -6   4   4   35.99    9.64   0
  -6   5   4    5.87    6.41   0
  -6   9   3    6.90    6.62   0
  -5  -8 -11    0.23    6.39   0
  -5  -7  -7   24.84    7.82   0
  -5  -3   0   24.72    6.49   0
  -5  10   2    5.18    4.92   0
  -4  -8 -12    0.37    6.14   0
  -4  -6  -5  116.76    7.66   0
  -4  -5  -3   87.36    5.70   0
  -4   7   3    7.09    5.56   0
  -4  11   1    7.87    6.71   0
  -4  12   0   20.30    5.33   0
  -3  -4  -2   10.04    4.18   0
  -2  -7  -9   22.44    5.14   0
  -2  11   0    2.02    5.10   0
  -2  12  -1    5.99    5.03   0
  -1  -5  -5  248.49    8.20   0
  -1  -3  -2   75.75    7.26   0
   0  -6  -8   -0.35    4.65   0
   0  -4  -4  143.16    7.09   0
   0   7   1    3.30    4.22   0
   0  12  -2    0.08    5.38   0
   1  10  -1  103.72    6.62   0
   1  12  -3   -2.30    4.41   0
   2  -6 -11    4.97    6.40   0
   2   6   0  339.07    6.90   0
   2   9  -1   -1.66    5.54   0
   3  -6 -13   25.80    6.69   0
   3   7  -1   33.97    4.10   0
   3   9  -2   48.02    4.67   0
   4   0  -3   -0.18    5.48   0
   5   0  -4  206.28    8.99   0
   5   8  -3  190.28    6.47   0
   6  -1  -6  129.75   10.02   0
   6   8  -4  121.87    6.22   0
   7  -4 -16    1.79    8.61   0
   7  -3 -11    1.44   11.68   0
   7   2  -5  332.99    7.33   0
   7   9  -6   11.53    4.16   0
   7  10  -7   10.19    4.13   0
   8   7  -6    2.69    5.13   0
   9   4  -7  109.54    5.65   0
   9   5  -7  270.36    5.76   0
   9   6  -7   28.77    5.48   0
   9   8  -8   36.59    5.49   0
   9   9  -9    1.18    4.21   0
  10   3  -9   21.00    3.64   0
  10   6  -9   -1.33    3.34   0
  10   7  -9   51.50    4.91   0
  10   8 -10   18.68    3.71   0
  11   0 -16   17.96    5.63   0
  11   2 -12    4.21    3.90   0
  11   3 -11   45.85    5.36   0
  11   6 -11    0.05    3.39   0
  12   2 -16   -0.42    5.28   0
  12   3 -14   46.63    5.73   0
  12   4 -14    1.66    3.64   0
  12   5 -14   12.92    3.73   0
 -19  -3   0   19.02    7.45   0
 -18  -4  -1   -7.57    6.99   0
 -17  -5  -2    0.95    5.62   0
 -16  -6  -4   -8.92    5.76   0
 -16  -5  -2   19.22    8.87   0
 -16  -3   1   12.65    6.57   0
 -15  -4   0   13.74    5.33   0
 -15  -1   3  196.42    8.77   0
 -15   4   5    0.03    7.87   0
 -14  -7  -6   -1.98    6.19   0
 -14  -4   0   72.65    8.58   0
 -14  -1   3    8.57    7.84   0
 -13  -7  -6    9.66    8.76   0
 -13  -4   0    5.94    7.62   0
 -12   4   5    8.59   10.38   0
 -11  -1   3   46.56    7.44   0
 -11   6   5   13.18   10.30   0
 -10  -4   0  642.60   11.74   0
 -10   9   4    3.62    6.98   0
  -9  -7  -6    4.18    8.97   0
  -9  -3   1   -4.31    7.13   0
  -9  -2   2   57.20    5.78   0
  -8  -8 -10    3.03    6.70   0
  -8  -7  -6   -4.75    5.72   0
  -7  -8 -11   -0.67    8.82   0
  -7  -6  -4   89.87    8.17   0
  -7  -5  -2   19.09    5.21   0
  -6  -8 -11   15.93    6.79   0
  -6  -7  -7   93.11    8.89   0
  -6  -4  -1  818.42   11.95   0
  -6  -1   2   48.11    6.66   0
  -6   6   4  273.51   10.02   0
  -4  -7  -8    5.27    6.73   0
  -3  -7  -9    1.95    6.49   0
  -3   5   3  248.70    8.86   0
  -3   9   2   58.92    6.45   0
  -3  12   0    1.10    6.15   0
  -2  -7 -10   61.66    7.96   0
  -2   8   2    1.56    6.06   0
  -2  10   1   13.63    5.69   0
  -1  -2  -1   85.54    8.33   0
  -1   4   2   40.91    5.98   0
  -1   5   2  201.56    6.60   0
  -1   6   2  558.94    9.99   0
  -1   9   1    3.68    4.11   0
   0  -7 -13   19.14    6.83   0
   0  -5  -6    8.43    5.21   0
   0   2   1 1246.59   21.57   0
   0   8   1   88.95    6.09   0
   0  11  -1   -0.80    4.10   0
   1  -4  -5  206.76    8.15   0
   2  -5  -8  365.08    9.99   0
   2   3   0  364.94    8.89   0
   2   7   0  264.55    7.66   0
   3  -6 -14   74.33    8.13   0
   3  -4  -7  158.15    9.38   0
   3   2  -1 3043.65   25.88   0
   3   8  -1   27.83    5.08   0
   3  11  -3   55.05    6.78   0
   3  12  -4    3.79    5.99   0
   4  -5 -11   38.40    6.47   0
   4   8  -2   28.13    4.03   0
   4  10  -3   21.85    5.58   0
   4  11  -4   -3.39    4.72   0
   5  -5 -14    2.79    6.37   0
   5  10  -4   14.91    5.84   0
   5  11  -5   30.80    5.98   0
   6   0  -5   -1.10    4.65   0
   6   5  -3   63.71    5.57   0
   6  10  -5   -3.08    5.49   0
   6  11  -6    3.71    4.95   0
   7   8  -5    0.82    3.95   0
   8   2  -6    0.87    4.63   0
   8   8  -6   -0.84    4.88   0
   8   9  -7   10.33    4.40   0
   8  10  -8   24.20    4.30   0
   9   3  -7   43.09    5.53   0
   9   7  -7    0.88    4.93   0
  10   9 -10   19.14    5.30   0
  11   0 -15   -1.92    4.88   0
  11   5 -10    4.06    4.80   0
  11   7 -11    5.55    3.41   0
  12   2 -15   96.35    7.10   0
  12   4 -13   -3.98    4.80   0
  12   5 -13   35.26    4.42   0
  12   6 -13    6.78    5.13   0
 -20   1   3   38.29    5.60   0
 -19  -2   1    0.75    5.54   0
 -19  -1   2    3.86    5.62   0
 -19   3   4    4.63    7.60   0
 -18  -3   0   27.16    7.65   0
 -18   0   3    2.94    6.12   0
 -17  -4  -1   18.23    7.59   0
 -16   1   4   10.89    5.69   0
 -15  -6  -4    9.99    6.30   0
 -15  -5  -2    2.78    5.73   0
 -15   1   4   42.49    7.93   0
 -15   5   5   48.82   11.21   0
 -14  -6  -4   29.37    8.75   0
 -14  -3   1   13.73    7.98   0
 -14  -2   2   14.95    7.48   0
 -14   4   5   15.33    8.71   0
 -14   6   5   32.77   17.55   0
 -13  -3   1    3.54    8.22   0
 -13   4   5    1.39    9.70   0
 -12  -4   0    4.94    5.30   0
 -12  -1   3   50.91    5.81   0
 -11  -7  -6   21.42    8.19   0
 -11  -3   1   11.68    7.53   0
 -11  -2   2   23.71    7.55   0
 -10  -3   1  137.62    6.66   0
 -10  -2   2   17.90    5.00   0
  -9  -5  -2    0.21    7.61   0
  -9   9   4   74.05    9.27   0
  -8  -6  -4  266.84    9.43   0
  -7  -7  -7    6.17    8.17   0
  -7  10   3    2.63    7.08   0
  -5  -7  -8   65.28    8.40   0
  -5  -6  -5   41.08    5.30   0
  -5  -5  -3   21.68    5.18   0
  -5   9   3   56.94    7.39   0
  -5  12   1   -3.47    6.56   0
  -4   8   3  356.89   10.06   0
  -4  10   2   -0.67    4.64   0
  -3  -6  -6   96.18    5.93   0
  -3  -2   0 4415.61   30.83   0
  -3   4   3  208.22    9.11   0
  -3   6   3  150.02    7.02   0
  -3  11   1   41.57    7.13   0
  -2  -6  -7   37.37    7.34   0
  -1  -7 -12   76.44    7.72   0
  -1  11   0   -1.51    6.13   0
  -1  12  -1    5.15    4.68   0
   0  10   0   22.70    4.40   0
   1  -6 -10   -0.16    6.01   0
   1  -5  -7  359.85    8.51   0
   1   5   1  469.41    8.61   0
   1   6   1   82.66    5.88   0
   1   9   0  229.44    6.40   0
   1  12  -2   41.45    5.72   0
   2  -6 -12    7.60    7.00   0
   2  -4  -6  101.15    7.08   0
   2  11  -2   17.52    4.85   0
   2  12  -3    0.90    4.68   0
   3  -6 -15   -0.79    6.51   0
   3  10  -2    9.47    4.22   0
   5   4  -2  964.30   11.54   0
   5   5  -2   15.66    4.14   0
   5   6  -2   64.67    4.37   0
   5   9  -3   52.59    5.92   0
   6  -4 -12   11.21    8.08   0
   6   4  -3   21.25    3.99   0
   6   6  -3   16.62    3.81   0
   6   9  -4    5.49    5.35   0
   7   4  -4  335.46    6.56   0
   7   5  -4    7.17    3.54   0
   7   9  -5    0.16    5.32   0
   7  10  -6   11.81    4.18   0
   7  11  -7    6.09    4.54   0
   8   5  -5   13.59    5.14   0
   9  -2 -13    1.30    7.78   0
   9   0  -9   -0.38    4.84   0
   9   8  -7   27.22    5.18   0
   9   9  -8   32.21    4.44   0
  10   2  -9   17.00    3.86   0
  10   4  -8   25.67    3.77   0
  10   5  -8    1.58    3.64   0
  10   6  -8   46.39    4.17   0
  10   8  -9   25.11    4.19   0
  11   2 -11    0.74    5.64   0
  11   4 -10  170.97    5.01   0
  11   6 -10   19.13    3.62   0
  11   7 -10    4.89    4.55   0
  11   8 -11    2.12    3.56   0
  12   2 -14   26.14    5.53   0
  12   3 -13    6.20    5.05   0
  12   5 -12   10.45    5.17   0
  12   6 -12   15.03    4.80   0
 -20   0   2    5.03    6.97   0
 -19   1   3    9.43    7.44   0
 -18  -2   1    2.01    6.71   0
 -18  -1   2   49.14    7.60   0
 -17  -5  -3   -3.51    6.14   0
 -17  -3   0    5.44    7.40   0
 -17   0   3    2.53    7.09   0
 -16  -5  -3   18.29    8.26   0
 -16  -4  -1    8.89    6.84   0
 -15  -6  -5   14.11    8.58   0
 -13  -7  -7    1.86    6.46   0
 -13  -6  -4   55.49    6.91   0
 -13  -5  -2   17.76    5.91   0
 -13  -2   2    5.99    5.34   0
 -12  -7  -7    7.43    7.50   0
 -12  -6  -4   97.61    8.17   0
 -12  -5  -2    4.37    8.33   0
 -12  -3   1   84.45    6.04   0
 -12  -2   2   52.53    6.06   0
 -11  -7  -7   17.40   10.28   0
 -10  -7  -7    2.05   10.01   0
 -10  -6  -4  153.95    8.25   0
 -10  -5  -2    9.90    5.73   0
  -9  -7  -7   85.18    9.27   0
  -9  -6  -4   41.97    6.93   0
  -9  11   3    6.28    6.20   0
  -8  -7  -7   -0.31    5.95   0
  -8   2   4   61.88    9.59   0
  -7   8   4    1.35    5.94   0
  -6  -6  -5   -1.26    7.84   0
  -6   7   4  101.27    7.66   0
  -5  11   2   12.69    6.22   0
  -4  -7  -9   21.47    5.75   0
  -4  -6  -6   99.50    7.86   0
  -4  -4  -2   60.01    5.83   0
  -3  -7 -10   -3.16    7.27   0
  -3   7   3  122.37    6.94   0
  -2  -4  -3  653.58   10.58   0
  -2  12   0   44.23    7.46   0
  -1  -7 -13   -0.70    7.38   0
  -1  -6  -8  205.18    7.19   0
  -1   7   2   -1.20    4.25   0
  -1  10   1   94.19    6.53   0
   0  -6  -9   10.17    5.01   0
   1   1   0   62.51    7.33   0
   1   4   1   94.19    5.37   0
   1   7   1    6.04    5.85   0
   1  11  -1    4.28    4.42   0
   2   8   0  127.35    4.95   0
   2  10  -1    5.04    4.22   0
   3  -2  -4    0.91    6.34   0
   3   9  -1   15.67    6.00   0
   4   4  -1  117.21    6.56   0
   4   5  -1  169.63    5.65   0
   4   6  -1   47.43    4.25   0
   4   9  -2   56.44    4.26   0
   5  -5 -15   -0.87    7.05   0
   5  -4 -10    4.00    6.11   0
   5   7  -2   65.34    4.49   0
   6   1  -4  571.66   12.13   0
   6   3  -3  138.67    6.78   0
   6   7  -3  289.15    5.94   0
   7   0  -6  710.43   14.35   0
   7   3  -4  674.78   10.40   0
   7   7  -4   97.59    4.29   0
   8   4  -5   27.32    3.90   0
   8   7  -5    2.77    4.80   0
   8   9  -6  113.15    5.45   0
   8  10  -7   24.60    4.27   0
   9   2  -7  353.44    7.99   0
   9   5  -6   23.75    4.74   0
   9   6  -6   27.51    5.04   0
  10  -1 -13   44.64    6.72   0
  10   0 -11    3.89    4.82   0
  10   3  -8   19.95    5.26   0
  10   7  -8    7.87    3.51   0
  10   9  -9    6.91    5.53   0
  11   0 -14    8.03    5.26   0
  11   1 -12   -0.60    3.86   0
  11   3 -10   98.11    5.02   0
  11   8 -10   -1.35    4.50   0
  12   1 -16    8.47    5.25   0
  12   4 -12    0.43    3.77   0
  12   7 -12    9.56    4.65   0
 -20  -1   1    2.62    5.44   0
 -20   2   3   -4.03    6.63   0
 -19  -3  -1    3.66    4.79   0
 -19   4   4    0.35    7.59   0
 -18  -4  -2   -3.28    5.68   0
 -18   3   4   12.92    7.76   0
 -17  -5  -4    0.52    7.71   0
 -17  -1   2    3.53    7.23   0
 -16  -3   0    1.39    7.48   0
 -16   0   3   -3.18    6.93   0
 -15  -5  -3    7.57    8.80   0
 -15  -4  -1   59.75    6.00   0
 -14  -6  -5   12.34    6.09   0
 -14  -4  -1   67.19    8.30   0
 -12   7   5    0.38   11.46   0
 -12  10   4    3.42    8.99   0
 -11  -7  -8   17.52    9.54   0
  -8  -7  -8   -8.65    8.94   0
  -8   0   3   -0.09    3.82   0
  -8   9   4  110.24    8.86   0
  -8  11   3   23.80    6.52   0
  -7  -7  -8   95.99    7.04   0
  -7  -1   2   27.94    6.13   0
  -6  10   3   19.15    5.23   0
  -5  -7  -9   16.33    7.29   0
  -4  -7 -10    9.08    8.34   0
  -4  -5  -4   13.95    7.29   0
  -4  12   1   -2.08    5.01   0
  -3  -7 -11   19.76    8.22   0
  -3  10   2   13.14    4.75   0
  -2  -5  -5  260.38    7.53   0
  -2   9   2   23.00    4.49   0
  -2  11   1   37.03    6.97   0
  -1  -7 -14   19.23    5.68   0
  -1   3   2  138.13    8.33   0
  -1   8   2   84.85    6.74   0
   0  -3  -3  385.02   10.99   0
   0   9   1   42.54    4.54   0
   0  11   0    3.88    5.81   0
   0  12  -1   -2.59    4.83   0
   1  -6 -11   26.66    7.24   0
   1  10   0    7.17    5.94   0
   3  -5 -10   58.03    6.25   0
   3   0  -2  638.38   19.79   0
   3   5   0   41.00    5.84   0
   3   6   0  200.42    7.39   0
   3  11  -2    8.73    6.49   0
   3  12  -3   -1.54    4.86   0
   4  -5 -12   56.57    6.74   0
   4   7  -1   62.75    4.66   0
   4  11  -3   15.65    4.88   0
   4  12  -4   -0.43    4.78   0
   5  -5 -16    2.43    6.88   0
   5   1  -3 1806.63   20.54   0
   5   3  -2    5.10    3.76   0
   5   8  -2    7.38    3.64   0
   5  10  -3   18.74    5.85   0
   5  11  -4    1.85    4.55   0
   6   8  -3   -1.51    4.05   0
   6  10  -4   38.87    4.53   0
   6  11  -5   18.35    4.50   0
   7  -1  -7  676.86   18.43   0
   7   1  -5  305.65    9.20   0
   7   8  -4   -3.06    3.51   0
   7  10  -5   -1.64    5.32   0
   7  11  -6   -2.15    4.58   0
   8   3  -5   24.34    4.97   0
   8   8  -5   71.76    5.64   0
   9   4  -6  317.21    6.37   0
   9   7  -6   17.90    3.95   0
   9   9  -7   22.48    4.49   0
   9  10  -8    8.17    4.05   0
  10   5  -7  105.17    5.60   0
  10   6  -7    9.07    4.92   0
  10   8  -8   37.38    4.08   0
  11   4  -9   40.24    4.97   0
  11   5  -9   48.83    3.98   0
  11   6  -9   10.59    3.60   0
  11   7  -9   -2.06    4.97   0
  12   1 -15    8.48    4.89   0
  12   2 -13   10.44    6.25   0
  12   3 -12   18.08    4.23   0
  12   4 -11   12.41    4.96   0
  12   5 -11   16.38    3.93   0
  12   6 -11   34.03    4.13   0
  12   7 -11   21.16    4.91   0
  13   5 -14   -0.04    5.08   0
 -19  -2   0    4.82    5.33   0
 -19  -1   1    2.27    7.75   0
 -19   0   2    7.28    6.92   0
 -18  -3  -1    6.77    6.57   0
 -18   1   3   66.47    7.64   0
 -16  -2   1   18.84    7.00   0
 -15  -3   0   44.59    7.86   0
 -15   0   3   -8.43    7.53   0
 -14  -5  -3   -6.14    6.12   0
 -13  -6  -5    6.74    6.21   0
 -13  -5  -3   40.44    8.47   0
 -13   5   5    0.77   11.14   0
 -12  -6  -5   -5.50    6.57   0
 -12  -4  -1  127.61    9.13   0
 -11  -6  -5   -1.32    9.17   0
 -11  -4  -1    7.81    8.36   0
 -11  10   4   21.51    8.61   0
 -10  -7  -8   20.99    8.11   0
 -10   6   5    6.90    9.72   0
  -9  -4  -1   52.27    5.70   0
  -9   0   3    0.84    5.67   0
  -8  -6  -5    1.29    5.78   0
  -7  -5  -3    5.95    5.60   0
  -7  -3   0  117.32    6.48   0
  -7  -2   1  666.41   11.99   0
  -6  -7  -9   40.60    6.48   0
  -6   8   4  126.85    7.62   0
  -5  -7 -10   17.79    7.90   0
  -5  -6  -6   50.49    5.86   0
  -5  -4  -2    4.28    5.24   0
  -5   6   4   14.93    6.17   0
  -4  -3  -1   15.99    4.59   0
  -4   9   3    0.70    4.54   0
  -4  11   2    0.15    6.05   0
  -3  -7 -12   21.73    8.45   0
  -3   8   3   67.40    6.90   0
  -3  12   1    3.93    6.02   0
  -2  -7 -14   -3.24    7.63   0
  -2  -7 -13   41.64    7.74   0
  -1  -6  -9    0.25    6.89   0
  -1  -5  -6   -0.45    5.95   0
  -1  -4  -4 1433.37   16.53   0
  -1  12   0   -3.95    7.04   0
   0  -6 -10   39.78    7.17   0
   0   6   2  216.04    7.32   0
   1   3   1  244.70    9.18   0
   1   8   1  110.57    5.11   0
   2  -6 -14   21.20    7.05   0
   2  -5  -9   73.58    7.09   0
   2   2   0 1620.49   20.92   0
   2   9   0   -4.41    4.45   0
   2  11  -1   28.02    6.37   0
   2  12  -2    1.25    4.40   0
   3   4   0  151.29    7.34   0
   3   7   0  171.48    5.60   0
   3  10  -1   -1.65    5.05   0
   4   1  -2    9.46    6.62   0
   4   3  -1  460.16   10.15   0
   4   8  -1  359.62    6.79   0
   4  10  -2    2.66    3.93   0
   6   9  -3    2.89    5.39   0
   7   9  -4   25.27    5.99   0
   8   0  -7    1.58    6.42   0
   8   1  -6    4.20    5.35   0
   8   9  -5   -3.67    5.39   0
   8  10  -6   11.29    4.25   0
   9   3  -6    5.51    5.22   0
   9   8  -6    9.73    4.00   0
   9  10  -7    1.86    5.09   0
  10   1  -9   62.49    5.59   0
  10   4  -7   23.83    5.20   0
  10   7  -7  109.77    4.52   0
  10   9  -8   -3.75    4.09   0
  11   0 -13    1.40    5.52   0
  11   2 -10   98.33    6.53   0
  11   8  -9    9.24    4.95   0
  13   3 -15   10.09    5.41   0
  13   4 -14    6.07    3.71   0
  13   5 -13    8.21    5.46   0
  13   6 -13   10.13    5.74   0
 -20   1   2    7.02    6.77   0
 -19   2   3    4.90    6.75   0
 -18  -4  -3    8.27    5.81   0
 -17  -3  -1   -1.31    6.99   0
 -15  -5  -4    5.93    8.32   0
 -15  -2   1    3.79    6.48   0
 -15  -1   2   10.82    6.72   0
 -14   0   3    5.71    6.97   0
 -13  -3   0   34.13    8.24   0
 -12   5   5   34.82   13.56   0
 -11  -5  -3  135.54    8.26   0
 -11   7   5  130.98   13.57   0
 -10  -7  -9   -1.67    7.06   0
 -10  -5  -3   11.14    6.23   0
 -10  10   4    1.82    7.80   0
  -9  -7  -9    7.78    7.00   0
  -9  -5  -3   11.44    5.99   0
  -8  -7  -9   22.56    6.68   0
  -8  -3   0 1089.28   13.00   0
  -8  -1   2  796.34   13.63   0
  -7   9   4   25.25    7.66   0
  -7  11   3    7.16    7.25   0
  -6  -7 -10   -3.09    7.86   0
  -6  -6  -6    8.72    6.09   0
  -6  -4  -2 1813.93   17.48   0
  -6   1   3  217.45   11.63   0
  -5  -7 -11   49.46    9.41   0
  -5  -5  -4   30.01    5.62   0
  -5   5   4   47.49    7.20   0
  -5   7   4  114.86    7.52   0
  -5  10   3    6.08    5.11   0
  -4  -7 -11    1.84    6.50   0
  -4  -2   0  219.84    9.14   0
  -4  -1   1  909.84   17.04   0
  -3  -5  -5   86.30    7.80   0
  -3  -4  -3  771.56   11.48   0
  -2  -3  -2   10.19    4.69   0
  -2   5   3   27.17    5.58   0
  -2   6   3  519.05   10.46   0
  -2  10   2   38.28    6.42   0
  -1   9   2   38.94    6.28   0
  -1  11   1   13.99    6.80   0
   0  -5  -7  188.09    7.91   0
   0   5   2    4.46    3.78   0
   0   7   2   28.31    6.26   0
   0  10   1   16.31    4.52   0
   1  -5  -8  275.95    8.98   0
   1   9   1   60.16    6.30   0
   1  12  -1    6.31    4.67   0
   2  -6 -15    5.66    6.70   0
   2   6   1  213.17    7.42   0
   3   8   0   14.79    3.99   0
   4  -2  -5  563.41   28.54   0
   4   9  -1    0.82    5.35   0
   4  12  -3   10.25    6.80   0
   5   9  -2   19.57    4.21   0
   5  11  -3   -4.34    6.53   0
   6   2  -3    2.66    5.28   0
   6   5  -2  107.58    6.18   0
   6   6  -2   88.53    6.24   0
   6   7  -2    4.99    4.82   0
   6  11  -4    3.65    6.14   0
   7   2  -4   14.83    5.08   0
   7   5  -3   15.69    3.95   0
   7   6  -3  150.17    5.21   0
   7   7  -3   11.14    5.07   0
   7  11  -5   -4.11    5.93   0
   8   6  -4   15.52    3.82   0
   8   7  -4   25.32    4.85   0
   9  -1 -10    3.00    5.67   0
   9   6  -5   54.03    5.05   0
   9   9  -6    3.34    5.91   0
  10   2  -8   30.78    4.12   0
  10   8  -7    3.14    3.81   0
  10  10  -8   13.12    5.11   0
  11   1 -11  417.35   10.05   0
  11   3  -9   20.94    3.87   0
  11   5  -8   29.34    5.21   0
  11   6  -8    0.56    3.56   0
  11   7  -8   34.56    5.15   0
  11   9  -9    7.58    5.87   0
  12   1 -14   35.10    5.99   0
  12   2 -12   12.74    5.94   0
  12   3 -11   -7.14    5.55   0
  12   5 -10   59.26    4.02   0
  12   6 -10    4.30    3.48   0
  12   7 -10    4.80    5.14   0
  13   3 -14   55.72    5.93   0
  13   4 -13   -1.24    5.23   0
  13   6 -12   -3.89    4.65   0
 -20  -1   0    5.51    5.79   0
 -20   0   1    0.51    6.21   0
 -18  -1   1    3.05    5.46   0
 -18   0   2    4.74    5.11   0
 -18   4   4   17.09    7.58   0
 -17  -4  -3   -2.68    5.45   0
 -17   1   3   45.41    6.16   0
 -17   3   4   57.11    7.77   0
 -16  -5  -5   13.30    7.09   0
 -14  -6  -7    0.38    6.01   0
 -14  -5  -4    2.04    6.09   0
 -14  -2   1    0.57    5.18   0
 -14  -1   2   -1.48    6.47   0
 -13   0   3   -3.59    5.07   0
 -12  -6  -6   13.30    7.02   0
 -12  -3   0    0.49    5.43   0
 -12   0   3   -0.13    6.63   0
 -11  -6  -6   24.66    6.78   0
 -11  -3   0  159.44    7.36   0
 -11   0   3    0.60    6.09   0
 -10  -7 -10   -5.08    6.91   0
 -10  -6  -6    5.02    9.22   0
 -10   0   3   -1.99    4.77   0
 -10   7   5   16.76    9.46   0
  -9  -7 -10    6.26    6.99   0
  -9  -3   0   29.26    5.84   0
  -9   2   4  159.52   12.47   0
  -9  10   4   19.14    7.96   0
  -8  -6  -6    6.44    6.81   0
  -7  -6  -6    8.01    6.29   0
  -6  -7 -11   17.42    9.19   0
  -6  -5  -4   66.21    7.75   0
  -6  11   3   59.60    7.77   0
  -5  -6  -7   68.57    8.80   0
  -5  12   2    4.38    5.30   0
  -4  -7 -13   11.10    8.24   0
  -4  10   3   23.89    6.82   0
  -3  -7 -14   13.00    6.20   0
  -3  -6  -8   58.15    7.52   0
  -3   3   3  119.97    9.88   0
  -3   9   3    0.85    6.53   0
  -3  11   2    4.20    4.51   0
  -2   7   3    3.43    4.25   0
  -2  12   1    0.05    7.18   0
   0  -6 -11   -3.21    7.61   0
   0  -4  -5   47.46    6.31   0
   0   4   2  657.75   12.19   0
   0   8   2   34.63    6.36   0
   0  12   0   13.52    6.90   0
   1  -6 -13   12.77    7.57   0
   1  -3  -4  908.74   16.32   0
   1  11   0   -4.25    4.18   0
   2   5   1  139.38    5.71   0
   2   7   1  281.23    6.79   0
   2  10   0   33.65    4.59   0
   3  -5 -11    8.16    5.77   0
   3   9   0    1.16    5.54   0
   3  12  -2   24.19    5.25   0
   4  -5 -13    7.66    5.40   0
   4  -4  -9   46.52    6.74   0
   4  11  -2    4.34    4.52   0
   5   5  -1  718.53   10.39   0
   5   6  -1   11.74    4.02   0
   5   7  -1    3.69    5.64   0
   5  10  -2    8.67    5.58   0
   6  -4 -13   31.51    7.67   0
   6   4  -2   23.29    5.60   0
   6   8  -2  143.58    6.22   0
   6  10  -3   13.19    4.50   0
   7   8  -3  117.35    4.95   0
   7  10  -4    4.78    4.71   0
   8   2  -5   99.65    6.03   0
   8   4  -4    8.19    5.46   0
   8  11  -6   10.68    4.62   0
   9   5  -5  350.29    6.27   0
   9   7  -5   25.41    4.02   0
  10   0 -10  196.85    8.43   0
  10   3  -7  100.71    4.82   0
  10   6  -6    0.93    5.26   0
  10   9  -7    3.78    4.24   0
  11   4  -8  168.55    6.52   0
  11   8  -8   17.31    5.35   0
  12   4 -10    1.17    3.41   0
  12   8 -10    0.14    3.58   0
  13   2 -15   20.59    5.63   0
  13   3 -13    5.14    4.94   0
  13   4 -12    6.78    4.83   0
  13   5 -12   -2.27    3.82   0
 -19  -2  -1   88.35    6.37   0
 -19   1   2    7.20    6.74   0
 -18  -3  -2    1.14    5.31   0
 -18   2   3  112.10    8.30   0
 -17  -2   0   -3.88    4.78   0
 -17  -1   1   -1.22    6.51   0
 -17   0   2   22.76    6.37   0
 -16  -4  -3   14.32    5.75   0
 -16   1   3    1.04    7.09   0
 -15  -5  -5   -4.95    5.45   0
 -13  -5  -4   37.13    6.50   0
 -13  -4  -2    6.77    5.66   0
 -13  -1   2  161.53    7.40   0
 -13   6   5   11.95   15.47   0
 -12  -6  -7  -10.57    8.62   0
 -12  -5  -4   -2.12    8.09   0
 -12  -4  -2   16.77    7.84   0
 -12  -2   1   37.20    5.94   0
 -12  -1   2   24.79    7.74   0
 -11  -2   1  130.79    8.74   0
 -11  -1   2    6.08    6.83   0
 -10  -2   1   22.24    7.24   0
 -10  -1   2   73.79    7.57   0
  -9  -2   1    1.39    5.33   0
  -9  -1   2   -1.83    4.16   0
  -8  -7 -11    2.48    6.70   0
  -8  -5  -4  137.83    9.65   0
  -8  10   4    8.72    7.31   0
  -7  -7 -12    9.53    8.88   0
  -7  -5  -4   21.59    6.03   0
  -6  -7 -12    5.25    6.91   0
  -6  -6  -7   19.66    8.20   0
  -6   9   4    6.56    7.12   0
  -5  -7 -13   -2.03    7.26   0
  -5   8   4   70.01    6.91   0
  -4  -6  -8  168.87    9.27   0
  -4  -5  -5  183.13    8.89   0
  -4  -4  -3   30.07    7.04   0
  -4  12   2    6.63    6.07   0
  -2  -6  -9   34.29    5.27   0
  -2  -5  -6   36.92    5.42   0
  -2  -4  -4  104.65    7.12   0
  -2  -2  -1   48.56    7.67   0
  -2   8   3   91.92    7.25   0
  -1  -6 -10  144.58    7.01   0
  -1  10   2   51.08    6.01   0
   0  -6 -12   53.16    8.37   0
   0  -2  -2  226.79    9.90   0
   0  11   1   -0.74    5.35   0
   1  -6 -15   27.11    7.35   0
   1  -6 -14   21.00    6.96   0
   1  -4  -6   81.02    7.06   0
   1  10   1   81.46    6.66   0
   2   4   1  264.87    8.35   0
   2   8   1    1.81    4.05   0
   2  12  -1    4.23    4.47   0
   3   3   0 1745.64   17.49   0
   3  11  -1   13.60    5.02   0
   4  -5 -14    1.71    6.40   0
   4   6   0  199.73    7.07   0
   4   7   0  104.44    6.21   0
   4  10  -1   57.59    4.57   0
   5   8  -1   80.18    4.52   0
   6   9  -2   17.97    5.16   0
   7   9  -3   -2.13    5.68   0
   8   9  -4  106.77    7.09   0
   9   1  -7  491.45    9.56   0
   9   2  -6   41.50    5.68   0
   9   4  -5   15.20    3.92   0
   9  10  -6    7.41    4.20   0
  10  -1 -12    1.35    6.71   0
  10   5  -6   -2.72    3.88   0
  10   7  -6   -0.16    3.86   0
  10   8  -6   20.26    5.63   0
  10  10  -7   12.36    5.03   0
  11   2  -9  240.42    8.19   0
  11   9  -8   12.58    5.74   0
  12   1 -13    1.60    5.72   0
  12   2 -11    3.35    5.47   0
  12   3 -10    3.74    5.09   0
  12   5  -9    5.38    5.00   0
  12   6  -9   13.53    3.64   0
  12   7  -9    1.41    3.25   0
  13   5 -11   40.51    5.20   0
  13   6 -11   44.83    5.50   0
  13   7 -11    5.73    5.20   0
 -20   2   2   -3.62    6.97   0
 -19  -1   0   -3.35    5.33   0
 -19   0   1   -5.53    5.33   0
 -18  -2  -1   -0.46    6.40   0
 -18   5   4    3.88    7.53   0
 -17  -4  -4   23.55    6.05   0
 -17  -3  -2   10.17    5.47   0
 -17   4   4   31.56    8.05   0
 -16  -2   0    6.72    5.03   0
 -16   0   2   90.57    7.36   0
 -16   3   4   -5.11    6.15   0
 -15  -5  -6    4.73    7.70   0
 -15  -4  -3   16.01    5.48   0
 -14  -3  -1    8.82    7.73   0
 -13  -6  -8   12.86    6.24   0
 -12  -6  -8   13.45    8.76   0
 -12   2   4   -0.42    6.74   0
 -12   8   5    6.53    9.36   0
 -11  -6  -7    5.14    6.59   0
 -11  -4  -2  238.94    8.27   0
 -11   8   5   11.27    7.98   0
 -10  -5  -4   55.84    7.50   0
 -10  -4  -2   53.15    6.73   0
 -10   2   4   -1.10    7.14   0
  -9  -6  -7   17.33    7.49   0
  -9  -5  -4    5.82    6.27   0
  -9  -4  -2    4.15    6.03   0
  -9   6   5   43.69    9.12   0
  -9   7   5   28.91    8.42   0
  -7  -6  -7   33.81    6.95   0
  -7  10   4    0.36    7.75   0
  -5  -6  -8   20.45    8.97   0
  -5  -5  -5   30.92    8.23   0
  -5  -2   0  188.04    8.96   0
  -5   4   4  160.44   11.28   0
  -5  11   3    5.34    5.08   0
  -4   6   4  331.35    9.94   0
  -4   7   4   11.18    5.86   0
  -3  -6  -9    5.81    6.84   0
  -3  -3  -2  232.24    9.16   0
  -3  10   3  119.83    7.52   0
  -2  -6 -10   -5.35    6.86   0
  -2   4   3  483.92   11.93   0
  -2  11   2   20.03    4.92   0
  -1  -6 -11   40.88    8.01   0
  -1  -5  -7   34.81    6.79   0
  -1  12   1    3.89    7.04   0
   0   9   2   46.67    4.83   0
   1   6   2   46.77    5.89   0
   1   7   2   -2.99    5.63   0
   1  12   0   -1.69    6.60   0
   2  -5 -10   96.46    7.13   0
   2  -4  -7  210.97    8.69   0
   2   9   1    2.75    6.18   0
   2  11   0    7.61    4.25   0
   3  -4  -8  194.11    8.98   0
   3   1  -1  399.89   13.18   0
   3  10   0   18.15    5.77   0
   4  -5 -16    6.59    7.20   0
   4  -5 -15   45.99    7.98   0
   4   5   0  355.57    7.51   0
   4   8   0   65.55    5.91   0
   4  12  -2  -10.88    6.92   0
   5  -4 -11    2.93    6.68   0
   5  -3  -8  309.51   14.77   0
   5   4  -1   12.72    4.74   0
   5   9  -1  118.42    6.40   0
   5  11  -2    9.51    6.44   0
   5  12  -3   -4.20    4.86   0
   6  11  -3   68.09    5.33   0
   7   3  -3    5.52    5.73   0
   7  11  -4    0.85    4.40   0
   8  -1  -8  153.77   10.28   0
   8   3  -4  118.46    6.89   0
   8  11  -5    2.36    4.45   0
   9   0  -8   10.82    5.65   0
   9   9  -5   24.48    4.78   0
  10   4  -6   42.27    4.14   0
  11  -1 -16    1.49    5.13   0
  11   0 -12   35.25    5.63   0
  11   3  -8   59.82    4.51   0
  11   5  -7   18.89    4.03   0
  11   6  -7   35.35    3.94   0
  11   7  -7   60.98    4.03   0
  11   8  -7   87.13    6.18   0
  12   0 -16    2.42    5.47   0
  12   4  -9   16.30    4.91   0
  12   8  -9   10.38    3.77   0
  13   2 -14    1.03    5.78   0
  13   3 -12   30.35    5.89   0
  13   4 -11    5.27    5.09   0
 -20   0   0    3.95    7.50   0
 -20   1   1    2.65    6.71   0
 -19  -2  -2    1.16    5.81   0
 -18  -3  -3    1.63    5.21   0
 -18  -1   0   46.92    7.85   0
 -18   1   2   47.70    7.22   0
 -18   6   4   18.49    8.77   0
 -17  -4  -5   23.04    7.95   0
 -17   2   3   41.92    7.66   0
 -16  -4  -4    8.13    6.02   0
 -16  -1   1   22.23    4.62   0
 -15  -2   0   15.40    5.32   0
 -15   1   3  192.18    7.52   0
 -15   3   4   91.06    9.30   0
 -13  -4  -3   10.84    7.76   0
 -13  -3  -1    6.34    5.27   0
 -12  -6  -9    4.19    8.53   0
 -12  -5  -5   67.31    8.32   0
 -11  -6  -8   48.35    7.33   0
 -10  -6  -8   79.32    9.28   0
 -10   8   5   16.06    7.56   0
  -9  -6  -8   35.26    9.62   0
  -8  -6  -8   19.81    8.77   0
  -7  -6  -8    2.69    8.91   0
  -7  -3  -1   17.23    7.14   0
  -6  -5  -5   10.55    8.08   0
  -5  -4  -3  711.68   11.20   0
  -5  -1   1 1406.82   19.35   0
  -5   9   4   75.90    8.08   0
  -4  -6  -9    8.61    7.65   0
  -4   8   4    3.33    6.56   0
  -4  11   3    0.92    6.45   0
  -3  -5  -6  173.10    7.20   0
  -3  12   2   10.78    5.47   0
  -2   9   3   16.36    4.57   0
  -1  -6 -12    4.84    7.83   0
  -1  -3  -3  852.39   14.03   0
  -1   6   3   22.47    5.73   0
  -1   7   3  262.89    8.48   0
   0  -6 -15    9.69    7.75   0
   0  -6 -14   10.63    7.96   0
   0  -6 -13    7.38    5.10   0
   0  -5  -8  180.28    6.95   0
   1   5   2   13.54    5.27   0
   1   8   2   49.18    6.51   0
   1  11   1   -4.57    5.66   0
   2  -3  -5   45.45    6.42   0
   3  -5 -12   25.92    6.09   0
   3   6   1  310.60    8.42   0
   3   7   1    4.67    5.91   0
   3  12  -1   -0.77    4.66   0
   4   2  -1  782.81   12.83   0
   4   4   0   18.88    5.86   0
   4   9   0   40.42    6.36   0
   4  11  -1    0.82    4.29   0
   6  -4 -14    7.83    7.07   0
   6   3  -2   78.30    5.50   0
   7   6  -2  271.60    7.32   0
   7   7  -2   26.74    5.53   0
   7  10  -3    3.27    4.33   0
   8  -2 -10   10.69   11.42   0
   8   6  -3   36.22    4.10   0
   8   7  -3   49.81    4.03   0
   8   8  -3   -0.54    5.32   0
   8  10  -4    5.43    4.40   0
   9   3  -5   41.66    4.37   0
   9   6  -4  170.36    5.17   0
   9   7  -4    0.89    3.46   0
   9   8  -4   13.44    5.17   0
   9  10  -5    5.85    4.35   0
  10   1  -8   21.73    5.95   0
  10   2  -7   37.17    5.73   0
  10   6  -5    2.96    4.65   0
  10   7  -5   19.93    5.05   0
  10  10  -6    8.77    5.29   0
  11   4  -7  196.96    7.03   0
  11   9  -7    3.26    5.60   0
  12   1 -12   26.79    5.60   0
  12   6  -8    1.70    5.09   0
  12   7  -8   -1.36    5.15   0
  12   8  -8    1.71    4.80   0
  13   2 -13  115.64    7.16   0
  13   5 -10   46.03    5.51   0
  13   6 -10   31.69    4.22   0
  13   7 -10    9.79    3.75   0
  14   4 -14    0.76    4.42   0
  14   5 -13   -0.37    4.26   0
  14   6 -12    1.11    4.81   0
 -19  -1  -1   -2.79    7.13   0
 -19   2   2   -4.45    6.89   0
 -18  -3  -4   14.84    8.17   0
 -18   0   1    0.33    5.48   0
 -17  -3  -3    0.60    6.45   0
 -17  -2  -1   57.17    5.88   0
 -16  -4  -5    1.40    7.82   0
 -15  -5  -7   -2.78    6.19   0
 -15  -4  -4   55.25    6.37   0
 -15  -3  -2    7.57    6.33   0
 -15  -1   1   91.58    5.85   0
 -15   0   2   77.11    5.80   0
 -14   1   3    7.76    6.41   0
 -14   7   5    0.02    5.81   0
 -13  -5  -6    7.66    7.28   0
 -13   8   5    1.60   13.93   0
 -12  -4  -3   32.07    7.22   0
 -11  -6  -9    7.23    6.52   0
 -11  -5  -5    6.00    6.55   0
 -11  -3  -1   67.84    6.59   0
 -10  -5  -5    5.05    7.13   0
  -9  -5  -5  153.41    9.62   0
  -9  -3  -1   -3.66    7.69   0
  -9   8   5    0.80    6.23   0
  -9  11   4   -6.03    7.85   0
  -8  -5  -5   69.84    7.33   0
  -8  -3  -1   25.07    6.11   0
  -8   7   5    0.47    7.00   0
  -8  11   4   -1.25    7.29   0
  -7  -5  -5  235.39    8.39   0
  -6  -6  -9   -6.04    8.72   0
  -6  -4  -3   28.48    5.85   0
  -6  -2   0   18.77    6.76   0
  -6  10   4   27.62    6.16   0
  -5  -6  -9   16.50    6.29   0
  -4  -5  -6   12.89    7.65   0
  -4   5   4   24.50    6.10   0
  -3  -6 -10   56.15    5.86   0
  -3  -4  -4   53.15    5.10   0
  -2  -6 -11   46.14    6.69   0
  -2  10   3   17.44    6.31   0
  -2  12   2   -4.58    6.31   0
  -1  -6 -13   17.62    7.80   0
  -1  -4  -5  380.54    9.04   0
  -1   5   3    4.42    5.24   0
  -1   8   3    1.27    4.52   0
  -1  11   2    6.42    5.20   0
   0  10   2    1.32    4.61   0
   0  12   1    5.01    5.24   0
   1   9   2   89.06    6.32   0
   2  -5 -11  576.58   12.28   0
   2  10   1   35.80    4.84   0
   2  12   0   24.51    6.84   0
   3  -5 -13   42.59    7.55   0
   3  -3  -6    5.32    7.00   0
   3   5   1   23.87    6.03   0
   3   8   1  101.69    4.96   0
   3  11   0    4.27    6.02   0
   4  -3  -7   97.05    9.44   0
   5   3  -1  305.11    9.16   0
   5  10  -1    5.49    4.27   0
   5  12  -2   -0.15    6.80   0
   6   6  -1    1.79    4.08   0
   6   7  -1  366.40    6.74   0
   6   8  -1   69.43    5.73   0
   7   5  -2   67.78    4.67   0
   7   8  -2   15.83    3.83   0
   7  11  -3    9.19    6.16   0
   8   9  -3    5.44    6.30   0
   8  11  -4   14.80    5.75   0
   9   5  -4   89.94    4.54   0
   9   9  -4   80.73    6.62   0
  10   3  -6  247.73    6.50   0
  10   5  -5   15.38    5.41   0
  11   6  -6   73.23    5.85   0
  11   7  -6   32.75    5.40   0
  12   0 -15    0.49    4.88   0
  12   2 -10    6.44    5.90   0
  12   3  -9   13.13    5.87   0
  12   5  -8   40.75    4.22   0
  12   9  -8   28.21    6.36   0
  13   3 -11    3.27    5.39   0
  13   4 -10   31.71    5.40   0
  14   4 -13   -2.90    5.55   0
  14   5 -12    2.90    5.79   0
 -19  -2  -3   27.77    6.34   0
 -19   0   0   31.98    7.76   0
 -19   1   1    4.17    6.67   0
 -18  -2  -2    9.82    5.13   0
 -17  -1   0   52.76    5.39   0
 -17   0   1   -9.00    6.49   0
 -17   1   2    4.69    6.59   0
 -17   5   4    3.02    7.68   0
 -16  -2  -1   -4.26    4.92   0
 -16   2   3   62.41    7.69   0
 -16   4   4    1.22    6.57   0
 -14  -4  -4   26.56    6.15   0
 -14  -1   1   50.24    5.69   0
 -14   0   2  100.58    7.39   0
 -14   3   4   14.13    7.97   0
 -13  -5  -7   15.86    8.08   0
 -13  -2   0   58.28    5.81   0
 -13   1   3  170.78    9.05   0
 -12  -5  -6   22.17    6.31   0
 -12  -2   0   59.78    7.73   0
 -11  -5  -6   21.63    8.55   0
 -11  -4  -3   88.12    6.55   0
 -10  -6 -10   24.80    7.84   0
 -10  -4  -3  121.16    7.32   0
  -9  -6 -10    1.11    8.84   0
  -9  -6  -9   14.70    6.81   0
  -8  -6  -9   -3.29    6.61   0
  -8  -4  -3    5.03    6.27   0
  -8   6   5   94.12    9.99   0
  -8   8   5   59.23    8.55   0
  -7  -6  -9   -0.29    6.57   0
  -7  -4  -3  131.00    7.22   0
  -7  11   4   -2.49    7.01   0
  -5  -6 -10   50.30    9.16   0
  -5  -5  -6   13.39    8.10   0
  -5  10   4   13.03    7.19   0
  -5  12   3   -4.41    7.42   0
  -4  -6 -10   12.43    5.80   0
  -4   9   4    3.95    7.11   0
  -3  -6 -11    8.62    7.08   0
  -3   7   4   22.49    5.87   0
  -3  11   3   43.29    7.14   0
  -2  -6 -12   62.89    7.07   0
  -1  -6 -15    5.72    7.24   0
  -1  -6 -14   29.28    6.30   0
  -1  -5  -8  165.80    8.99   0
  -1   9   3    6.52    5.98   0
   0   3   2  314.60    9.56   0
   1  -5 -10  110.73    8.28   0
   1   2   1   92.08    8.79   0
   2   3   1  104.60    6.08   0
   3  -5 -14    1.78    7.05   0
   3   9   1   17.45    4.70   0
   4  10   0    9.72    4.08   0
   4  12  -1   -0.52    6.36   0
   5   6   0  414.07    8.67   0
   5   7   0  110.46    5.28   0
   5   8   0    6.58    5.61   0
   5  11  -1    4.15    5.32   0
   6  -4 -17    4.66    7.97   0
   6  -4 -16    0.82    8.37   0
   6  -4 -15    2.22    6.77   0
   6   5  -1   16.00    4.31   0
   6   9  -1    8.57    5.24   0
   6  11  -2   11.09    4.97   0
   7   1  -4  290.34    9.14   0
   7   4  -2    4.03    5.38   0
   8  -3 -15    2.67    9.90   0
   8   1  -5    7.83    5.79   0
   8   4  -3   13.35    4.33   0
   8  10  -3    1.62    5.92   0
   9   4  -4  530.64    9.37   0
  10   9  -5   -0.34    4.43   0
  11   0 -11   -1.60    6.49   0
  11   2  -8    4.66    5.70   0
  11   3  -7  108.01    6.75   0
  11   5  -6    8.85    5.67   0
  11   8  -6   45.58    4.48   0
  11   9  -6    7.00    5.87   0
  12   0 -14  110.28    7.90   0
  12   4  -8   31.49    3.95   0
  12   6  -7   31.47    4.83   0
  12   7  -7    9.62    5.20   0
  13   1 -15    1.24    5.10   0
  13   2 -12   -3.99    5.80   0
  13   5  -9   30.55    4.94   0
  13   6  -9   22.69    4.05   0
  13   7  -9    4.74    3.95   0
  13   8  -9    6.30    3.78   0
  14   3 -14   18.16    4.69   0
  14   4 -12    6.44    5.22   0
  14   6 -11   -0.40    5.76   0
 -20   2   1    9.25    6.78   0
 -18  -1  -1    4.08    6.18   0
 -17  -3  -4    4.86    5.52   0
 -17  -2  -2    5.66    6.30   0
 -16  -1   0    0.42    6.82   0
 -15  -4  -5   13.21    6.16   0
 -15  -2  -1   35.22    6.87   0
 -14  -5  -8    3.19    5.93   0
 -13  -4  -4    0.93    5.73   0
 -13  -3  -2   -2.09    6.66   0
 -13  -1   1    0.53    4.90   0
 -13   0   2   25.88    7.53   0
 -12  -5  -7   34.04    9.03   0
 -12  -4  -4   87.25    9.02   0
 -12   1   3   39.60    7.05   0
 -12   9   5    1.21    9.81   0
 -11  -2   0   14.21    5.71   0
 -11   9   5   -0.10    8.80   0
 -10  -6 -11   -2.95    6.79   0
 -10  -5  -6   -0.35    6.32   0
 -10  -2   0  141.53    9.45   0
 -10   9   5    1.95    6.90   0
  -9  -6 -11    9.75    7.58   0
  -9  -2   0   28.86    6.95   0
  -9   9   5   22.98    7.99   0
  -8  -6 -11  -10.58    9.21   0
  -8  -6 -10    5.16    6.96   0
  -8  -5  -6   37.19    9.37   0
  -8  -2   0   41.69    8.30   0
  -7  -6 -10   -5.66    6.72   0
  -7  -5  -6    2.04    9.04   0
  -7   7   5    0.83    7.13   0
  -6  -5  -6  135.45    7.35   0
  -6  -1   1   86.65    6.33   0
  -6  11   4    2.47    7.20   0
  -5  -6 -11   10.92    8.58   0
  -4  -6 -12   42.05    9.55   0
  -4  -4  -4   -1.96    5.43   0
  -4  12   3   18.27    7.20   0
  -3  -6 -13    0.31    9.18   0
  -3  -5  -7    4.92    5.83   0
  -3  -2  -1 9999.99   47.49   0
  -3   6   4   29.86    4.69   0
  -3   8   4   10.15    4.95   0
  -2  -6 -15   -2.01    8.01   0
  -1  12   2   47.60    7.19   0
   0  -5  -9   17.21    5.29   0
   0  -4  -6    4.51    5.00   0
   0  -3  -4  320.01   10.65   0
   0   6   3   34.37    5.84   0
   0   7   3   35.21    6.64   0
   0   8   3  183.66    7.56   0
   0  11   2    9.83    5.53   0
   1   4   2  378.00    8.90   0
   1  10   2   -1.63    4.60   0
   1  12   1    3.13    5.04   0
   2  -5 -12   28.50    8.22   0
   2   6   2  126.06    7.16   0
   2   7   2    1.83    4.13   0
   2   8   2   60.18    6.41   0
   2  11   1   46.85    4.74   0
   3  -5 -16   -3.61    8.03   0
   3  -5 -15    0.37    7.38   0
   3   4   1  542.43   10.53   0
   3  10   1    7.96    5.98   0
   3  12   0    2.89    5.74   0
   4  -4 -10   51.91    6.91   0
   4  11   0   10.15    5.62   0
   5  -4 -12    8.81    7.56   0
   5   5   0  399.79    9.09   0
   5   9   0   28.22    5.54   0
   6   0  -4  164.77    8.61   0
   6   4  -1  514.96    9.52   0
   6  10  -1   74.14    6.77   0
   7   0  -5   -2.00    5.04   0
   7   2  -3 2228.88   19.71   0
   7  10  -2   39.39    5.08   0
   8   2  -4   73.66    6.16   0
   9   2  -5  194.42    7.44   0
   9   7  -3   13.66    5.46   0
  10   0  -9   -0.84    5.28   0
  10   4  -5    3.01    3.93   0
  10  10  -5    9.72    4.52   0
  11   1  -9  183.81    7.67   0
  12   5  -7  133.19    6.42   0
  12   8  -7   -2.17    3.85   0
  12   9  -7   -4.98    5.73   0
  13   1 -14   15.30    5.52   0
  14   3 -13    1.17    5.73   0
  14   5 -11   25.08    4.57   0
  14   7 -10   11.57    4.80   0
 -20   1   0    1.22    5.23   0
 -19  -1  -2    3.63    5.34   0
 -18   0   0    4.54    6.52   0
 -18   1   1    0.86    6.65   0
 -18   2   2    3.93    5.09   0
 -17  -3  -5    2.56    7.83   0
 -17   6   4   11.57    8.36   0
 -16  -4  -7   10.60    5.76   0
 -16  -3  -4   46.61    8.10   0
 -16   0   1    8.12    5.48   0
 -16   1   2   10.52    4.81   0
 -15  -3  -3    4.67    5.26   0
 -15   2   3   28.65    7.86   0
 -13  -5  -9    7.82    7.55   0
 -13  -5  -8    1.93    5.62   0
 -13   3   4    0.76    6.70   0
 -12  -5  -8    5.84    8.97   0
 -12  -3  -2    7.60    5.15   0
 -12  -1   1   -1.35    5.42   0
 -12   0   2   35.54    6.94   0
 -11  -5  -7   38.87    6.59   0
 -11  -4  -4   29.95    7.17   0
 -11   1   3   41.58    5.60   0
 -10  -5  -7    5.40    8.75   0
  -9  -6 -12   29.75    6.26   0
  -8  -6 -12   14.14    6.14   0
  -8   9   5   -1.08    6.39   0
  -7  -6 -13   -2.22    9.75   0
  -7  -6 -12   39.06    9.48   0
  -7  -1   1   34.03    7.01   0
  -7   0   2   14.06    6.62   0
  -7   6   5  156.02   10.77   0
  -7   8   5   -0.37    6.21   0
  -6  -6 -13   -0.48   10.30   0
  -5  -6 -14    0.12   11.49   0
  -5  -6 -13   -1.98   10.25   0
  -5  -6 -12    6.51    7.36   0
  -5  -4  -4   53.03    6.30   0
  -5  -3  -2   11.98    6.23   0
  -4  -6 -14   10.06   10.11   0
  -4  -6 -13    4.18    8.82   0
  -4  -5  -7  261.29    8.26   0
  -4  10   4   33.99    7.56   0
  -3  -6 -14    7.05    7.22   0
  -3   9   4  188.42    8.62   0
  -2  -5  -8    1.57    6.81   0
  -2  11   3   -2.80    5.00   0
  -1   2   2   47.33    8.37   0
  -1   4   3   26.61    5.95   0
  -1  10   3   15.26    4.87   0
   0   9   3   27.43    6.34   0
   1  -4  -7   91.39    7.28   0
   2   5   2  406.55    9.23   0
   2   9   2   83.95    5.45   0
   3  -4  -9  183.71    9.11   0
   3   2   0 4424.12   30.79   0
   4   3   0   88.18    5.45   0
   4   6   1   98.94    5.54   0
   4   7   1  125.71    5.34   0
   4   8   1   43.09    4.57   0
   5  10   0   25.07    5.82   0
   5  12  -1   -2.40    6.50   0
   6   2  -2  191.81    7.99   0
   7   7  -1   18.74    5.60   0
   8  -3 -17    1.29    7.99   0
   8  -3 -16    2.06    9.75   0
   8   0  -6    2.08    5.42   0
   8   6  -2  141.52    5.25   0
   8   7  -2  170.69    5.26   0
   8   8  -2   -0.73    4.25   0
   8  11  -3   37.62    4.61   0
   9   1  -6  217.68    7.29   0
   9   8  -3  109.54    5.18   0
   9   9  -3   25.04    6.11   0
   9  11  -4   -3.66    4.57   0
  10   6  -4    1.36    3.68   0
  10   8  -4   26.47    4.09   0
  10   9  -4   10.80    6.12   0
  11  -1 -14    2.59    6.45   0
  11   4  -6    4.53    4.22   0
  11   6  -5   19.19    5.57   0
  11   7  -5  129.66    4.90   0
  11   8  -5   17.03    5.53   0
  12   2  -9    6.39    5.62   0
  12   3  -8   -2.04    5.57   0
  13   3 -10   14.45    4.40   0
  13   4  -9   29.45    5.51   0
  13   6  -8   30.32    4.05   0
  13   7  -8   -0.65    3.78   0
  13   8  -8    0.39    3.71   0
  14   2 -15    4.53    5.51   0
  14   4 -11    0.44    5.47   0
  14   6 -10    2.42    3.95   0
 -19   0  -1   -3.82    6.97   0
 -17  -2  -3   14.98    7.13   0
 -17  -1  -1    7.04    5.03   0
 -16  -2  -2   -3.18    4.83   0
 -15  -4  -7    9.63    7.59   0
 -15  -1   0    9.30    5.18   0
 -15   4   4   77.72    7.57   0
 -13  -4  -5   46.06    6.24   0
 -11  -5  -8   10.11    8.41   0
 -11   0   2  251.87    8.12   0
 -10  -4  -4   59.62    6.66   0
 -10  -3  -2    5.90    6.05   0
 -10   0   2 1545.19   19.22   0
  -9  -5  -7  108.32    7.45   0
  -9  -4  -4    5.37    6.45   0
  -9  -1   1   14.25    7.55   0
  -9   0   2    0.98    6.28   0
  -8  -3  -2  193.27   10.20   0
  -8  -1   1   91.01    6.40   0
  -8   0   2  604.68   13.63   0
  -7  -4  -4  484.09   10.48   0
  -7   9   5   -3.55    8.04   0
  -6  -5  -7  108.37    9.49   0
  -6  -4  -4  285.93    8.67   0
  -6   7   5  106.12    8.70   0
  -5  -5  -7    6.53    5.93   0
  -5  11   4   -0.22    5.60   0
  -3  -4  -5  294.46   10.16   0
  -3   5   4  101.74    7.51   0
  -3  12   3   -2.19    5.31   0
  -2   7   4   65.42    6.46   0
  -2   8   4   -3.92    6.32   0
  -1  -5  -9    4.31    5.41   0
  -1  -2  -2   88.37    8.90   0
  -1  11   3   36.74    7.03   0
   0  -5 -10   36.15    7.48   0
   0   5   3   24.44    5.65   0
   0  12   2    3.62    5.20   0
   1  -2  -3  187.39   10.99   0
   1  11   2    9.58    5.20   0
   2  -5 -14    0.96    7.87   0
   2  -5 -13    5.22    6.79   0
   2  -4  -8   49.64    6.78   0
   2  10   2   44.37    6.71   0
   2  12   1    0.37    4.84   0
   3  11   1    2.16    4.12   0
   4   5   1  223.04    7.78   0
   4   9   1   -4.52    4.72   0
   4  12   0   13.31    6.62   0
   5   1  -2  125.04    8.06   0
   5   4   0  712.22   11.58   0
   6   7   0    2.34    5.86   0
   6   8   0   31.96    5.83   0
   6  11  -1   30.94    5.26   0
   7   3  -2  917.31   12.64   0
   7   6  -1  284.32    6.46   0
   7   9  -1   -4.21    4.18   0
   8   3  -3    1.04    4.56   0
   8   5  -2    8.27    4.49   0
   8  10  -2    0.22    5.78   0
   9  -1  -9   18.11    7.12   0
   9   5  -3  121.92    5.26   0
   9  10  -3   73.64    6.52   0
  10   1  -7   70.30    6.66   0
  10   2  -6    4.72    4.14   0
  10   3  -5   38.56    6.41   0
  10   5  -4   -0.05    3.91   0
  10  10  -4   -1.90    5.70   0
  11   5  -5   16.26    6.01   0
  11   9  -5   -0.58    4.47   0
  12   0 -13   -0.54    5.07   0
  12   4  -7    5.69    3.89   0
  12   6  -6    6.59    5.24   0
  12   7  -6   83.02    4.54   0
  12   8  -6    3.25    4.08   0
  12   9  -6   -4.84    5.31   0
  13   1 -13   13.74    5.66   0
  13   2 -11  261.60    9.11   0
  13   5  -8   28.97    4.21   0
  14   2 -14    7.56    6.19   0
  14   3 -12    0.17    4.27   0
  14   5 -10    0.07    4.32   0
  14   7  -9   -1.12    5.44   0
  15   5 -12   -0.82    5.37   0
 -19  -1  -3    3.02    4.98   0
 -19   1   0    0.28    5.47   0
 -19   2   1    1.69    4.90   0
 -18  -2  -4    0.71    5.67   0
 -18  -1  -2   -2.94    5.14   0
 -17  -3  -6   -7.26    5.50   0
 -17   0   0   70.72    7.29   0
 -17   1   1    0.55    6.80   0
 -17   2   2    9.84    6.92   0
 -17   7   4   17.52    9.02   0
 -16  -3  -5   -2.22    5.89   0
 -16  -1  -1   20.61    6.95   0
 -15  -2  -2   41.30    5.44   0
 -15   0   1    1.17    4.68   0
 -15   1   2   16.68    5.10   0
 -14  -4  -7   14.46    7.74   0
 -14  -1   0   21.31    6.81   0
 -13  -3  -3   26.49    5.67   0
 -13   9   5    1.23   12.51   0
 -12  -5 -10    6.80    7.48   0
 -12  -4  -5   50.70    6.36   0
 -12  -2  -1  158.59    8.32   0
 -12   3   4  418.78   13.74   0
 -11  -5  -9    9.24    7.83   0
 -11  -4  -5   24.33    7.69   0
 -10  -5  -8    5.93    5.89   0
 -10  10   5    6.29    9.39   0
  -9  10   5    2.69    9.42   0
  -6   8   5   15.68    6.45   0
  -4  -5  -8   18.66    8.52   0
  -4   4   4  965.17   20.14   0
  -4  11   4    7.99    7.31   0
  -3  -3  -3  123.14    8.46   0
  -3  10   4   14.46    5.39   0
  -2  -5  -9   12.54    8.03   0
  -2   3   3   42.66    7.24   0
  -2   6   4  427.07    9.93   0
  -2   9   4    0.96    6.46   0
  -2  12   3    2.85    7.33   0
  -1  -4  -6  287.58    8.18   0
   0  10   3   49.83    5.24   0
   1  -5 -12   12.91    8.34   0
   1   7   3   -1.20    6.37   0
   1   8   3   11.14    6.72   0
   2  -5 -16    2.69    7.13   0
   2  -5 -15   28.19    6.99   0
   2   0  -1    0.18    8.18   0
   3   7   2  222.55    6.26   0
   3   8   2    4.17    4.45   0
   3   9   2   10.67    6.14   0
   4  10   1   22.32    4.25   0
   5  -4 -13    2.05    6.52   0
   5   0  -3   -1.34    5.42   0
   5  11   0    0.97    4.55   0
   6   6   0    4.80    4.43   0
   6   9   0   65.52    4.78   0
   7   5  -1   46.81    4.70   0
   7  10  -1    6.17    4.50   0
   9   0  -7    0.71    5.95   0
   9  11  -3    5.02    5.50   0
  11   2  -7  594.36   11.24   0
  11   3  -6  142.87    7.21   0
  11  10  -5    5.16    4.16   0
  12   1 -10   29.03    5.94   0
  12   5  -6    6.87    5.85   0
  13   3  -9    6.89    4.87   0
  13   6  -7   17.10    4.93   0
  13   7  -7    2.75    3.88   0
  13   8  -7   39.47    4.13   0
  13   9  -7   -0.35    5.48   0
  14   4 -10   51.13    6.37   0
  14   6  -9    8.94    4.21   0
  15   4 -13    5.72    4.34   0
  15   6 -11    7.57    6.51   0
 -18   0  -1   -4.32    6.62   0
 -18   5   3    1.71    7.98   0
 -17  -2  -4   11.67    6.94   0
 -17  -1  -2   14.45    6.88   0
 -16  -3  -6   -4.12    7.83   0
 -16  -2  -3    4.30    5.06   0
 -15  -3  -5   -0.90    7.68   0
 -14  -4  -8   -9.49    8.22   0
 -14  -3  -4  102.34    6.84   0
 -14  -2  -2    4.88    7.47   0
 -14   0   1   -4.27    7.01   0
 -14   1   2    4.62    6.70   0
 -13  -1   0  221.89    8.98   0
 -12  -3  -3   12.62    5.19   0
 -12   6   5   32.21   14.70   0
 -11  -5 -11  -10.97    9.11   0
 -11  -5 -10   -3.50    6.23   0
 -11  -2  -1    6.98    7.72   0
 -11   3   4    4.89    8.42   0
 -11  10   5    3.88    9.73   0
 -10  -4  -5   51.11    6.25   0
  -8  -5  -8    3.25    6.58   0
  -8  10   5   24.89    8.98   0
  -7  -5  -8   -2.40    7.39   0
  -7   3   4  559.67   37.25   0
  -6   6   5  123.86   10.37   0
  -6   9   5    5.30    7.22   0
  -5  -5  -8    6.23    6.83   0
  -5  -4  -5   21.62    8.95   0
  -5  -2  -1  453.60   12.22   0
  -5   8   5   24.59    6.32   0
  -4  -4  -5   64.02    6.51   0
  -3  -5  -9  127.34    9.80   0
  -2  10   4   46.72    6.94   0
  -1  -5 -10   13.52    5.72   0
   0  -5 -11  178.19    7.73   0
   0  -4  -7   28.41    6.87   0
   0  11   3   -0.90    6.79   0
   1  -5 -13   15.01    8.21   0
   1  -3  -5   81.40    7.52   0
   1   6   3   30.62    4.80   0
   1   9   3   25.43    4.58   0
   1  12   2   12.82    5.61   0
   2   1   0  365.87   12.87   0
   2   4   2  185.48    7.76   0
   2  11   2   -2.59    4.30   0
   3   6   2  117.74    5.68   0
   3  10   2    1.54    5.87   0
   3  12   1   -0.59    4.63   0
   4  -4 -11   62.37    7.14   0
   4  11   1   58.00    7.35   0
   5  -4 -14   65.85    8.83   0
   5   2  -1  155.55    6.82   0
   5   6   1   32.87    6.25   0
   5   7   1   20.19    4.75   0
   5   8   1  224.60    6.51   0
   5   9   1   10.94    5.86   0
   6  -3 -10    0.59    6.44   0
   6   3  -1  351.54    8.13   0
   6   5   0   47.20    6.70   0
   6  10   0   -1.62    4.17   0
   7  -3 -12   95.59   10.84   0
   7  11  -1   28.90    7.51   0
   8   4  -2   33.16    4.55   0
   8   8  -1   40.20    6.10   0
   8  11  -2    4.46    4.56   0
   9   4  -3  333.76    7.31   0
   9   7  -2    2.57    4.29   0
   9   8  -2   21.13    4.73   0
  10   4  -4  137.00    5.47   0
  10   6  -3   46.99    5.63   0
  10   8  -3    5.64    4.16   0
  10   9  -3   25.16    5.78   0
  11   0 -10   39.52    6.30   0
  11   1  -8  166.59    7.50   0
  11   4  -5   12.13    5.83   0
  11   7  -4    7.03    3.66   0
  12   7  -5    2.01    4.81   0
  12   8  -5    0.06    5.12   0
  13   2 -10   -1.97    5.78   0
  13   4  -8   15.71    3.75   0
  13   5  -7    7.73    4.89   0
  14   2 -13    6.45    5.90   0
  14   3 -11   14.61    4.40   0
  14   5  -9   21.86    4.28   0
  14   7  -8   -0.33    5.59   0
  14   8  -8   -4.90    4.98   0
  15   4 -12    5.49    5.99   0
  15   5 -11    9.84    6.02   0
 -19   0  -2    2.35    5.27   0
 -19   4   2    6.06    5.11   0
 -18   2   1    2.31    6.42   0
 -16   0   0  232.98    7.33   0
 -16   1   1   34.87    6.60   0
 -16   2   2   -5.82    6.75   0
 -15  -2  -3   -3.95    6.77   0
 -15  -1  -1    3.32    6.37   0
 -13  -4  -7    9.82    5.88   0
 -13  -3  -4    4.49    5.49   0
 -12  -1   0    3.92    7.07   0
 -11  -4  -6    2.71    7.35   0
 -11  -3  -3   35.58    5.73   0
 -10  -5 -12    4.77    8.61   0
 -10  -3  -3    5.74    8.43   0
  -9  -2  -1  614.10   13.08   0
  -7  -5  -9   -6.12    9.24   0
  -7  -4  -5   14.83    6.99   0
  -6  -2  -1   20.86    8.21   0
  -6  10   5   -3.67    7.04   0
  -5  -5  -9  133.19   11.54   0
  -5   7   5  148.90    8.91   0
  -5   9   5    2.03    7.32   0
  -4  -3  -3   14.20    6.22   0
  -3  11   4    0.65    5.34   0
  -2  -5 -10    3.97    7.48   0
  -2  -4  -6  266.43    8.41   0
  -1  -5 -11   -3.09    8.22   0
  -1  -3  -4  458.41   10.98   0
  -1   7   4  178.02    6.73   0
  -1   8   4   63.55    5.48   0
  -1   9   4    4.78    6.56   0
  -1  12   3    1.08    5.35   0
   0  -5 -12   65.20    8.04   0
   1  -4  -8  303.65   10.26   0
   1   3   2   72.95    7.70   0
   1  10   3    4.65    4.82   0
   3  -4 -10   92.46    8.24   0
   3   3   1  109.00    6.25   0
   3   5   2   16.92    6.18   0
   4   4   1    7.82    4.26   0
   5  -4 -17    2.44    8.09   0
   5  -4 -16   -1.69    7.22   0
   5  -4 -15   40.35    7.70   0
   7   4  -1  254.65    6.93   0
   7   7   0   -0.85    5.73   0
   8   6  -1    3.70    5.91   0
   8  10  -1    2.96    5.99   0
   9   6  -2   13.58    4.11   0
   9  10  -2   -5.56    4.53   0
  10  10  -3    2.97    4.50   0
  11  -1 -13    7.03    7.88   0
  11   6  -4   87.97    4.72   0
  12   0 -12   24.10    6.55   0
  12   2  -8   21.96    6.74   0
  12   3  -7  107.60    5.64   0
  12   4  -6   34.39    6.36   0
  12   6  -5   23.15    5.75   0
  12   9  -5    0.86    4.27   0
  13   1 -12    8.45    7.10   0
  13   7  -6   -2.14    5.28   0
  13   8  -6   -1.09    5.39   0
  13   9  -6   -5.61    5.57   0
  14   6  -8   -0.90    3.91   0
  15   3 -13   -9.20    6.15   0
  15   6 -10    3.55    4.68   0
 -19   1  -1    0.74    5.62   0
 -19   2   0    6.05    6.99   0
 -19   3   1   -0.85    5.82   0
 -17   0  -1    0.19    6.07   0
 -16  -2  -4   -0.47    5.47   0
 -16  -1  -2   11.30    6.42   0
 -16   6   4   13.93    8.45   0
 -15   5   4   -2.07    6.67   0
 -14  -3  -5    4.90    5.35   0
 -13  -4  -9    5.75    7.84   0
 -13  -2  -2   48.66    5.59   0
 -13   0   1   -1.44    5.19   0
 -13   1   2  175.87    8.97   0
 -12  -3  -4   -0.08    6.50   0
 -10   3   4  301.96   14.28   0
  -9  -5 -12   -2.53    7.87   0
  -9  -5 -11   -0.10    6.25   0
  -9  -3  -3    6.36    6.05   0
  -8  -5 -11   21.45    8.77   0
  -8  -5 -10   -9.28    5.92   0
  -8  -3  -3    9.73    8.59   0
  -8  -2  -1 1167.41   15.39   0
  -8   5   5    7.44   13.79   0
  -8  11   5    1.03    9.51   0
  -7  -5 -10    8.84    8.80   0
  -7  -2  -1   19.80    5.63   0
  -6  -5 -10    2.38    9.51   0
  -6  -3  -3  290.72   11.01   0
  -5  10   5   21.22    6.90   0
  -4  -1   0   55.99    8.79   0
  -4   8   5   16.90    6.61   0
  -4  12   4   -2.50    5.86   0
  -3  -5 -10    2.58    5.88   0
  -3  -4  -6   41.90    7.81   0
  -2  -2  -2 1164.08   19.15   0
  -2   5   4  300.09    8.95   0
  -2  11   4    5.00    7.16   0
  -1  -5 -12    5.44    8.29   0
  -1   6   4  420.65    9.70   0
  -1  10   4   37.63    7.16   0
   0  -5 -16   -4.44    6.87   0
   0  -5 -15    5.71    7.92   0
   0  -5 -14    6.68    7.36   0
   0  -5 -13    5.98    6.85   0
   0   4   3  420.03   10.89   0
   0  12   3    4.19    6.77   0
   1   5   3  750.82   12.10   0
   1  11   3   12.74    7.35   0
   2  -3  -6  132.53    8.76   0
   2   7   3   62.08    5.41   0
   2   8   3  115.55    6.02   0
   2   9   3   -0.43    6.74   0
   2  12   2  -13.50    5.52   0
   3  11   2   -4.97    5.19   0
   4  -4 -12   57.09    7.33   0
   4   1  -1  870.64   16.50   0
   4   7   2   49.25    4.88   0
   4   8   2   76.34    5.55   0
   4   9   2    8.08    5.09   0
   4  12   1   -5.33    4.39   0
   5   3   0   27.94    6.64   0
   7   6   0  491.49    9.75   0
   7  10   0   80.39    7.09   0
   8   2  -3  179.15    7.55   0
   9   5  -2  369.42    7.59   0
   9  11  -2   -6.50    6.25   0
  10   0  -8  514.37   12.76   0
  10   5  -3  467.54    7.88   0
  11   5  -4    6.07    4.23   0
  13   3  -8   -3.31    5.52   0
  13   4  -7   50.46    5.52   0
  13   6  -6   -2.11    5.51   0
  14   2 -12    4.52    4.74   0
  14   3 -10  265.26    8.91   0
  14   4  -9    9.29    4.65   0
  14   5  -8    5.43    5.23   0
  14   7  -7    7.79    5.06   0
  14   8  -7   -1.84    5.57   0
  15   4 -11   11.28    6.62   0
  15   5 -10   -6.18    6.61   0
  15   7  -9   -6.55    3.91   0
 -19   0  -3    2.01    4.90   0
 -18  -1  -4    4.13    5.42   0
 -18   0  -2   30.22    5.76   0
 -18   6   3    2.16    7.37   0
 -17  -2  -6    7.46    5.73   0
 -17  -1  -3    5.85    4.62   0
 -17   3   2    7.50    6.65   0
 -16  -2  -5    5.14    7.37   0
 -15   0   0   19.14    4.77   0
 -14  -3  -6    1.42    7.52   0
 -14  -2  -3  157.33    6.89   0
 -14  -1  -1   65.11    6.35   0
 -13  -4 -10    6.74    5.52   0
 -13  -3  -5    7.28    5.49   0
 -12  -4  -8    1.60    5.56   0
 -12  -2  -2   -3.94    4.97   0
 -12   0   1    2.66    6.68   0
 -11  -4  -7    4.50    5.84   0
 -11  -3  -4  215.98    8.67   0
 -10  -4  -7   19.70    7.84   0
 -10  -1   0    6.50    6.70   0
  -9   3   4    4.47    9.15   0
  -8  -5 -13    7.41    5.79   0
  -8  -5 -12   26.86    6.51   0
  -7  -5 -13    0.82    9.15   0
  -7  -5 -12   17.35    8.50   0
  -7  -5 -11   75.33    7.24   0
  -7  -4  -6  169.93   10.75   0
  -7  11   5   -1.26    8.60   0
  -6  -4  -6   86.49   10.24   0
  -5  -5 -11  112.72   10.83   0
  -5  -4  -6    6.58    9.56   0
  -5   6   5    3.39    6.60   0
  -4  -5 -11    3.98    9.45   0
  -4  -4  -6   19.11    6.40   0
  -4   7   5   10.10    6.59   0
  -4   9   5    9.52    5.52   0
  -3  -5 -11  116.82    7.29   0
  -3  12   4    8.84    5.69   0
  -2  -5 -12   -3.36    7.59   0
  -2  -3  -4  155.06    8.96   0
  -1  -5 -16    3.84    6.15   0
  -1  -5 -15   52.07    8.43   0
  -1  -5 -14   -3.90    7.64   0
  -1  -5 -13    0.72    6.29   0
  -1  -4  -7  177.60    7.47   0
   0   7   4   66.26    7.32   0
   0   8   4   37.52    5.22   0
   0   9   4  204.12    8.22   0
   2   2   1   42.40    5.88   0
   2   6   3   20.37    6.49   0
   2  10   3   53.28    5.40   0
   3  12   2    8.64    6.43   0
   4   2   0  212.30    9.01   0
   4   6   2   41.32    5.17   0
   4  10   2   22.19    4.71   0
   5  -3  -9  223.29   12.37   0
   6   4   0 1452.89   13.75   0
   6   7   1   -3.35    4.26   0
   6   9   1   23.60    4.47   0
   6  10   1   13.01    5.71   0
   7  -1  -6  231.63   13.16   0
   7  11   0    8.10    5.80   0
   8   1  -4  513.44   11.30   0
   8   3  -2  710.70   11.20   0
   8  11  -1    6.04    5.17   0
   9   1  -5  222.21    8.34   0
   9   3  -3   70.59    5.19   0
   9   8  -1   96.14    6.96   0
   9   9  -1   12.12    5.69   0
  10   3  -4  348.67    8.06   0
  10   7  -2   19.76    5.74   0
  10   8  -2   12.65    4.30   0
  10   9  -2   -3.65    6.03   0
  11   2  -6   34.77    5.87   0
  11   3  -5  128.66    7.56   0
  11   7  -3  158.50    6.57   0
  11   8  -3    8.59    4.30   0
  12   1  -9   27.43    5.72   0
  12   8  -4    8.51    5.93   0
  12   9  -4    7.72    5.80   0
  13   0 -16   -1.47    6.37   0
  13   1 -11   15.33    7.25   0
  13   2  -9  159.21    7.89   0
  13   5  -6  119.27    6.81   0
  14   1 -15    7.13    5.68   0
  14   6  -7   16.03    5.75   0
  15   3 -12   17.51    6.62   0
  15   6  -9    0.59    4.62   0
 -18  -1  -5    8.17    5.33   0
 -18   1  -1   -2.01    6.73   0
 -18   4   2    2.16    5.27   0
 -17  -1  -4   -3.22    7.16   0
 -17   2   1   18.71    5.31   0
 -17   5   3    6.20    7.37   0
 -16   0  -1    3.06    6.24   0
 -15  -3  -8    7.88    5.40   0
 -15  -1  -2   35.84    5.64   0
 -14  -3  -7   -6.75    7.45   0
 -14   0   0  118.11    8.08   0
 -13  -3  -6    1.14    7.51   0
 -13  -2  -3   43.98    7.41   0
 -13   4   4   72.23    8.15   0
 -12  -4 -10    8.56    7.46   0
 -12  -3  -5   25.46    7.01   0
 -12   1   2   19.63    5.06   0
 -11  -4  -8   13.69    6.02   0
 -11  -2  -2   46.30    5.69   0
 -11   0   1    2.41    6.78   0
 -10  -3  -4   21.94    5.74   0
  -9  -4  -7    4.89    7.48   0
  -9  -1   0  149.82    9.29   0
  -7   5   5  100.34   13.47   0
  -6  -5 -14    2.05    6.73   0
  -6  -5 -13   12.51    8.03   0
  -6  -5 -12   -0.07    6.33   0
  -6  11   5   17.91    6.83   0
  -5  -5 -14    6.21    9.94   0
  -5  -5 -13    8.29    9.38   0
  -5  -5 -12   26.28    7.12   0
  -5  -1   0   17.99    7.85   0
  -5  11   5   12.32    7.38   0
  -4  -5 -15   20.37    9.65   0
  -4  -5 -14    4.89   10.88   0
  -4  -5 -13   25.58    9.56   0
  -4  -5 -12    7.58    6.55   0
  -4  10   5   -1.99    7.38   0
  -3  -5 -15   49.23    8.49   0
  -3  -5 -14    5.00    9.24   0
  -3  -5 -13    3.24    9.37   0
  -3   4   4  106.10    8.81   0
  -3   8   5  134.15    8.32   0
  -3   9   5    3.93    7.53   0
  -2  -5 -15   -0.64    7.04   0
  -2  -5 -13   -1.92    6.78   0
  -2  12   4    5.66    7.48   0
  -1  11   4    8.71    5.66   0
   0  -4  -8  157.86    8.82   0
   0  -3  -5  131.67    8.57   0
   0  10   4   19.94    7.14   0
   1  12   3    9.73    7.51   0
   2  11   3   44.10    7.86   0
   3  -4 -11  189.04    8.98   0
   3  -3  -7  118.83    8.93   0
   3   8   3   46.47    6.89   0
   3   9   3   -8.68    6.43   0
   4  -4 -17    7.01    6.94   0
   4  -4 -16   28.22    9.16   0
   4  -4 -13   13.14    6.55   0
   4   0  -2 1131.73   23.16   0
   4  11   2   -1.18    4.93   0
   5   8   2   79.58    6.85   0
   5   9   2   67.34    6.60   0
   5  12   1    2.39    4.56   0
   6  -1  -5    5.54    6.38   0
   6   6   1    1.94    4.59   0
   6  11   1   -0.07    5.58   0
   7  -3 -13    7.18    8.59   0
   7   2  -2  209.05    6.89   0
   7   5   0  136.54    5.79   0
   8   7   0  214.26    7.22   0
   8   8   0   13.60    6.25   0
   9   4  -2    3.97    6.55   0
   9   7  -1   42.89    4.95   0
   9  10  -1   49.40    6.95   0
  10  -1 -10   20.19    6.92   0
  10   1  -6  153.21    6.37   0
  10   4  -3    5.23    4.36   0
  10   6  -2   55.42    6.15   0
  11   4  -4   22.95    6.14   0
  11   6  -3    3.35    3.83   0
  11  10  -3   20.67    4.97   0
  12   3  -6  337.20    9.27   0
  12   6  -4    4.03    5.86   0
  12  10  -4    3.56    4.58   0
  13   0 -15   -1.00    6.39   0
  13   7  -5   -0.17    3.77   0
  13   8  -5    4.52    4.34   0
  13   9  -5   -3.55    4.40   0
  14   1 -14   18.65    5.32   0
  14   2 -11   20.08    6.98   0
  14   4  -8   54.46    6.31   0
  14   8  -6   -8.87    4.93   0
  15   2 -14   25.48    5.44   0
  15   4 -10    9.57    5.98   0
  15   5  -9    9.13    5.84   0
  15   7  -8    7.03    3.95   0
  16   5 -11   57.37    6.34   0
 -19   2  -1   68.40    8.84   0
 -19   4   1   -2.41    6.79   0
 -18   0  -3   -0.95    5.26   0
 -18   2   0   -2.33    5.08   0
 -17   0  -2   49.77    5.60   0
 -16  -2  -6    3.93    5.82   0
 -16   1   0    7.17    6.51   0
 -16   7   4   -1.17    7.78   0
 -15  -2  -5  129.86    7.41   0
 -12  -1  -1    5.10    6.72   0
 -11  -4 -10    7.77    8.31   0
 -11  -4  -9   28.43    6.04   0
 -11  -3  -5   67.32    7.83   0
 -11   1   2    4.27    5.89   0
 -10  -4  -8   36.94    6.02   0
 -10   0   1   -4.81    6.53   0
  -9  -4  -8   -0.96    7.57   0
  -9  -3  -4  736.64   11.42   0
  -8  -3  -4   10.08    8.47   0
  -8  -1   0  770.79   13.52   0
  -7  -4  -7   93.32    9.39   0
  -4  -4  -7   19.21   10.22   0
  -4   6   5   49.31    7.63   0
  -4  11   5   -3.74    7.02   0
  -3  -3  -4   84.60    6.44   0
  -3  -2  -2   92.13    7.22   0
  -3   7   5   13.55    6.63   0
  -3  10   5   17.00    8.23   0
  -1   3   3    7.30    6.66   0
  -1   5   4    4.54    6.28   0
  -1  12   4    0.99    7.05   0
   0  -2  -3  731.84   18.01   0
   0   6   4  290.19    7.73   0
   0  11   4    8.99    7.29   0
   1  -4  -9    5.21    5.06   0
   1   8   4    2.97    6.76   0
   1   9   4   -0.83    6.51   0
   2  -4 -10  150.33    8.76   0
   2  -2  -4  229.85   12.67   0
   2   5   3   76.49    6.47   0
   3   4   2   10.90    4.18   0
   3   7   3  119.24    5.85   0
   3  10   3    7.70    6.45   0
   4  -4 -15    4.69    8.16   0
   4  -4 -14   37.78    7.50   0
   4  -3  -8  225.97   11.57   0
   4   5   2  102.87    5.65   0
   4  12   2   -6.94    6.59   0
   5   7   2    6.47    4.69   0
   5  10   2    2.50    6.27   0
   7   3  -1  107.07    6.06   0
   7   9   1    1.65    6.23   0
   8  -1  -7  294.88   14.38   0
   8   4  -1   19.32    6.55   0
   8  10   0    5.50    4.84   0
   9   6  -1   80.81    4.97   0
   9  11  -1    2.03    4.52   0
  11   0  -9   -3.66    5.65   0
  11   1  -7   57.49    6.40   0
  11   5  -3    6.49    5.77   0
  12   0 -11    0.91    5.62   0
  12   2  -7   19.40    4.76   0
  13   3  -7   -0.61    5.58   0
  13   4  -6   44.55    5.89   0
  13   6  -5   12.26    4.15   0
  14   3  -9   34.84    5.18   0
  14   5  -7   94.65    5.37   0
  14   7  -6    0.49    4.16   0
  15   3 -11    3.30    6.11   0
  15   6  -8   12.36    5.01   0
  16   4 -12   16.61    6.16   0
  16   6 -10    4.66    4.90   0
 -19   1  -3   -1.79    6.73   0
 -18   0  -4  -10.47    6.79   0
 -18   1  -2   -4.02    7.56   0
 -17  -1  -5   -0.27    5.15   0
 -17   1  -1    9.32    7.40   0
 -16  -2  -7   -3.88    5.97   0
 -16  -1  -4    3.09    7.07   0
 -15  -2  -6    6.32    7.66   0
 -15  -1  -3    0.89    7.20   0
 -15   0  -1   -0.33    6.37   0
 -14  -3  -9    0.43    6.28   0
 -14   2   2    5.64    6.58   0
 -14   5   4   34.29    8.39   0
 -13  -3  -7    2.03    5.65   0
 -13   0   0    2.15    6.99   0
 -12  -3  -6   -8.63    5.85   0
 -11  -4 -12   -1.53    6.21   0
 -11  -4 -11   -4.17    5.92   0
 -10  -4  -9    9.82    5.51   0
 -10  -3  -5   -0.01    7.72   0
  -9  -4  -9   53.67    8.31   0
  -9  -2  -2   -3.12    5.52   0
  -8  -4  -8  209.79   10.01   0
  -6  -4  -7   57.91    6.98   0
  -6  -3  -4  482.75   11.41   0
  -6   5   5    2.74    8.79   0
  -5  -4  -7   14.67    6.75   0
  -5  -3  -4  108.95    8.16   0
  -4  -3  -4  843.16   14.20   0
  -4  -2  -2  106.56    9.35   0
  -2   8   5   -4.20    7.19   0
  -2   9   5   -1.39    6.82   0
  -1  -4  -8   12.29    5.78   0
   0   2   2  228.47   10.57   0
   1   4   3    3.52    5.75   0
   1   7   4    7.64    4.87   0
   1  10   4   -8.46    5.76   0
   2   3   2    9.56    6.64   0
   2  12   3   -2.22    5.58   0
   3  -4 -17   -0.46    8.09   0
   3   6   3  234.37    8.71   0
   3  11   3   19.22    7.30   0
   4   3   1   12.13    4.53   0
   5  11   2    1.41    4.43   0
   6   1  -2   46.91    5.17   0
   6   2  -1   98.98    5.72   0
   6   5   1  327.35    7.49   0
   7  -3 -17    5.27    8.63   0
   7   7   1   50.26    4.85   0
   8   0  -5    3.98    5.77   0
   8   6   0    2.55    4.52   0
   8  11   0    0.19    5.00   0
   9   0  -6  942.82   15.82   0
  10   5  -2    0.21    4.57   0
  10   8  -1   23.50    6.18   0
  10   9  -1   24.30    6.37   0
  11  -1 -12    0.92    7.97   0
  11   7  -2   -6.93    5.34   0
  11   8  -2   -4.86    4.63   0
  11   9  -2   -9.36    4.56   0
  11  10  -2    3.76    6.18   0
  12   5  -4    2.96    4.86   0
  13   0 -14   20.06    7.20   0
  13   5  -5    5.11    6.15   0
  13   8  -4   -0.50    6.22   0
  13   9  -4    9.31    6.39   0
  14   1 -13   -0.91    6.52   0
  14   2 -10   11.72    6.28   0
  14   6  -6  -11.59    5.25   0
  15   2 -13   -1.62    6.91   0
  15   4  -9    3.82    6.33   0
  15   5  -8   -4.96    6.52   0
  15   7  -7  -12.01    4.35   0
  16   5 -10    9.52    6.36   0
  16   6  -9    0.34    5.59   0
 -17  -1  -6    1.38    6.95   0
 -17   0  -3    8.07    4.90   0
 -17   2   0    4.35    7.07   0
 -17   4   2    3.75    6.44   0
 -16  -2  -8    6.19    5.47   0
 -16   0  -2   91.10    6.28   0
 -15  -2  -7   58.81    8.34   0
 -15   4   3    6.45    6.71   0
 -15   6   4    5.74    7.16   0
 -14  -2  -5   -0.36    5.51   0
 -13  -3  -9   17.99    7.57   0
 -13  -3  -8    4.37    5.40   0
 -13  -1  -2    5.55    7.36   0
 -12  -3  -7   28.45    5.83   0
 -12   4   4   64.39    8.46   0
 -11  -3  -6    8.24    5.16   0
 -11  -2  -3   61.46    5.95   0
 -11  -1  -1  623.30   10.54   0
 -10  -4 -11    8.73    6.48   0
  -9  -3  -5   21.47    7.47   0
  -9   0   1   -2.66    4.48   0
  -8  -4  -9   21.84    8.11   0
  -8   0   1    0.85    6.68   0
  -7  -4  -8   37.52    6.24   0
  -7  -2  -2   71.43    7.47   0
  -6  -4  -8   -4.27    9.13   0
  -6  -2  -2  450.67   11.54   0
  -5  -4  -8   10.12    8.87   0
  -5  -2  -2   66.97    7.49   0
  -4  -4  -8  130.27   10.52   0
  -3  -4  -8   93.50   10.01   0
  -3   6   5  112.66    8.07   0
  -3  11   5    4.79    5.66   0
  -2  -4  -8  143.22    8.08   0
  -2   4   4  719.53   15.67   0
  -2   7   5   58.58    5.46   0
  -2  10   5    7.17    5.54   0
  -1  -3  -5  109.05    6.92   0
  -1   9   5    9.60    5.71   0
   0  -4  -9    3.35    5.49   0
   0  12   4   46.76    6.31   0
   1  -4 -10   99.06    8.87   0
   1  -3  -6  507.80   13.44   0
   1  11   4    3.66    5.60   0
   2  -4 -11   55.34    7.65   0
   2   8   4   10.60    6.18   0
   2   9   4  221.80    8.27   0
   3  -4 -16    6.35    7.36   0
   3  -4 -15   39.65    8.86   0
   3  -4 -13   -1.21    6.96   0
   3  12   3   -4.04    6.23   0
   4   7   3  165.18    7.39   0
   4   8   3   13.93    5.38   0
   4   9   3    6.85    4.69   0
   4  10   3   -0.30    6.43   0
   6  -3 -11   -0.75    7.39   0
   6   3   0  224.37    7.05   0
   6   9   2    3.05    4.54   0
   7  -3 -16    1.60    8.27   0
   7  -3 -15    9.03    8.33   0
   7  -3 -14  104.30    9.78   0
   7   0  -4  805.80   16.11   0
   7   4   0  210.21    6.75   0
   7   6   1  137.74    6.19   0
   7  11   1   39.19    5.40   0
   8   5   0   25.59    6.40   0
   9   8   0   21.50    4.68   0
   9   9   0   52.30    5.25   0
   9  10   0   19.20    6.95   0
  10   2  -4    1.97    5.77   0
  10   7  -1    4.91    4.23   0
  11   3  -4   -0.66    6.56   0
  11   6  -2   -3.69    5.33   0
  12   1  -8   -1.48    5.79   0
  12   6  -3   46.11    6.12   0
  13   1 -10   16.03    4.77   0
  13   2  -8   13.86    4.74   0
  14   3  -8  255.37    8.51   0
  14   4  -7   15.71    3.99   0
  14   5  -6   67.15    6.93   0
  14   7  -5    4.43    6.15   0
  14   8  -5   10.43    4.47   0
  15   3 -10   42.83    6.65   0
  15   6  -7    6.79    4.46   0
  16   3 -13   -2.26    5.84   0
  16   4 -11   -1.72    4.48   0
 -19   2  -2   -3.19    5.52   0
 -18   0  -5    4.76    5.20   0
 -18   2  -1   -2.58    5.36   0
 -18   4   1   31.72    7.42   0
 -17  -1  -7    3.29    7.08   0
 -17   3   1   16.04    5.12   0
 -16   5   3   -2.52    6.72   0
 -15  -1  -4    7.42    6.43   0
 -15   1   0    9.59    4.67   0
 -14  -2  -6   -3.79    6.82   0
 -14  -1  -3    4.09    5.30   0
 -14   0  -1   -1.03    4.83   0
 -13  -3 -10    0.98    5.42   0
 -13  -2  -5   56.48    7.27   0
 -13   1   1   -2.82    5.04   0
 -13   2   2    0.19    7.22   0
 -12  -3  -8  149.13    7.16   0
 -12   0   0   79.08    6.15   0
 -10  -1  -1    1.79    7.76   0
  -9  -4 -12   32.75    6.44   0
  -9  -4 -11    2.78    6.12   0
  -9   1   2    0.95    6.83   0
  -8  -4 -11   77.34    8.71   0
  -8  -4 -10   35.02    6.06   0
  -8  -3  -5   67.65    6.69   0
  -7  -4  -9   31.28    6.80   0
  -7   0   1    1.58    7.61   0
  -6  -4  -9   44.13    9.50   0
  -6   0   1    0.30    7.97   0
  -5   0   1    0.91    5.77   0
  -5   5   5   -0.12    9.39   0
  -2  -3  -5  133.47    9.11   0
  -2  11   5   40.15    6.15   0
  -1  -4  -9    1.44    6.29   0
  -1   8   5   60.50    5.66   0
  -1  10   5    2.63    7.54   0
   0   5   4  203.88    8.32   0
   1   6   4  304.19    7.83   0
   1  12   4    7.80    7.58   0
   2  -4 -17    0.92    6.17   0
   2  -4 -16    2.10    8.35   0
   2  -4 -12   90.35    8.76   0
   2   7   4   11.00    6.43   0
   2  10   4   14.36    4.95   0
   4   4   2   56.48    7.30   0
   4  11   3   23.14    5.64   0
   5   5   2   99.73    7.40   0
   6  11   2    4.95    6.32   0
   8   8   1   53.89    5.32   0
   8  10   1   -6.03    6.96   0
   9  -1  -8  176.95   11.83   0
   9   2  -3   77.61    5.43   0
   9   3  -2    7.95    4.83   0
   9   7   0   -2.11    4.82   0
   9  11   0   -3.22    4.91   0
  10   0  -7    1.99    6.03   0
  10   4  -2  345.11    9.24   0
  10   6  -1    8.88    4.46   0
  11   2  -5   12.97    4.74   0
  11   4  -3   43.89    4.83   0
  12   3  -5   54.23    5.20   0
  13   0 -13    0.84    5.33   0
  13   6  -4   -3.22    4.09   0
  14   1 -12    6.51    6.54   0
  14   6  -5   43.40    5.96   0
  15   2 -12   13.51    4.75   0
  15   4  -8    2.49    5.74   0
  15   7  -6   -0.47    5.69   0
  15   8  -6    8.16    4.38   0
  16   3 -12   -2.70    6.07   0
  16   4 -10   44.12    6.40   0
  16   5  -9    5.95    6.92   0
  16   6  -8    0.22    5.70   0
 -19   3  -1    1.75    5.59   0
 -19   4   0   15.08    6.80   0
 -18   1  -3    8.87    6.05   0
 -18   3   0   30.48    5.79   0
 -17   0  -4  119.61    6.53   0
 -17   1  -2    1.45    5.42   0
 -16  -1  -6    0.44    7.24   0
 -16   0  -3    1.50    4.92   0
 -16   1  -1   12.54    5.25   0
 -15   0  -2   48.84    5.53   0
 -15   2   1    4.86    4.74   0
 -15   3   2   24.87    5.87   0
 -14  -2  -7   -0.97    6.86   0
 -12  -3 -11    2.22    8.01   0
 -12  -3 -10   40.08    7.36   0
 -12  -3  -9    2.88    5.58   0
 -12  -1  -2   43.90    5.19   0
 -11  -2  -4   46.76    7.66   0
  -9  -3  -6   25.70    7.28   0
  -9  -2  -3  577.49   11.91   0
  -9  -1  -1  324.61   10.63   0
  -8  -4 -13    3.68    5.97   0
  -8  -4 -12   -4.26    5.66   0
  -8   2   3  187.05   12.50   0
  -7  -4 -14    3.34    8.00   0
  -7  -4 -13    6.32    8.31   0
  -7  -4 -12    8.11    8.17   0
  -7  -4 -11    5.74    7.60   0
  -7  -4 -10   -4.63    6.14   0
  -7   9   6    8.20    8.74   0
  -6  -4 -10   11.39    8.93   0
  -6  -3  -5   17.00    8.68   0
  -6   9   6   51.67   10.49   0
  -5  -4  -9   -2.81    7.34   0
  -5  -3  -5   33.81    9.67   0
  -4  -4  -9   70.26    9.59   0
  -4  -3  -5   70.71    9.03   0
  -4   1   2    9.43   10.23   0
  -3  -4  -9   -2.26    8.42   0
  -3  -3  -5  101.40   10.08   0
  -2  -4  -9   40.57    6.66   0
  -2   6   5  115.38    8.14   0
  -2  12   5   10.12    7.51   0
  -1  -2  -3  105.21    9.98   0
  -1   7   5   12.67    5.18   0
  -1  11   5    3.52    7.31   0
   0   8   5    6.14    6.44   0
   0   9   5   -0.01    6.76   0
   1  -4 -17    6.93    6.93   0
   1  -4 -16    2.75    8.59   0
   1  -4 -11   92.94    7.27   0
   2  -4 -15   60.80    9.01   0
   2  -4 -14    1.99    8.86   0
   2  -4 -13   28.44    7.89   0
   2  -3  -7    6.56    7.20   0
   2  11   4    4.30    5.28   0
   3   1   0   95.46    7.86   0
   3   2   1 9337.81   45.57   0
   3   5   3  198.32    6.94   0
   3   9   4   14.12    6.92   0
   4   6   3   86.58    5.73   0
   5  -1  -4  868.37   29.40   0
   5   1  -1 1366.16   19.05   0
   5   9   3    4.38    4.98   0
   6   0  -3    1.31    6.17   0
   6   4   1  828.35   10.91   0
   6   6   2   28.03    5.21   0
   7   5   1   22.60    6.90   0
   7   9   2   61.44    6.94   0
   8   2  -2    1.14    3.72   0
   8   3  -1   89.01    6.93   0
   8   7   1   43.61    4.84   0
   8  11   1    1.61    5.13   0
   9   1  -4    1.18    5.18   0
   9   6   0  412.46    8.01   0
  10   1  -5   58.94    6.13   0
  10   9   0  105.75    6.87   0
  11   5  -2   -4.57    6.19   0
  11   9  -1    4.60    4.35   0
  11  10  -1   15.63    6.53   0
  12   0 -10   52.99    6.74   0
  12   2  -6   12.18    4.80   0
  12   5  -3   18.93    7.23   0
  12   7  -2   12.91    6.28   0
  12   8  -2   39.79    5.10   0
  12   9  -2    7.64    4.42   0
  12  10  -2   32.37    5.19   0
  13   3  -6   29.56    5.04   0
  13   4  -5    5.89    4.47   0
  13   5  -4   20.57    6.13   0
  13   8  -3   -5.73    4.88   0
  14   2  -9   49.71    7.00   0
  14   9  -4   55.48    6.73   0
  15   3  -9    7.01    6.40   0
  15   5  -7    1.63    4.77   0
  15   6  -6    1.15    5.75   0
  16   7  -7   15.30    5.16   0
 -19   2  -3   23.24    6.23   0
 -18   1  -4    9.08    7.50   0
 -18   6   2   -1.41    6.38   0
 -17   0  -5   -1.16    4.89   0
 -17   7   3   10.41    8.82   0
 -16   2   0    7.47    6.56   0
 -14  -2  -9    2.87    7.50   0
 -14  -2  -8   -4.25    5.65   0
 -14   1   0   20.07    4.98   0
 -13  -2  -6    0.61    5.47   0
 -13  -1  -3    3.18    5.32   0
 -13   0  -1   -0.82    4.83   0
 -13   8   5    1.40   13.53   0
 -12  -2  -5    4.38    5.22   0
 -12   1   1   -3.72    5.03   0
 -11  -3  -9    7.90    5.75   0
 -11  -1  -2    4.12    7.36   0
 -11   0   0  662.64   11.26   0
  -8  -3  -6   38.47    6.13   0
  -8  -2  -3  256.72    9.70   0
  -8  -1  -1  300.48   10.95   0
  -8   8   6    0.78    8.52   0
  -7  10   6    6.53    8.98   0
  -6  -4 -15    1.69    6.05   0
  -6  -4 -14   34.78    8.76   0
  -6  -4 -13   -2.38    8.43   0
  -6  -4 -12   34.60    8.85   0
  -6  -4 -11   63.10    6.67   0
  -6   8   6   -3.77    7.88   0
  -6  10   6   -0.44    8.40   0
  -5  -4 -15   17.83    9.15   0
  -5  -4 -11    7.73    8.90   0
  -5   9   6   15.89    9.48   0
  -5  10   6   -5.75    8.01   0
  -4  -4 -10    2.88    9.25   0
  -4   5   5  228.89   11.68   0
  -3  -4 -10   61.64   10.77   0
  -2  -4 -16    5.35   10.60   0
  -2  -4 -10   31.03    8.99   0
  -2  -1  -1  146.49   12.66   0
  -1  -4 -16   -6.94    9.88   0
  -1  12   5   -2.05    7.27   0
   0  -4 -16   -6.12    8.46   0
   0  -4 -11    1.50    8.09   0
   0  -3  -6   12.12    5.22   0
   0   3   3  333.87   10.42   0
   0  10   5   12.01    5.62   0
   0  11   5   -7.29    7.72   0
   1  -4 -15   12.86    8.54   0
   1  -4 -14   18.14    9.38   0
   1  -4 -13    1.84    8.65   0
   1  -4 -12    8.10    6.29   0
   2   4   3  640.98   11.17   0
   2   6   4   11.22    6.84   0
   2  12   4    3.45    6.36   0
   3   3   2  230.24    9.13   0
   3   8   4   25.68    5.08   0
   3  10   4   84.61    6.04   0
   5  -3 -10  672.72   16.97   0
   5   3   1  590.98   10.56   0
   5   7   3  146.38    6.05   0
   5  11   3   23.39    5.53   0
   6  -3 -12   51.68   11.60   0
   7   7   2   -7.95    6.27   0
   7   8   2    6.28    4.78   0
   7  10   2   20.14    5.07   0
   8   1  -3  201.89    8.33   0
   8   4   0   42.23    6.96   0
   8   6   1   43.09    6.99   0
   9   9   1   -2.96    6.32   0
  10   8   0   22.66    4.81   0
  10  10   0   12.40    4.84   0
  11   0  -8  256.13    9.82   0
  11   1  -6   41.83    6.15   0
  11   7  -1   -0.56    4.65   0
  13   0 -12   -0.37    6.40   0
  13   1  -9   60.58    7.43   0
  13   2  -7   -0.18    7.07   0
  13   7  -3   21.19    4.61   0
  14   1 -11    4.71    6.21   0
  14   3  -7    8.41    6.60   0
  14   4  -6   53.35    4.99   0
  14   5  -5   51.87    6.77   0
  14   7  -4   -2.32    4.63   0
  15   2 -11   33.01    5.48   0
  15   8  -5   10.83    4.78   0
  16   3 -11   14.44    6.93   0
  16   4  -9   -0.83    5.76   0
  16   5  -8   20.31    7.09   0
 -18   3  -1    4.82    7.22   0
 -17   0  -6   -0.60    6.68   0
 -17   1  -3   -4.32    5.24   0
 -17   3   0   14.94    7.21   0
 -16   0  -4    3.95    5.08   0
 -16   3   1   -3.80    5.62   0
 -15   0  -3   -1.32    6.41   0
 -15   1  -1   -1.92    4.64   0
 -15   7   4   -0.44    7.68   0
 -14   0  -2    1.82    5.48   0
 -14   2   1   -0.86    7.46   0
 -12  -2  -6   16.59    7.60   0
 -12  -1  -3   37.32    7.35   0
 -12   2   2   47.07    5.15   0
 -11  -2  -5  117.12    7.89   0
 -11   4   4   13.87    6.87   0
 -11   6   5   10.83   11.20   0
 -10  -3  -9    0.30    8.15   0
 -10   0   0  377.08   10.51   0
  -9  -3  -7    3.62    5.15   0
  -9   9   6    3.04    7.95   0
  -9  10   6    2.16    9.11   0
  -7  -3  -6    4.24    6.09   0
  -7  -2  -3   87.97    7.14   0
  -7  -1  -1   35.63    7.72   0
  -7   2   3 2122.52   35.69   0
  -7  11   6    0.09    8.02   0
  -6  11   6   -6.19    7.85   0
  -5  -4 -14    6.62    7.40   0
  -5  -4 -12    5.05    6.41   0
  -5   8   6   18.90    8.25   0
  -4  -4 -15    3.80    8.08   0
  -4  -4 -13   14.43    8.58   0
  -4   8   6   23.10    7.13   0
  -4   9   6    2.24    8.16   0
  -4  10   6   12.31    8.17   0
  -3  -4 -15   11.40    9.25   0
  -3  -4 -12    5.71    8.70   0
  -2  -4 -15   13.72    9.43   0
  -2  -4 -12   19.30    8.92   0
  -1  -4 -14    5.86   10.17   0
  -1  -4 -13   23.12   10.42   0
  -1  -3  -6  472.00   13.11   0
  -1   4   4   14.86    4.92   0
  -1   6   5   78.25    7.53   0
   0  -4 -14    6.39   10.38   0
   0  -4 -13    5.07    9.88   0
   0   7   5  171.19    7.26   0
   1   2   2   77.58    9.25   0
   1   5   4   35.98    5.42   0
   1   8   5  116.38    7.59   0
   1   9   5    1.22    4.45   0
   1  10   5    5.23    6.79   0
   3  -3  -8  574.16   15.56   0
   3   7   4    9.33    4.94   0
   4  -3  -9   42.52    8.07   0
   4   9   4    4.24    6.22   0
   4  10   4    0.87    6.56   0
   6  -3 -17   -0.71    7.68   0
   6   5   2    9.97    6.59   0
   6   8   3   29.57    6.61   0
   6  10   3   -8.09    6.66   0
   9   5   0  267.88    7.46   0
   9   7   1   29.61    6.63   0
   9   8   1   -0.08    4.90   0
   9  11   1   -7.92    7.01   0
  11   6  -1    6.80    6.66   0
  12   1  -7  621.67   11.90   0
  12   6  -2    4.05    5.34   0
  13   9  -2    4.06    5.79   0
  15   4  -7    5.29    6.73   0
  15   5  -6   -5.35    6.27   0
  15   7  -5   -8.03    4.19   0
  16   6  -7    3.46    4.89   0
  17   4 -11    4.76    6.67   0
 -18   2  -3    2.23    7.59   0
 -18   4   0    7.86    6.40   0
 -18   5   1   -5.66    5.38   0
 -17   0  -7   -5.27    5.93   0
 -17   4   1    3.86    4.75   0
 -16   0  -5   -2.79    6.95   0
 -16   6   3    0.53    7.43   0
 -15  -1  -7    0.81    5.94   0
 -15   5   3  203.62   10.12   0
 -14   6   4   39.85    8.25   0
 -13  -2  -9   13.49    6.67   0
 -13  -1  -4   10.40    5.44   0
 -13   1   0  218.12    9.51   0
 -12  -2  -7   55.04    7.93   0
 -12   0  -1   -2.89    4.97   0
 -10  -3 -13   10.74    6.44   0
 -10  -3 -12  105.78    8.62   0
 -10  -3 -11    6.61    7.97   0
 -10  -3 -10    8.61    5.39   0
 -10  -1  -2    0.31    5.51   0
  -9  -3  -8   86.44    6.65   0
  -9  -2  -4    5.00    5.52   0
  -9   8   6    4.75    9.72   0
  -8  -3  -7    5.52    5.75   0
  -6  -3  -6   77.65    7.23   0
  -6  -2  -3  228.31    9.52   0
  -6   2   3    2.67    8.64   0
  -5  11   6    3.48    6.18   0
  -4  -3  -6  634.85   14.50   0
  -4  -2  -3 1120.32   19.47   0
  -4  11   6   -7.53    8.29   0
  -3  -4 -13   18.66    8.07   0
  -3  -3  -6   34.21    9.81   0
  -3  -2  -3 1085.73   18.64   0
  -3   5   5   51.42    7.63   0
  -3   8   6    9.84    6.50   0
  -3   9   6  111.13    8.97   0
  -3  10   6    1.77    7.85   0
  -2  -4 -14   -7.54    8.15   0
  -2  -4 -13    5.52    7.52   0
  -2  -3  -6    3.45    7.89   0
   0  12   5   -4.69    6.02   0
   1  -3  -7   64.07    8.98   0
   1  -2  -4  201.46   11.88   0
   1   1   1  887.32   23.15   0
   1  11   5   10.75    6.48   0
   3  -2  -5  135.19   12.48   0
   3   6   4  466.95   10.15   0
   4   5   3   83.89    5.82   0
   4   8   4   38.33    5.70   0
   4  11   4    2.39    7.99   0
   5   4   2    7.46    5.16   0
   5   6   3    8.04    4.76   0
   6  -3 -16   38.67    8.49   0
   6  -3 -15    5.36    9.09   0
   6  -3 -13    3.49    7.99   0
   6   7   3   15.65    6.41   0
   7   1  -2   23.38    6.22   0
   7   4   1   -2.02    6.70   0
   7   6   2  107.24    5.91   0
   8   5   1   80.68    7.54   0
   8   8   2   13.03    4.74   0
   8   9   2    0.75    4.89   0
   8  10   2    8.29    5.43   0
   8  11   2    2.18    7.44   0
  10  -1  -9   54.79    8.65   0
  10   3  -2   26.03    7.09   0
  10   6   0  197.01    6.50   0
  11   2  -4   60.75    6.78   0
  11   3  -3   84.63    5.88   0
  11   4  -2   31.50    6.55   0
  11   8   0    3.83    6.23   0
  11   9   0   -3.23    6.69   0
  12   3  -4  469.08    8.74   0
  12   4  -3  203.86    6.80   0
  12   8  -1    5.99    4.82   0
  12   9  -1    3.71    4.67   0
  12  10  -1    0.36    5.07   0
  13   3  -5   -5.26    6.64   0
  13   4  -4   73.24    8.08   0
  13   8  -2    9.16    5.07   0
  14   2  -8   48.77    7.78   0
  14   8  -3   59.38    5.54   0
  14   9  -3    4.10    4.57   0
  15   1 -14    1.04    6.59   0
  15   2 -10   28.31    7.80   0
  15   3  -8   -2.92    6.98   0
  15   6  -5    1.32    4.34   0
  15   8  -4   -3.81    6.47   0
  16   2 -13    5.84    6.53   0
  16   3 -10   63.75    7.49   0
  16   5  -7   10.28    6.41   0
  16   7  -6    2.18    3.99   0
  17   5  -9   12.46    7.12   0
  17   6  -8   10.67    6.64   0
 -17   1  -4   -1.57    5.05   0
 -17   2  -2   12.40    5.83   0
 -16   0  -6    6.93    7.46   0
 -16   1  -3    3.04    7.27   0
 -16   2  -1   -4.49    6.51   0
 -15  -1  -9   25.78    6.01   0
 -15  -1  -8   10.60    5.74   0
 -15   0  -4  136.46    6.35   0
 -15   2   0   12.12    4.95   0
 -14  -1  -6    3.57    5.12   0
 -14   0  -3    0.22    7.17   0
 -13  -2 -11   25.24    6.08   0
 -13   0  -2   22.75    5.37   0
 -12  -2  -8    8.61    7.66   0
 -11  -2  -6    3.69    4.97   0
 -11   2   2   18.80    6.90   0
 -10   9   6   16.93   11.96   0
 -10  10   6    7.94   10.30   0
  -9  -3 -13   -4.42    7.08   0
  -9  -3 -12    5.68    7.93   0
  -9  -3 -11    3.62    7.84   0
  -9  -3 -10   35.88    7.52   0
  -9  -3  -9   -3.83    5.28   0
  -9  -1  -2   99.61    8.65   0
  -9   0   0  411.41    9.74   0
  -8  -3  -8   -1.09    5.31   0
  -8  -2  -4   62.17    7.61   0
  -7  -3  -7   53.72    6.36   0
  -6  -3  -7   49.91    8.83   0
  -6   7   6  176.65   11.40   0
  -5  -1  -1  104.55    8.25   0
  -5   2   3  674.19   35.79   0
  -5   7   6    1.72    7.13   0
  -4  -1  -1  266.92   11.55   0
  -3  11   6    5.05    7.70   0
  -2   9   6   29.83    8.52   0
  -2  10   6   24.44    7.69   0
   0   4   4  133.87    8.10   0
   0   6   5   23.27    7.26   0
   1   3   3  913.21   16.31   0
   1   7   5   88.81    6.34   0
   2   5   4  156.97    8.57   0
   2   8   5    2.50    7.19   0
   2   9   5    1.55    4.43   0
   2  10   5   12.69    5.74   0
   2  11   5    1.89    8.17   0
   4   2   1  164.28    8.89   0
   4   7   4  244.01    7.21   0
   5  -3 -17    0.57    8.88   0
   5  -3 -11  228.60   11.93   0
   5  10   4   -3.99    6.56   0
   6  -3 -14   20.23    6.86   0
   6   2   0   23.64    6.56   0
   7   9   3   -6.97    6.45   0
   8   7   2   40.41    5.05   0
   9   2  -2   81.97    7.02   0
   9   6   1  378.01    8.02   0
  10   2  -3  227.86    6.98   0
  10   4  -1  101.17    6.02   0
  10   9   1   23.31    5.68   0
  10  10   1   45.52    6.08   0
  12   0  -9    2.90    5.95   0
  12   2  -5  254.63    7.58   0
  12   5  -2   11.60    5.36   0
  12   7  -1  112.96    6.04   0
  13   0 -11   -1.79    7.03   0
  13   1  -8    1.34    5.51   0
  13   5  -3   92.66    6.13   0
  13   7  -2   69.07    5.37   0
  14   3  -6    3.48    6.27   0
  14   4  -5   13.53    5.02   0
  14   7  -3    1.85    4.57   0
  15   1 -13    6.50    6.80   0
  15   7  -4   12.80    6.15   0
  16   2 -12    2.59    6.04   0
  16   4  -8  151.03    7.02   0
  16   6  -6   42.46    5.32   0
  17   3 -12   -4.01    5.70   0
  17   4 -10    7.15    6.73   0
 -18   2  -4   -2.96    5.45   0
 -16   0  -7    7.68    7.18   0
 -15   0  -5    1.56    6.85   0
 -13   2   1  350.37   10.54   0
 -13   4   3    5.15    6.22   0
 -12  -2 -11   -2.85    7.25   0
 -12  -2  -9   -5.37    5.26   0
 -12  -1  -4    8.38    5.01   0
 -11  -2  -7    2.55    5.83   0
 -11   0  -1    3.39    5.63   0
 -10  -2  -6    2.41    7.28   0
 -10   1   1  265.32    9.70   0
  -8  -3 -14    2.62    6.44   0
  -8  -3 -13   -0.57    7.79   0
  -7  -3  -8  271.62    8.03   0
  -5  -3  -7    6.80    9.11   0
  -4   7   6   55.55    8.10   0
  -3   7   6   27.18    6.86   0
  -2   5   5   18.25    5.56   0
  -2   8   6   -0.59    5.37   0
  -2  11   6   -9.07    5.98   0
  -1   9   6   19.06    7.71   0
  -1  10   6    0.15    7.78   0
   0  -3  -7   23.08    7.00   0
   3   0  -1   -0.99    9.27   0
   3  10   5   28.56    7.30   0
   4   3   2  287.80    8.84   0
   5   0  -2 1934.29   27.93   0
   5   5   3   26.73    7.30   0
   5  11   4    5.43    5.47   0
   6   6   3   -4.53    7.09   0
   7   5   2   19.68    6.85   0
   7   8   3    7.21    5.98   0
   7  11   3   -1.69    5.61   0
   9  -2 -17    0.10    8.69   0
   9   0  -5   -0.57    6.04   0
   9   4   0   29.26    5.29   0
   9   8   2    0.89    6.40   0
   9   9   2    1.63    5.50   0
   9  10   2    0.10    5.43   0
  10   0  -6   25.97    6.84   0
  10   5   0    6.19    4.91   0
  10   7   1   27.52    6.83   0
  13   6  -2    2.42    4.72   0
  13   9  -1    7.19    6.70   0
  14   6  -3   -3.38    4.68   0
  15   2  -9    1.62    6.75   0
  15   4  -6   -1.50    5.36   0
  15   6  -4    4.98    6.03   0
  16   3  -9   -1.76    6.81   0
  16   7  -5   -8.13    4.52   0
  17   5  -8   10.99    7.38   0
  17   6  -7    9.31    6.66   0
 -18   2  -5   28.83    7.09   0
 -18   4  -1   -3.50    6.80   0
 -18   5   0    2.81    7.51   0
 -17   1  -6   -1.37    5.67   0
 -17   4   0    6.16    7.03   0
 -17   5   1   -5.12    7.04   0
 -16   0  -8  -12.28    6.39   0
 -16   4   1   -1.93    7.40   0
 -15   0  -6    8.61    7.73   0
 -15   8   4    4.11    8.14   0
 -14  -1 -10    7.71    7.73   0
 -14  -1  -9   11.36    5.74   0
 -14  -1  -8   -1.90    6.14   0
 -14   0  -4   20.31    7.03   0
 -14   2   0  104.02    8.29   0
 -13   0  -3   -4.00    8.08   0
 -13   3   2   83.74    7.49   0
 -12  -1  -5  165.66    8.39   0
 -12   0  -2  169.62    6.82   0
 -12   1   0    0.75    5.20   0
 -12   7   5   -2.39   10.79   0
 -11  -2  -9  112.79    8.73   0
 -11  -2  -8   16.66    6.21   0
 -10  -1  -3   27.17    5.74   0
  -8  -3 -12   84.07    7.27   0
  -8  -2  -5   40.46    8.74   0
  -8   0   0  273.25    8.89   0
  -8   7   6    2.03    8.86   0
  -7  -3  -9    6.72    5.50   0
  -6  -3 -15   -5.38    8.20   0
  -6  -3  -8   13.87    5.79   0
  -6  -2  -4   60.20    8.60   0
  -3  -3  -7   79.14    9.90   0
  -2  -3  -7   94.24   10.23   0
  -1   5   5   44.37    7.46   0
  -1   8   6   -1.85    8.13   0
  -1  11   6   -0.62    5.58   0
   0  -2  -4   28.98    9.41   0
   0   9   6    0.92    6.53   0
   0  10   6   23.82    7.96   0
   1  -1  -2  939.41   35.22   0
   1   6   5   41.27    7.16   0
   2   7   5   18.85    5.23   0
   3  -3  -9   81.11    9.33   0
   3  11   5   28.15    6.46   0
   4  -3 -17    5.87    9.36   0
   4   6   4   -0.75    4.91   0
   5  -3 -16    8.10    7.86   0
   5  -3 -15   -1.29    9.82   0
   5  -3 -12   26.59    7.59   0
   5   7   4   43.04    7.26   0
   6   1  -1   88.21    7.93   0
   6   9   4   89.80    7.01   0
   6  10   4    8.75    6.75   0
   7   7   3   68.89    5.69   0
   8  -2 -10   13.06   13.14   0
   8   0  -4  288.92    9.87   0
   8   2  -1  624.23   11.54   0
   8   3   0 1131.24   12.82   0
   8   6   2  688.69    9.99   0
   8   9   3   -4.59    6.43   0
   8  10   3    1.61    6.47   0
   9   5   1    2.03    6.77   0
  11   0  -7   -0.49    5.95   0
  11   1  -5   17.56    6.15   0
  11   6   0   66.77    6.02   0
  11   9   1   10.90    7.26   0
  12  -1 -14   26.06   18.12   0
  12   8   0   39.58    7.16   0
  12   9   0    2.98    4.88   0
  12  10   0   14.39    5.40   0
  13   4  -3    3.73    6.91   0
  13   8  -1    6.73    5.53   0
  14   0 -15    0.98    8.51   0
  14   2  -7  186.17    8.41   0
  14   7  -2    6.86    6.03   0
  15   1 -12   -0.09    6.81   0
  15   3  -7   47.85    5.43   0
  15   8  -3    4.68    5.06   0
  16   2 -11    7.20    6.67   0
  16   4  -7   18.47    7.35   0
  16   5  -6   -2.10    4.94   0
  16   6  -5   -0.94    6.33   0
  17   3 -11   -0.36    7.03   0
  17   4  -9    5.57    5.30   0
 -18   3  -3    0.28    5.98   0
 -17   2  -4    2.68    8.03   0
 -16   1  -5   16.32    7.37   0
 -16   2  -2    2.25    5.31   0
 -15   0  -7   -7.18    8.47   0
 -15   1  -3   -2.26    5.10   0
 -14   1  -2   77.34    7.53   0
 -14   5   3    6.26    6.66   0
 -13  -1  -8    7.21    8.60   0
 -13  -1  -7   39.25    5.96   0
 -13   1  -1   73.83    6.05   0
 -12   5   4    3.86    6.60   0
 -11  -2 -12   22.45    6.28   0
 -11  -2 -10   -0.09    5.81   0
 -10   0  -1    3.46    4.99   0
  -9  -2  -6   43.61    5.81   0
  -9   1   1   17.30    6.59   0
  -7  -3 -12   23.54    5.97   0
  -7  -3 -11    0.39    5.40   0
  -7  -1  -2    7.55    7.64   0
  -7   0   0  304.02   11.34   0
  -6  -3 -14    2.62    8.04   0
  -6  -3 -10   83.45    9.36   0
  -6  -3  -9    6.49    5.88   0
  -5  -3 -15   -5.63    8.97   0
  -4  -3 -16   28.17   10.51   0
  -4  -3  -8   21.21    9.28   0
  -2   7   6   40.11    6.39   0
   0   8   6   82.13    8.17   0
   0  11   6   -6.93    6.23   0
   1   4   4 1283.69   16.76   0
   1  10   6    2.74    7.17   0
   2   3   3  284.10   10.38   0
   3  -3 -17    3.04    8.83   0
   3   5   4   50.75    5.56   0
   3   7   5  157.29    7.95   0
   4  -3 -16   -4.93    8.56   0
   4   4   3   31.23    5.70   0
   4   9   5   -0.07    7.32   0
   4  10   5    4.02    7.12   0
   4  11   5    2.81    6.79   0
   5  -3 -14    6.29    7.72   0
   5  -3 -13   18.53    7.55   0
   6   8   4   50.73    7.53   0
   6  11   4   -1.23    5.01   0
   8   4   1  214.69    6.87   0
   8   8   3    8.87    6.61   0
   8  11   3   23.63    6.14   0
   9  -2 -16    2.78    8.97   0
   9   1  -3  191.91    7.11   0
   9   7   2   58.00    6.21   0
  10   6   1    5.10    5.01   0
  10   9   2   54.07    8.52   0
  10  10   2   11.11    7.77   0
  11   3  -2  210.58    6.79   0
  11   4  -1  145.90    8.02   0
  11   8   1   25.89    5.62   0
  12   3  -3   27.46    5.06   0
  12   4  -2   38.82    5.35   0
  12   5  -1   38.99    7.10   0
  13   3  -4    6.49    4.95   0
  13   5  -2    5.10    5.48   0
  13   7  -1   11.15    5.02   0
  14   0 -14    1.47    7.45   0
  14   1  -9   37.74    7.06   0
  14   4  -4   28.59    5.49   0
  14   5  -3    5.03    7.10   0
  15   4  -5   -1.07    6.30   0
  15   5  -4    2.67    6.37   0
  16   3  -8   61.21    7.46   0
  16   7  -4    2.20    6.42   0
  17   5  -7   69.60    8.59   0
  17   6  -6    9.05    6.73   0
 -18   3  -4   24.01    8.80   0
 -18   4  -2    7.71    8.21   0
 -17   3  -2   14.58    6.01   0
 -17   7   2   -2.43    6.51   0
 -16   1  -6    1.54    7.10   0
 -16   3  -1    3.43    7.31   0
 -15   0  -9   -1.20    6.82   0
 -15   0  -8   28.10    6.18   0
 -15   1  -4    9.52    7.45   0
 -15   6   3    9.38    6.45   0
 -14   0  -5   -2.57    4.91   0
 -14   3   1   16.29    6.80   0
 -14   7   4    0.12    8.20   0
 -13  -1 -11    2.30    6.52   0
 -13   0  -4   13.77    7.98   0
 -12  -1  -6    2.85    5.33   0
 -12   2   1   37.77    5.36   0
 -11  -1  -5   16.65    7.22   0
 -11   0  -2  462.07   11.14   0
 -11   1   0  133.75    8.01   0
 -10  -2 -13    3.44    6.28   0
 -10  -2 -11   -2.19    8.39   0
 -10  -2 -10   -8.52    8.35   0
 -10  -1  -4   53.69    8.49   0
  -9  -2  -7    7.19    6.86   0
  -8  -2  -6    7.49    7.87   0
  -7  -2  -5   90.67    6.50   0
  -6  -3 -13    1.55    5.77   0
  -6  -3 -12   43.71    6.46   0
  -6  -3 -11   -7.66    5.95   0
  -5  -3 -14   21.39    8.49   0
  -5  -3 -13   -3.87    8.42   0
  -5  -3  -9   11.20    5.81   0
  -4  -3 -15   -9.29    9.01   0
  -4  -3  -9   49.08    8.98   0
  -4  -2  -4   24.34    7.83   0
  -3  -3 -16    6.52    8.93   0
  -3  -3  -8  703.91   13.67   0
  -2  -3  -8 1034.43   17.65   0
  -2  -2  -4  170.09   12.12   0
  -1  -3 -17   -2.65    8.92   0
  -1  -3  -8  105.99   10.05   0
  -1  -2  -4   60.35    8.18   0
  -1   7   6  112.48    7.08   0
   0  -3 -17   16.86    8.70   0
   0  -3  -8  621.35   13.79   0
   0   5   5   39.35    7.32   0
   1  -3 -17    1.96    9.20   0
   1   9   6   37.71    5.55   0
   1  11   6    7.32    6.67   0
   2  -3 -17   -6.66    8.94   0
   2  -3  -9    3.43    8.22   0
   2   6   5   57.39    8.09   0
   3  -3 -16   12.98    9.74   0
   3  -3 -10  139.60   10.39   0
   4  -3 -15   31.02    9.73   0
   4  -3 -11    5.20    7.93   0
   5   2   1  445.94   11.71   0
   5   3   2    7.63    6.72   0
   6   5   3  584.70    9.83   0
   6   7   4  127.96    8.35   0
   7   0  -3    2.36    6.32   0
   7   2   0   91.65    7.88   0
   7   3   1   14.87    6.62   0
   7   6   3    8.36    5.12   0
   7   9   4   58.73    6.80   0
   7  10   4   -7.84    7.18   0
   7  11   4   -8.42    6.45   0
   8  -1  -6    8.34   10.13   0
   8   1  -2  776.46   13.78   0
   8   5   2  150.54    8.39   0
   8   7   3   83.76    7.35   0
   9  -2 -15   19.11   10.52   0
   9  -2 -13    4.58   10.74   0
   9  -1  -7  480.99   18.01   0
   9   6   2  181.77    8.50   0
   9  10   3    1.65    7.06   0
  10   3  -1  142.13    6.45   0
  10   4   0  636.01   11.76   0
  10   8   2   46.45    5.63   0
  11   2  -3  335.99   10.02   0
  11   5   0   44.61    5.14   0
  11   7   1   12.63    5.60   0
  12   0  -8   24.42    7.59   0
  12   2  -4    1.12    4.78   0
  13   0 -10  109.20    8.63   0
  13   1  -7   46.44    7.38   0
  13   2  -5   14.96    6.92   0
  13   6  -1   46.49    7.49   0
  14   0 -13   -0.39    7.35   0
  14   6  -2   18.69    5.07   0
  14   8  -1   24.19    6.77   0
  14   9  -1    5.26    5.00   0
  15   1 -11   24.87    7.43   0
  15   2  -8    4.85    6.85   0
  15   3  -6  202.44    7.99   0
  15   6  -3   16.83    7.08   0
  15   8  -2    6.06    6.34   0
  16   2 -10   -2.38    7.12   0
  16   5  -5   -2.91    6.88   0
  17   3 -10    7.36    5.25   0
  17   4  -8    7.39    5.40   0
 -18   5  -1    8.12    7.16   0
 -17   2  -5   11.97    5.65   0
 -17   4  -1   30.04    7.83   0
 -16   2  -3   -3.43    5.30   0
 -15   2  -2   31.66    7.42   0
 -14   0  -7   13.59    7.84   0
 -14   0  -6    1.31    5.37   0
 -14   1  -3    8.16    7.58   0
 -13   2   0   53.00    7.97   0
 -13   6   4   -0.70    7.67   0
 -13   9   5    0.69   13.16   0
 -12  -1  -7   27.68    5.80   0
 -12   0  -3   -9.92    5.02   0
 -12   1  -1   -1.48    7.47   0
  -9  -2 -14    3.43    6.75   0
  -9  -2 -13    2.56    8.80   0
  -9  -2  -8   35.32    5.32   0
  -9   0  -1   -1.27    5.60   0
  -8  -1  -3  146.32    8.62   0
  -6  -2  -5  284.75    8.99   0
  -6  -1  -2   88.75    7.04   0
  -6   0   0  500.25   13.19   0
  -5  -3 -12   41.51    6.50   0
  -5   6   6  131.59   10.85   0
  -4  -3 -14   -6.50    6.50   0
  -4  -3 -13   11.81    8.64   0
  -4  -3 -10    0.37    8.93   0
  -4   3   4   91.57   13.83   0
  -4   6   6    8.13    8.01   0
  -3  -3 -15   15.88    8.44   0
  -3  -3  -9   33.46    9.53   0
  -3   2   3  146.14   20.42   0
  -3   3   4  724.62   24.52   0
  -3   6   6   18.67    7.69   0
  -2  -3 -16   21.01    7.84   0
  -1  -3 -16    5.57    9.72   0
   0  -3 -16    6.48    9.90   0
   0   7   6   16.42    7.99   0
   1  -3 -16   49.60   10.09   0
   1  -3  -9   50.00    9.56   0
   1   8   6   39.63    5.74   0
   2  -3 -16    0.64   10.20   0
   2   1   1  144.38   12.65   0
   2   4   4  105.82    7.68   0
   2  10   6    2.35    5.79   0
   3  -3 -15    1.80    9.87   0
   4  -3 -14  105.69   10.79   0
   4  -3 -13    6.33    8.63   0
   4  -3 -12   23.12    8.03   0
   4   5   4    3.85    5.35   0
   4   7   5   -2.27    6.88   0
   5   4   3  768.94   12.54   0
   5   9   5    8.65    7.66   0
   7   4   2   41.87    5.41   0
   7   8   4    2.81    6.85   0
   9  -2 -14   26.01   10.96   0
   9   3   0   37.48    7.48   0
   9   9   3   -3.03    5.48   0
  10   2  -2   18.61    4.98   0
  10   5   1   17.80    7.17   0
  10   7   2    1.08    5.40   0
  11  -1 -10   96.60   10.93   0
  11  10   2  -10.09    6.70   0
  12  -1 -13    2.56   13.26   0
  12   6   0  145.82    6.69   0
  12   8   1  114.36    8.29   0
  12   9   1    1.61    5.48   0
  13   8   0    0.65    5.31   0
  14   2  -6   29.10    7.59   0
  14   7  -1   16.56    7.51   0
  15   7  -2   13.51    7.09   0
  16   4  -6    6.73    5.69   0
  16   6  -4   20.06    5.60   0
  17   5  -6    2.96    6.83   0
  17   6  -5   11.73    6.80   0
  18   5  -8   10.09    5.78   0
 -18   4  -3   13.26    7.51   0
 -17   2  -6    8.10    5.39   0
 -17   3  -3    3.73    5.71   0
 -17   5   0    7.31    7.15   0
 -17   6   1    1.00    6.77   0
 -16   4   0   68.72    6.46   0
 -16   5   1   10.67    7.84   0
 -15   4   1   17.80    5.89   0
 -14   0 -10   18.92    8.19   0
 -14   0  -9  -20.26    8.08   0
 -14   0  -8   -3.33    6.36   0
 -13   0  -5   -1.67    5.67   0
 -13   1  -2    8.46    5.33   0
 -12  -1 -12   20.48    6.03   0
 -12  -1 -10   -2.59    5.70   0
 -12  -1  -9   34.84    6.06   0
 -11  -1  -6   -1.29    4.87   0
 -11  10   6    5.05   14.12   0
 -10  -1  -5    2.15    7.52   0
 -10   0  -2   55.49    8.26   0
  -9  -2 -12    1.64    6.04   0
  -9  -2 -11   19.97    5.91   0
  -9  -2 -10   10.22    6.11   0
  -9  -2  -9   12.13    5.86   0
  -9  -1  -4  195.62    9.34   0
  -8  -2 -14    9.95    8.44   0
  -8  -2  -7   87.55    6.44   0
  -8   1   1   84.31    6.64   0
  -7  -2  -6   47.74    6.22   0
  -6   6   6   76.92   11.32   0
  -6  10   7    5.80   11.26   0
  -5  -1  -2    6.85    6.36   0
  -5   0   0 3301.55   35.09   0
  -5  10   7   -5.03    8.99   0
  -5  11   7   49.28    9.93   0
  -4  -3 -12    3.25    6.22   0
  -4  -3 -11   23.86    6.97   0
  -4   9   7    5.84    8.81   0
  -4  10   7   -0.53    9.25   0
  -4  11   7   -5.65    8.54   0
  -3  -3 -14  101.17    7.78   0
  -3  -3 -13    0.32    8.35   0
  -3  -3 -12  299.66   11.22   0
  -3  -3 -10   62.01    7.26   0
  -3  10   7    4.51    9.46   0
  -3  11   7    4.88    8.22   0
  -2  -3 -15   26.35    7.57   0
  -2  -3 -14   54.26   10.17   0
  -2  -3 -10  644.38   15.23   0
  -2   6   6  177.30   10.04   0
  -1  -3 -15    8.78    9.08   0
  -1  -3  -9   52.58    7.88   0
   0  -3 -15   18.65   10.27   0
   0  -3  -9   25.70    7.39   0
   1  -3 -15   -0.14   10.00   0
   1   5   5  252.12    9.71   0
   1   7   6   13.04    7.27   0
   2  -3 -15   -6.85    9.93   0
   2  -2  -5  312.51   15.06   0
   2   8   6    9.64    7.21   0
   3  -3 -14   12.93    9.34   0
   3  -3 -12   46.70    9.60   0
   3  -3 -11    0.12    7.79   0
   3   2   2  100.40    9.04   0
   3   3   3  115.32    8.44   0
   3   6   5   46.38    6.10   0
   3  10   6   26.04    8.96   0
   3  11   6   -3.32    8.03   0
   4  -2  -6  130.92   13.58   0
   5   1   0   20.67    7.88   0
   6   6   4  106.94    8.24   0
   6  10   5   38.22    7.66   0
   7  -1  -5  269.26   14.86   0
   7   5   3    3.94    7.18   0
   7   7   4    3.22    6.61   0
   8  -2 -17   22.35   10.77   0
   8   6   3   19.84    7.07   0
   8   9   4   36.24    7.43   0
   8  10   4   31.38    8.14   0
   9   2  -1    1.06    5.13   0
   9   4   1   48.26    5.43   0
  11   6   1    3.53    5.16   0
  11   9   2    6.34    6.07   0
  12   4  -1    2.23    6.80   0
  12   7   1   21.73    7.46   0
  13   3  -3   64.04    7.20   0
  13   4  -2    4.09    5.90   0
  13   5  -1    3.53    6.77   0
  13   7   0  150.61    7.53   0
  14   0 -12    7.89    7.14   0
  14   1  -8   34.25    8.06   0
  14   4  -3  138.97    6.91   0
  14   5  -2   71.48    8.13   0
  15   1 -10    3.43    7.12   0
  15   4  -4   77.39    7.25   0
  16   2  -9   19.35    6.71   0
  16   3  -7   -0.02    5.45   0
  16   7  -3    4.73    5.16   0
  17   2 -12    0.46    7.28   0
  17   3  -9    8.92    5.81   0
  17   4  -7   18.39    7.93   0
  18   4  -9   16.22    7.44   0
 -17   3  -4   -0.63    7.58   0
 -17   4  -2   11.32    8.37   0
 -16   2  -5    3.26    7.65   0
 -15   1  -7   -4.17    8.00   0
 -15   1  -6    7.90    6.03   0
 -15   2  -3   -0.40    7.66   0
 -14   1  -4   60.02    7.62   0
 -13   0  -6   47.32    5.84   0
 -12   0  -4  373.62    9.09   0
 -11  -1 -12    9.30    8.31   0
 -11  -1  -8   14.30    8.35   0
 -11  -1  -7   28.89    6.22   0
 -11   0  -3    2.61    5.06   0
 -10   1   0    8.97    5.14   0
  -8  -2 -13   -3.10    6.37   0
  -8  -2 -12   30.55    8.62   0
  -8  -2 -11   41.76    8.70   0
  -8  -2  -8   35.77    5.62   0
  -8   0  -1    2.28    6.69   0
  -7  -2 -15   33.34    6.55   0
  -7  -2  -7   34.28    8.03   0
  -7  -1  -3  101.81    9.07   0
  -7  10   7   17.16    9.89   0
  -6  -2  -6   92.62    6.71   0
  -6   9   7    5.05    7.94   0
  -6  11   7   -0.56    9.08   0
  -5   9   7   24.66    9.51   0
  -4  -2  -5 2152.53   23.02   0
  -4  -1  -2  416.93   14.66   0
  -3   9   7   30.41    7.45   0
  -2  -3 -13   10.20    6.08   0
  -2  -3 -12    4.94    8.19   0
  -2  -3 -11   86.27    7.97   0
  -2   2   3 4154.01   63.45   0
  -2   3   4  877.62   22.87   0
  -2   9   7   -2.05    8.68   0
  -2  10   7   46.22    7.45   0
  -2  11   7    9.74    9.09   0
  -1  -3 -13   31.09   10.18   0
  -1  -3 -12  142.61   11.45   0
  -1  -3 -11   11.31   10.31   0
  -1   6   6   41.10    7.98   0
  -1  10   7   -0.55    7.43   0
  -1  11   7   23.71    7.64   0
   0  -3 -14   45.35   10.50   0
   0  -3 -13   17.52    9.70   0
   0  -3 -11    0.89   10.59   0
   0  -3 -10  314.16   11.32   0
   1  -3 -11   -1.58   10.06   0
   1  -3 -10   14.68    6.80   0
   2  -3 -14   85.36   10.10   0
   2  -3 -13    7.75   10.94   0
   2  -3 -12  253.02   12.83   0
   3  -3 -13    4.99    7.31   0
   3   4   4   55.02    7.20   0
   3   9   6   33.61    6.15   0
   6   3   2    5.28    7.14   0
   6   9   5    2.53    5.24   0
   7   1  -1   27.17    5.41   0
   8   3   1   26.53    7.75   0
   8   8   4   26.58    7.98   0
   9   5   2   -0.63    4.98   0
   9   7   3    4.45    5.49   0
  10  -1  -8   29.16    9.32   0
  10   0  -5   -1.54    6.78   0
  10   1  -3  387.99   10.85   0
  10   6   2   16.01    4.94   0
  10   9   3    4.73    6.11   0
  10  10   3   13.42    6.05   0
  11   1  -4   48.74    5.59   0
  11   3  -1   15.58    7.23   0
  11   4   0   79.11    7.94   0
  11   7   2   -0.54    7.18   0
  12   5   0    0.47    4.87   0
  13   0  -9    0.66    7.78   0
  14   3  -4    8.33    5.04   0
  14   9   0    3.67    5.57   0
  15   2  -7   32.50    6.01   0
  15   6  -2   31.48    5.99   0
  15   8  -1   16.92    7.59   0
  16   1 -13   26.22    7.55   0
  16   4  -5   -8.78    6.85   0
  16   5  -4    0.71    4.98   0
  16   6  -3    1.14    7.53   0
  17   2 -11   -1.18    6.59   0
  18   5  -7    1.98    5.70   0
 -16   2  -6    4.00    7.84   0
 -15   1  -9   32.26    7.90   0
 -15   1  -8   -2.18    6.32   0
 -15   3  -1    1.32    4.84   0
 -15   7   3    3.81    7.22   0
 -14   1  -5  101.09    8.28   0
 -14   2  -2    7.87    7.31   0
 -14   3   0   48.48    7.93   0
 -13   0 -11   -3.54    9.21   0
 -13   0 -10   -2.28    8.19   0
 -13   0  -9    1.29    8.51   0
 -13   0  -8  115.20    8.61   0
 -13   0  -7    4.41    5.94   0
 -13   1  -3    0.71    6.01   0
 -13   5   3   86.08    7.93   0
 -12   0  -5    7.36    6.74   0
 -12   1  -2   40.73    7.61   0
 -12   2   0   44.16    8.29   0
 -11  -1 -11   28.40    6.52   0
 -11  -1  -9   12.14    5.94   0
 -11   1  -1  623.30   12.57   0
 -10  -1  -6   26.05    5.54   0
  -9  -1  -5  131.30    9.15   0
  -9   3   3   69.24   10.79   0
  -8  -1  -4   20.42    7.54   0
  -7  -2 -14    0.56    6.08   0
  -7  -2 -13   13.23    8.55   0
  -7   1   1   30.46    7.95   0
  -7  11   7    7.24   10.03   0
  -6  -2 -15   21.62    7.80   0
  -5  -2 -16   10.82    8.88   0
  -5  -2  -6    9.60    8.83   0
  -4   0   0    8.23   10.90   0
  -4   8   7  130.45   10.87   0
  -3   8   7   25.44    9.22   0
  -1   3   4  912.53   20.80   0
  -1   9   7   15.60    6.61   0
   0  -3 -12   -2.72    7.49   0
   0  -1  -2   99.71   12.77   0
   0   6   6  354.85   11.04   0
   0  10   7    1.95    8.04   0
   0  11   7   47.51    9.07   0
   1  -3 -13    0.05    7.35   0
   1  -3 -12   23.38    8.46   0
   1  -2  -5  921.55   23.07   0
   2   5   5  280.93    8.74   0
   2   7   6   -0.89    5.70   0
   3   8   6   48.06    5.74   0
   4   6   5  110.26    6.49   0
   4   9   6    2.72    7.51   0
   4  10   6   23.91    6.36   0
   4  11   6    4.05    6.79   0
   6   0  -2  367.56   12.38   0
   6   2   1   23.14    5.31   0
   6   4   3   33.10    5.64   0
   6   8   5  108.05    6.48   0
   8  -2 -16    3.06   10.07   0
   8   2   0   39.76    6.11   0
   8   4   2    2.53    5.07   0
   9   0  -4 1797.93   23.32   0
   9   1  -2    1.12    6.19   0
   9   9   4   20.60    7.07   0
   9  10   4   -3.72    8.08   0
  10   3   0  132.40    8.00   0
  10   4   1  489.92   10.77   0
  10   8   3   60.79    6.21   0
  11   0  -6    2.29    7.13   0
  11   2  -2   23.67    7.03   0
  11   5   1  240.96    7.15   0
  12   6   1    2.03    7.24   0
  13   1  -6   34.72    5.73   0
  13   2  -4   -1.25    7.14   0
  14   2  -5   59.14    7.21   0
  14   7   0   -0.39    7.94   0
  15   1  -9    1.48    7.10   0
  15   7  -1    1.78    8.57   0
  16   1 -12    3.28    6.87   0
  16   7  -2   -4.42    7.55   0
  17   3  -8    3.90    5.23   0
  17   4  -6   38.31    8.16   0
  17   5  -5   -1.46    6.36   0
  17   6  -4   15.35    5.47   0
  18   3 -10    0.37    6.47   0
  18   4  -8   -2.17    5.94   0
 -17   3  -6   -6.07    7.48   0
 -17   4  -3    1.46    9.24   0
 -17   5  -1    5.49    5.82   0
 -17   6   0   29.27    8.83   0
 -16   2  -8    3.08    7.76   0
 -16   2  -7    3.35    5.75   0
 -16   3  -3   10.66    6.43   0
 -16   4  -1   26.06    6.21   0
 -16   7   2    1.49    8.41   0
 -15   2  -4   15.37    5.82   0
 -15   4   0    9.90    8.45   0
 -14   4   1    7.72    8.18   0
 -14   6   3    2.99    7.04   0
 -13   2  -1  237.02    8.22   0
 -12   0  -6   73.93    8.21   0
 -11   0  -4   20.62    5.77   0
 -11   5   4   10.13    8.19   0
 -10  -1 -13   -1.30    6.58   0
 -10  -1  -8   86.18    8.22   0
 -10  -1  -7    1.14    5.51   0
 -10   0  -3    0.70    8.11   0
  -9   0  -2  114.95    7.06   0
  -9   1   0  134.80    8.49   0
  -7  -2 -11   13.81    6.22   0
  -7  -2 -10   15.22    6.35   0
  -7   0  -1    6.20    7.47   0
  -7   6   6  118.00   13.86   0
  -7   9   7    9.55    7.79   0
  -6  -1  -3  954.63   14.87   0
  -5  -2 -15    7.44    8.39   0
  -5   8   7   17.04    8.67   0
  -4  -2 -16   -5.09    9.33   0
  -4   4   5   89.72   12.81   0
  -3   4   5  294.91   14.70   0
  -2  -2  -5   74.50    8.08   0
  -2  -1  -2 2462.28   35.71   0
  -2   4   5    1.96    7.53   0
  -2   8   7   79.04    9.09   0
  -1  -2  -5  486.30   16.81   0
  -1  -1  -2   83.04   12.17   0
  -1   2   3  220.20   15.26   0
  -1   8   7   36.44    8.84   0
   0  -2  -5   73.61   11.65   0
   0   9   7    1.56    6.34   0
   1   6   6   17.31    7.92   0
   1  10   7    5.85    8.33   0
   1  11   7    8.63    9.18   0
   3   1   1  109.55   11.64   0
   3   7   6   -1.39    8.11   0
   4   0  -1    1.81    6.82   0
   4   2   2  111.54    9.12   0
   4   3   3   15.72    6.31   0
   4   8   6   14.55    8.00   0
   5  11   6    0.72    7.72   0
   6   5   4   73.88    8.51   0
   6   7   5   15.06    8.31   0
   7  -2 -17   80.04   11.10   0
   7   8   5   -1.85    6.66   0
   7   9   5    4.16    5.73   0
   8   0  -3    1.68    7.01   0
   8   5   3   28.40    5.85   0
   8   7   4   12.58    5.29   0
   9   6   3  125.13    6.16   0
  10   2  -1   26.85    7.00   0
  10   5   2   11.32    7.23   0
  10   7   3   18.31    5.99   0
  11   6   2   13.44    8.10   0
  11   9   3    8.61    5.93   0
  12  -1 -12   26.27   13.34   0
  12   0  -7   -3.81    7.19   0
  12   8   2   34.76    5.98   0
  13   4  -1   28.02    7.90   0
  13   7   1  105.53    7.18   0
  14   0 -11   -1.00    6.63   0
  14   1  -7  197.51    9.52   0
  15   4  -3    8.47    7.69   0
  15   5  -2   47.55    7.57   0
  16   2  -8    5.87    5.33   0
  17   2 -10    1.23    7.44   0
  18   5  -6   34.80    6.71   0
 -16   3  -4   48.22    7.69   0
 -16   5   0   29.07    7.37   0
 -16   6   1    8.76    8.14   0
 -15   3  -2    0.86    6.51   0
 -15   5   1   56.16    9.49   0
 -14   1 -10    1.94    8.56   0
 -14   1  -9   10.18    8.85   0
 -14   1  -8   10.73    9.25   0
 -14   1  -7   22.26    6.05   0
 -14   8   4   11.11    9.00   0
 -13   1  -4   10.61    6.16   0
 -12   0 -12   31.51    6.81   0
 -12   0 -11   -2.13    8.38   0
 -12   0  -8  -10.64    8.32   0
 -12   0  -7   12.85    5.64   0
 -11   0  -5    7.97    7.86   0
 -11   4   3   47.74    8.09   0
 -10  -1 -11   18.45    6.40   0
 -10  -1 -10   19.56    6.50   0
 -10   2   1   26.32    7.76   0
  -9  -1 -14    6.55    6.86   0
  -9  -1 -13   26.75    9.36   0
  -9  -1  -6   61.67    6.17   0
  -8  -1  -5   27.50    7.69   0
  -8  10   7   24.44   12.23   0
  -7  -1  -4   36.91    6.25   0
  -6  -2 -13    7.92    6.27   0
  -6  -2 -12   15.27    7.58   0
  -6  -2 -11  198.96   10.50   0
  -6  -2  -9  114.07    8.68   0
  -6  -2  -8   42.95    6.65   0
  -6   8   7   29.89    9.00   0
  -5  -2 -14    9.46    9.02   0
  -5  -2  -7  556.31   11.57   0
  -4  -2  -6   98.01    7.91   0
  -3   0   0   58.88   10.55   0
  -2  -2 -17   19.66    9.33   0
  -1   4   5  216.15   11.72   0
   0   3   4  283.99   11.15   0
   0   8   7   14.85    8.81   0
   1   9   7    0.37    6.18   0
   2  11   7   19.67    9.60   0
   4   4   4    1.88    5.60   0
   5  -2  -7    1.48   11.47   0
   5   6   5   38.64    5.57   0
   5   9   6   -2.08    5.56   0
   6   1   0  547.13   14.11   0
   7   3   2   12.60    5.72   0
   8  -2 -15   18.24    9.41   0
   8   9   5    7.16    7.49   0
   8  10   5   44.91    6.10   0
   9   3   1    3.19    7.25   0
   9   4   2   -4.29    7.68   0
  10   9   4   12.97    7.78   0
  10  10   4    7.39    9.02   0
  11  -1  -9  186.81   14.74   0
  12   3  -1   90.07    7.26   0
  12   4   0    8.29    7.11   0
  12   7   2    4.09    5.96   0
  13   3  -2   78.83    6.44   0
  13   9   2    2.53    8.71   0
  14   3  -3   21.84    5.65   0
  14   6   0   25.36    8.22   0
  14   8   1   12.22    8.08   0
  15   2  -6   14.81    5.04   0
  15   3  -4   96.90    7.99   0
  15   6  -1   31.64    6.44   0
  15   8   0    2.70    5.95   0
  16   1 -11   72.35    9.03   0
  16   4  -4    3.48    5.21   0
  16   6  -2    2.59    6.02   0
  17   3  -7    4.38    5.74   0
  17   6  -3    2.49    7.99   0
  18   3  -9   13.80    7.20   0
  18   4  -7   11.03    6.14   0
 -17   4  -5   24.12    8.80   0
 -17   4  -4   15.92    7.55   0
 -17   5  -2    2.21    6.92   0
 -16   3  -5   -7.61    7.56   0
 -16   4  -2    4.89    6.75   0
 -15   2  -7   59.26    9.11   0
 -15   2  -6   13.41    5.92   0
 -14   3  -1   14.94    6.76   0
 -13   1  -5   25.13    6.20   0
 -13   2  -2   52.88    8.83   0
 -13   3   0   32.95    8.14   0
 -12   0 -10   13.71    6.10   0
 -12   0  -9   -6.35    6.08   0
 -12   1  -3   38.98    6.02   0
 -12   3   1   92.63    8.50   0
 -11   0 -13   -7.19    8.95   0
 -11   0  -6    3.42    7.71   0
 -10   0  -4  190.06    9.79   0
 -10   1  -1    3.87    5.48   0
  -9  -1 -12   -0.17    6.40   0
  -9  -1  -9    6.83    8.14   0
  -9  -1  -8   20.09    8.16   0
  -9  -1  -7   96.84    6.65   0
  -8   0  -2  402.15   11.70   0
  -5  -2 -13   -1.23    6.41   0
  -5  -2  -8    3.96    6.38   0
  -5  -1  -3  246.02   10.06   0
  -4  -2 -15   30.61    7.36   0
  -3  -2  -6   -2.30    5.61   0
  -3   7   7  109.54    9.69   0
  -2  -2 -16   14.02   10.70   0
  -2   7   7  115.85   10.57   0
  -1  -2 -17   -4.69    7.37   0
   0  -2 -17   -7.78   10.66   0
   0   2   3  693.60   19.54   0
   0   4   5   38.19    6.31   0
   1   3   4  527.99   14.91   0
   1   8   7  157.05   10.43   0
   2   6   6   59.49    6.84   0
   2   9   7   21.84    6.89   0
   3  -2  -6   65.25   10.28   0
   3  10   7   73.76   10.13   0
   4   5   5  180.83   10.14   0
   5   3   3  745.92   14.29   0
   5   8   6   19.93    6.05   0
   6  -2 -17   10.21    9.47   0
   6  -1  -4  541.46   22.50   0
   6   9   6   62.39    8.78   0
   6  10   6   -2.40    6.38   0
   7  -2 -16    2.24    9.31   0
   7   2   1   27.09    5.58   0
   7   5   4   22.33    7.86   0
   7   7   5   20.00    8.31   0
   8  -2 -11  188.14   17.88   0
   8   1  -1   85.28    6.43   0
   9   2   0   33.32    7.71   0
   9   5   3   23.11    7.97   0
   9   7   4   83.81    6.59   0
  10   6   3   -3.92    6.21   0
  10   8   4   56.24    8.89   0
  11   3   0  177.33    8.79   0
  11   4   1    5.09    7.64   0
  11   7   3   12.53    8.39   0
  12   5   1    0.26    5.09   0
  13   0  -8   15.87    7.16   0
  13   1  -5   22.28    6.98   0
  13   8   2    5.12    5.81   0
  14   0 -10    8.42    6.90   0
  15   1  -8   14.58    8.36   0
  15   7   0   13.64    8.96   0
  16   2  -7   43.22    8.71   0
  16   3  -5   22.21    7.99   0
  16   7  -1    1.15    6.25   0
  17   2  -9   15.46    7.84   0
  17   4  -5   12.20    6.53   0
  18   5  -5   -6.81    8.42   0
  18   6  -4   14.00    6.61   0
 -16   3  -7    2.09    8.67   0
 -16   4  -3   17.39    9.24   0
 -16   5  -1   79.93    9.53   0
 -15   2  -9   14.61    7.05   0
 -15   2  -8   -1.97    6.43   0
 -15   3  -3    9.27    6.17   0
 -15   8   3   -1.74    7.82   0
 -14   2  -4   43.87    6.62   0
 -13   1 -11    6.58    8.47   0
 -13   1  -7   41.61    9.31   0
 -13   1  -6    1.60    5.66   0
 -13   7   4    2.17    8.05   0
 -12   1  -4   15.95    8.61   0
 -12   2  -1  149.83    7.46   0
 -12   6   4   -0.01    8.97   0
 -11   0 -12   61.98    7.19   0
 -11   0 -11   -3.77    8.27   0
 -11   0  -7   -1.98    7.10   0
 -11   2   0   15.86    5.81   0
  -9  -1 -10  131.77    7.47   0
  -9   0  -3    0.01    6.07   0
  -8  -1 -13    3.45    8.33   0
  -8  -1  -6    2.20    6.09   0
  -8   1   0  802.82   15.76   0
  -8   9   7   11.15   11.17   0
  -7  -1 -15   13.97    7.19   0
  -7  -1  -5  346.56   10.94   0
  -7   8   7   16.38   10.16   0
  -6  -1  -4  241.07    9.20   0
  -6   0  -1   -0.48    5.87   0
  -5  -2 -10    1.02    6.94   0
  -5  -2  -9   55.22    6.34   0
  -5   4   5   84.43   16.67   0
  -4  -2 -13    0.87    8.95   0
  -4  -1  -3    5.61    8.86   0
  -4   7   7   65.55    9.90   0
  -3  -2 -15   50.13    8.27   0
  -3  -2  -7   19.65    9.31   0
  -3   5   6  111.71   10.66   0
  -2  -2  -6   -0.91    6.08   0
  -2   5   6  339.17   13.51   0
  -1   5   6   10.46    8.38   0
  -1   7   7    0.93    7.04   0
   0   7   7  156.64   10.49   0
   1  -2 -17    3.43    9.45   0
   1   2   3   98.92   11.38   0
   1   4   5  451.95   13.43   0
   2  -2 -17   14.18   10.17   0
   2   8   7   14.88    8.26   0
   3  -2 -17    8.02   10.62   0
   3   9   7    8.18    6.85   0
   4  -2 -17    4.85   10.82   0
   4  -1  -3 1263.56   55.67   0
   4   1   1  313.19   13.86   0
   4  10   7    8.16    8.30   0
   4  11   7   25.37    9.26   0
   5  -2 -17   -2.33    9.62   0
   5   2   2   70.14    8.29   0
   5   4   4   49.33    6.42   0
   6  -2  -8   60.37   15.79   0
   6   8   6   38.53    8.67   0
   7   0  -2   14.09    8.11   0
   7  10   6    1.73    8.40   0
   8  -2 -14    5.36    8.80   0
   8   3   2  191.43    9.08   0
   9   9   5   19.64    8.74   0
   9  10   5    0.09    6.68   0
  11   0  -5   -1.36    6.92   0
  11   5   2    2.75    5.47   0
  11   9   4   28.48    8.91   0
  12  -1 -11  105.00   15.58   0
  12   2  -2   52.50    6.25   0
  12   6   2    2.50    6.20   0
  13   2  -3  327.91    8.76   0
  13   7   2   15.57    8.77   0
  14   1  -6   31.20    8.01   0
  14   2  -4   10.64    5.87   0
  14   4  -1   15.02    7.55   0
  15   2  -5   21.01    7.20   0
  15   4  -2   45.81    8.49   0
  15   5  -1   59.43    8.28   0
  16   1 -10   10.69    8.56   0
  16   5  -2   16.86    8.36   0
  18   2 -11   24.89    7.57   0
  18   3  -8    4.64    5.67   0
  18   4  -6    5.69    6.68   0
 -14   3  -2   67.62    8.53   0
 -14   4   0   61.21    8.72   0
 -13   1 -10   -1.28    6.47   0
 -13   1  -9   15.85    7.57   0
 -12   1  -5  155.96    9.33   0
 -12   5   3   20.53    8.38   0
 -11   0 -10    5.11    6.57   0
 -11   0  -9   -2.36    6.53   0
 -11   0  -8   81.81    7.12   0
 -10   0 -13   -4.15    9.48   0
 -10   0  -5    7.72    5.64   0
 -10   6   5    6.24    9.85   0
  -8  -1  -9  146.95    9.20   0
  -8  -1  -8   30.79    7.93   0
  -7  -1 -14   -1.06    6.36   0
  -5   7   7  401.66   15.69   0
  -4  -2 -12   -2.08    6.60   0
  -4  -2 -11   26.74   10.00   0
  -4  -2 -10   16.25    8.59   0
  -4  -2  -9   11.46    6.27   0
  -4   5   6   18.57   10.70   0
  -3  -2 -13   39.85    9.95   0
  -3  10   8    3.75    9.77   0
  -3  11   8    3.80    9.59   0
  -2  -2 -15   74.01    8.67   0
  -2  10   8    1.10    9.59   0
  -2  11   8    6.80    9.30   0
  -1  -2  -6   18.72    6.98   0
  -1  11   8   -3.84    9.30   0
   0  -2 -16   16.69    9.54   0
   0  -2  -6  138.57   12.42   0
   0   5   6   -0.39    7.93   0
   1  -2  -6    7.12    9.81   0
   1   7   7   37.20    9.92   0
   2  -2  -6    2.25    9.25   0
   2   4   5  121.42    9.72   0
   4   9   7   20.77    7.93   0
   5   0  -1    1.69    9.21   0
   6  -2 -16   -0.68    8.90   0
   7  -2 -15  163.22   12.66   0
   7   6   5   57.39    8.66   0
   7   9   6   -0.05    5.92   0
   8  -2 -13   82.12   12.78   0
   8  -2 -12   12.57   10.67   0
   8   4   3    9.34    6.09   0
   9  -1  -6  263.78   16.23   0
   9   8   5   19.92    8.62   0
  10   0  -4  373.85   12.49   0
  10   3   1   19.21    5.82   0
  10   4   2   55.33    6.36   0
  10   7   4   13.79    6.19   0
  11   6   3    1.28    8.34   0
  11   8   4    4.04    8.68   0
  12   0  -6   50.46    8.42   0
  12   7   3   -4.76    7.72   0
  13   4   0    2.70    6.08   0
  14   3  -2   51.32    8.78   0
  14   5   0    6.44    5.90   0
  14   6   1   28.66    8.94   0
  14   8   2   -0.45    9.50   0
  15   3  -3    4.52    7.75   0
  15   6   0    2.24    6.01   0
  15   8   1   17.54    6.66   0
  16   4  -3   25.29    5.82   0
  17   2  -8   -2.54    7.69   0
  17   4  -4   47.68    8.58   0
  17   5  -3   -0.07    6.52   0
  17   6  -2   43.33    6.30   0
  18   5  -4    9.05    8.48   0
  18   6  -3    1.34    8.04   0
  19   4  -7    9.83    7.53   0
 -17   6  -2    2.71    7.35   0
 -16   4  -4    7.63    6.43   0
 -15   3  -5    5.81    7.44   0
 -15   4  -2   15.09    8.11   0
 -15   5   0   32.55    6.86   0
 -15   7   2   18.95    8.74   0
 -14   2 -10    8.37    6.65   0
 -14   2  -9    7.98    8.36   0
 -14   2  -7   -6.13    8.17   0
 -13   3  -1   10.02    8.38   0
 -12   1 -12   11.50    7.49   0
 -12   2  -2   -0.72    7.75   0
 -12   8   5    3.14    9.01   0
 -10   0 -12    0.07    7.00   0
 -10   0 -11    9.73    9.16   0
 -10   0  -7    0.91    7.58   0
 -10   0  -6   16.72    5.69   0
  -9   0 -14    3.91    9.31   0
  -9   0  -4   25.15    6.46   0
  -9   2   1    3.23    7.36   0
  -9  10   7    0.88   12.71   0
  -8   0  -3    4.46    7.68   0
  -8   3   3    4.21    8.71   0
  -7  -1 -13   10.88    7.10   0
  -7  -1 -12   40.83    8.94   0
  -7  -1  -6    3.50    5.95   0
  -7   0  -2  452.41   11.42   0
  -6  -1  -5   -2.47    8.06   0
  -5  -1 -16   -0.60    6.49   0
  -5  -1  -4   85.50    7.50   0
  -5   0  -1   -5.68    8.71   0
  -4  10   8    1.35   10.56   0
  -4  11   8    6.03   10.36   0
  -3  -2 -12    0.09    8.76   0
  -3  -2  -9  130.02   10.50   0
  -3  -2  -8   37.05    7.25   0
  -2  -2 -14   15.40    7.15   0
  -2  -2  -7   22.95    7.58   0
  -2   9   8  139.14   11.75   0
  -1  10   8   48.15    8.70   0
   0  -2 -15   37.52   10.46   0
   0  10   8   12.39    9.58   0
   0  11   8    2.35   10.27   0
   1  -2 -16   -6.37    7.67   0
   1   5   6   -2.65    8.11   0
   1  11   8   -4.79    8.99   0
   2  -2 -16   32.58    9.59   0
   2   2   3  598.53   15.15   0
   3  -2 -16    3.37   10.72   0
   4  -2 -16    7.35   11.47   0
   4   6   6   96.65    6.91   0
   5  -2 -16    4.55    9.92   0
   5   9   7   -8.41    8.48   0
   6   2   2  454.27   12.94   0
   6   4   4  298.16    8.66   0
   6   7   6   43.91    6.93   0
   7   1   0  389.36   10.79   0
   7   8   6    0.21    5.43   0
   8  -1  -5    8.72   10.05   0
   8   2   1 1157.64   15.00   0
   8   5   4  136.93    7.09   0
   9   0  -3    2.64    7.17   0
   9   1  -1   11.92    7.24   0
  10  -1  -7   72.89   11.89   0
  10   2   0  138.97    9.55   0
  10   9   5   -0.89    9.22   0
  12   3   0    1.81    7.76   0
  12   4   1  124.64    6.86   0
  12   5   2   15.43    8.41   0
  12   9   4   -1.31    7.95   0
  13   0  -7    0.29    6.48   0
  13   3  -1    5.41    6.29   0
  13   6   2   77.11    9.49   0
  14   0  -9    0.06    7.31   0
  15   0 -14  144.03   16.66   0
  15   0 -13    3.66    9.14   0
  15   1  -7    3.87    8.74   0
  15   7   1    5.05    6.25   0
  16   1  -9   12.36    8.69   0
  16   2  -6    5.45    5.93   0
  16   3  -4   -0.97    5.51   0
  16   7   0    4.58    6.27   0
  17   1 -12    7.03    9.56   0
  18   2 -10    5.47    8.22   0
  18   3  -7   -2.34    6.25   0
  18   4  -5    6.12    9.07   0
 -16   4  -6    3.33    7.69   0
 -16   4  -5    3.40    7.12   0
 -15   3  -7    8.54    7.59   0
 -14   3  -3    8.68    6.10   0
 -14   5   1    0.93    6.23   0
 -13   2  -4   19.36    6.24   0
 -13   6   3   49.06    8.10   0
 -12   1 -10    1.96    7.01   0
 -12   1  -7   31.40    6.33   0
 -12   3   0    5.33    7.32   0
 -11   1  -4   58.18    6.14   0
 -11   2  -1    8.37    8.21   0
 -11   3   1   10.11    6.85   0
 -11   7   5  141.02   15.32   0
 -10   0 -10   48.73    6.81   0
 -10   0  -9   -3.21    6.43   0
 -10   0  -8   39.93    6.40   0
 -10   2   0  134.47    8.98   0
  -9   0 -13   -1.05    8.61   0
  -9   0  -5   -2.80    8.33   0
  -8   0 -15   10.93    6.87   0
  -7  -1 -11   71.44    7.19   0
  -7  -1 -10   12.23    8.06   0
  -7  -1  -8   71.53    8.81   0
  -7  -1  -7  335.17    9.24   0
  -6  -1 -14    1.76    6.98   0
  -6  -1 -13   72.38    8.77   0
  -6   7   7   13.07    9.70   0
  -5  10   8    5.00   10.81   0
  -5  11   8   -0.20   10.19   0
  -4  -1 -16    5.78    8.21   0
  -4   9   8   29.04   10.07   0
  -3  -2 -10   -2.75    6.44   0
  -3  -1 -17    7.16    7.13   0
  -3   9   8   -2.13   10.79   0
  -2  -2 -13   42.41    6.67   0
  -2  -2 -12   33.42    9.91   0
  -2  -2  -8   15.06    6.91   0
  -1  -2 -14   71.15    7.36   0
  -1  -2  -7  497.50   12.90   0
  -1   9   8   10.88    7.72   0
   0   9   8   29.77   10.77   0
   1  -2 -15   53.97   10.38   0
   1   9   8   19.26    9.08   0
   2  -2 -15   58.99   11.83   0
   2   5   6   34.81    6.78   0
   2  10   8   -4.79    8.77   0
   3   7   7    7.59    8.84   0
   4  -2  -7  775.10   25.56   0
   5  -2 -15   51.11   11.69   0
   5   6   6   41.36    6.44   0
   6  -2 -15   52.23    9.91   0
   6   5   5    6.86    5.98   0
   6  10   7   14.22    6.82   0
   7  -2 -14   19.80    8.24   0
   7   3   3   39.75    7.90   0
   8   8   6    3.07    7.45   0
   9   3   2  246.65    8.17   0
   9   4   3   45.52    6.15   0
   9   7   5   72.03    6.87   0
  12   1  -3   50.62    8.71   0
  12   6   3    2.20    8.27   0
  12   8   4    5.12    7.73   0
  13   1  -4    4.17    8.22   0
  14   1  -5   60.41    8.25   0
  14   2  -3    9.86    8.01   0
  14   7   2   13.95    6.57   0
  15   0 -12   35.45    9.00   0
  15   2  -4    6.43    6.68   0
  16   5  -1    5.61    8.54   0
  16   6   0   38.28    8.94   0
  17   2  -7   37.76    7.85   0
  17   3  -5   13.74    6.62   0
  17   5  -2   20.84    8.09   0
  18   2  -9    8.04    7.41   0
  19   4  -6   13.60    8.11   0
 -16   6  -1    3.80    6.29   0
 -16   7   0    1.50    8.33   0
 -15   4  -3   11.46    6.89   0
 -15   5  -1   14.83    8.96   0
 -14   3  -4   94.46    9.33   0
 -13   2 -11   31.96    6.77   0
 -13   2 -10   -3.75    8.86   0
 -13   2  -6   -3.34    7.86   0
 -13   2  -5   58.95    6.56   0
 -12   2  -3  116.33    9.64   0
 -11   1 -12    3.72    7.98   0
 -11   1  -5   18.77    8.05   0
 -10   1  -3   30.50    8.41   0
 -10   4   3   -1.62    7.57   0
  -9   0 -12  102.81    7.57   0
  -9   0  -6  299.67   10.87   0
  -8   0 -14   -3.24    8.48   0
  -8   0  -4 1425.88   17.36   0
  -7   1   0  385.81   11.52   0
  -6  -1 -12   41.51    8.62   0
  -6  -1  -6    5.21    5.98   0
  -6   0  -2  971.74   16.90   0
  -5  -1 -14   12.02    8.28   0
  -5   5   6    2.64    9.50   0
  -4  -1 -15    0.65    9.65   0
  -4  -1  -4  878.11   15.54   0
  -3  -1 -16    8.10   10.06   0
  -3   6   7   38.68    8.78   0
  -2  -2 -11  183.41    9.09   0
  -2  -2 -10   17.48    6.89   0
  -2  -2  -9  118.59    8.48   0
  -2  -1 -17   -3.37    9.37   0
  -2  -1  -3   21.97   11.06   0
  -2   6   7   10.42    8.72   0
  -2   8   8    7.72    9.72   0
  -1  -2 -13   28.75    6.59   0
  -1  -2 -12   -1.87    9.63   0
  -1  -2  -8   34.53    9.51   0
  -1   6   7   96.21    9.96   0
  -1   8   8   -5.25    9.88   0
   0  -2 -14    8.99    6.54   0
   0  -2  -7  295.58   11.54   0
   0   6   7  119.70   10.68   0
   1  -2 -14   -2.86    9.71   0
   1  -2  -7 1215.83   23.86   0
   2   9   8   39.31   10.07   0
   3  -2 -15   14.38   10.82   0
   3  -2  -7  101.74   12.84   0
   3   2   3 1143.83   18.98   0
   3  10   8   -2.94   10.36   0
   4  -2 -15   13.71   10.36   0
   4   3   4  884.24   14.85   0
   4   4   5   53.44    6.90   0
   5   8   7   44.19    6.96   0
   6  -2 -14    6.04    9.22   0
   6   6   6    6.25    8.22   0
   6   9   7    2.98    6.56   0
   7  -2 -13   63.14   11.71   0
   7   5   5  243.09    9.83   0
   7   7   6   -4.38    6.28   0
   8   0  -2  630.76   15.65   0
   9   2   1  619.94   13.02   0
   9   5   4   10.72    5.43   0
  11  -1  -8  193.72   13.91   0
  11   1  -2   -2.18    5.76   0
  11   3   1   58.94    6.41   0
  11   5   3  129.19    7.25   0
  11   9   5   -0.81    6.73   0
  12  -1 -10   38.66   11.76   0
  13   4   1   37.66    7.43   0
  13   7   3   17.47    6.26   0
  14   0  -8   36.59    9.28   0
  14   3  -1   11.19    7.63   0
  14   4   0   69.22    6.64   0
  14   5   1   30.32    6.67   0
  14   8   3    6.17    8.59   0
  15   0 -11   -0.57    8.81   0
  15   3  -2   28.11    8.22   0
  15   6   1   -4.63    6.86   0
  16   1  -8   26.81    8.82   0
  16   3  -3   -1.17    7.37   0
  17   1 -11    0.19    8.37   0
  17   4  -3    7.80    6.06   0
  18   3  -6   -1.20    5.96   0
  18   4  -4   19.46    8.17   0
  18   5  -3    3.64    6.30   0
  18   6  -2    4.96    6.10   0
  19   3  -8    5.59    6.16   0
 -16   5  -4   17.53    6.87   0
 -15   8   2    1.69    6.13   0
 -14   3 -10   11.15    9.49   0
 -14   3  -5    6.23    7.79   0
 -13   2  -9   18.05    7.41   0
 -13   2  -8   10.86    6.24   0
 -13   2  -7    6.51    5.70   0
 -13   3  -2    3.44    5.80   0
 -13   4   0    6.24    7.35   0
 -13   8   4    2.18    9.36   0
 -11   1 -11   31.55    6.43   0
 -11   1 -10    2.10    9.12   0
 -11   1  -7   33.09    8.48   0
 -11   1  -6    4.46    5.54   0
 -10   1 -13    1.09    8.69   0
 -10   5   4   -0.32    6.97   0
  -9   0 -11   -0.20    6.34   0
  -9   0 -10   -2.66    6.45   0
  -9   0  -9    5.38    7.40   0
  -9   0  -8   88.55    8.08   0
  -9   0  -7   -6.24    5.72   0
  -9   1  -2   98.13    6.96   0
  -8   0 -13   12.72    8.99   0
  -8   1  -1  302.96   10.66   0
  -8   4   4    7.34   11.55   0
  -8   5   5    9.80   14.14   0
  -7   0 -15    0.69    6.80   0
  -7   0  -3   -1.53    6.52   0
  -6  -1 -10   -4.85    8.52   0
  -6  -1  -9  219.19   10.32   0
  -6  -1  -8   14.95    8.54   0
  -6  -1  -7   14.13    6.25   0
  -6   0 -16   35.73    8.38   0
  -6  10   8    6.59    9.17   0
  -5  -1 -13    9.86    7.89   0
  -5   9   8   17.57    9.45   0
  -4   0  -1   -0.83    9.80   0
  -3   8   8   -1.31    9.59   0
  -1  -2 -11  122.19    8.58   0
  -1  -2 -10   27.37    9.33   0
  -1  -1 -17   13.88   10.28   0
   0  -2 -13    0.67    6.37   0
   0  -2  -8   -0.48    8.11   0
   0   8   8    8.76    7.17   0
   1  -2 -13    7.49   10.57   0
   1   6   7    3.82    6.91   0
   1   8   8   62.12    9.50   0
   2  -2 -14    0.46    9.97   0
   2  -2  -7   20.39    9.87   0
   2   6   7   30.71    9.68   0
   3  -2 -14   38.41   11.27   0
   4  -2 -14   -4.38   11.29   0
   4   2   3 1176.76   19.41   0
   4   5   6   17.17    8.60   0
   5  -2 -14    8.22   10.42   0
   5  -2  -8   68.58   13.97   0
   5   3   4  118.27    9.56   0
   5   4   5   24.40    8.20   0
   5   7   7   42.71    8.33   0
   6  -2  -9   35.35   12.57   0
   6   0  -1   -0.54    6.54   0
   6   1   1 1350.41   20.45   0
   6   8   7   80.77    7.33   0
   7  -2 -12   20.62    9.04   0
   7  -2 -11   60.28   11.82   0
   7   2   2   65.51    7.33   0
   7   9   7   10.31    8.47   0
   8   3   3    4.01    7.36   0
   8   4   4   40.53    8.81   0
   9   6   5   40.13    5.82   0
   9   8   6    6.81    8.95   0
  10  -1 -17   12.59   11.09   0
  10   3   2    5.02    8.73   0
  10   4   3  118.65    6.90   0
  10   7   5    8.02    6.41   0
  11  -1 -16   -2.81    9.95   0
  11   0  -4   18.20    8.13   0
  11   2   0   21.90    8.26   0
  11   6   4    6.46    6.40   0
  11   8   5   59.87    7.38   0
  12   0  -5    1.27    7.83   0
  12   7   4    8.78    7.09   0
  13   3   0   30.08    8.42   0
  13   8   4   15.19    8.02   0
  14   6   2   11.59    6.45   0
  15   7   2   -3.97    6.39   0
  17   1 -10   -3.29    8.37   0
  17   2  -6    2.17    7.31   0
  18   2  -8   -1.00    8.19   0
  19   4  -5    4.62    8.13   0
 -16   5  -5   11.04    6.97   0
 -15   4  -8   17.90    9.03   0
 -15   4  -7   15.33    8.86   0
 -15   6   0    3.05    5.99   0
 -14   3  -9    1.04    6.50   0
 -14   4  -2    5.31    5.18   0
 -14   8   3   61.33    9.14   0
 -13   3  -3   28.69    7.97   0
 -12   2 -12   -2.15    6.88   0
 -12   2  -4   -1.41    6.50   0
 -12   3  -1  201.62    9.73   0
 -12   4   1    7.29    7.49   0
 -11   2  -2   44.14    6.44   0
 -10   1 -12    0.60    9.13   0
 -10   1  -4   59.65    6.31   0
  -8   0 -12   25.82    6.46   0
  -8   0  -5   -4.63    5.69   0
  -8   2   1  650.85   15.41   0
  -8   8   7   28.46   13.62   0
  -7   0 -14    1.25    6.39   0
  -5  -1  -6   49.53    6.74   0
  -4  -1  -5  170.44   10.02   0
  -4   6   7   81.13    9.59   0
  -4   8   8   18.97    9.39   0
  -3  -1 -15   23.53    6.75   0
  -3  -1  -4  202.07   11.45   0
  -2  -1 -16    7.19    7.24   0
   0  -2 -11  121.43   10.76   0
   0  -2  -9  480.05   13.39   0
   0  -1 -17    6.32   10.18   0
   1  -2  -8  237.55   12.84   0
   1   1   2   94.78   15.70   0
   2  -2 -13   47.34   10.79   0
   2  -1 -18    2.16   10.10   0
   2   0   0  433.39   24.18   0
   3  -2 -13   44.22   11.22   0
   3  -1 -18   13.25   10.57   0
   3   6   7   22.26    9.08   0
   3   8   8   -1.58    7.76   0
   4   9   8   34.12    7.61   0
   5  -2 -13   -3.93   10.35   0
   5  10   8    0.62    9.86   0
   6  -2 -13   15.99    9.25   0
   7  -1  -4  285.54   15.64   0
   7   6   6    3.28    5.78   0
   8   9   7   -2.22    7.87   0
  10   0  -3    0.38    7.62   0
  10   5   4   51.69    6.11   0
  10   9   6    1.98    6.64   0
  11   7   5   42.56    8.33   0
  12   5   3   59.12    6.64   0
  13   0  -6   87.41    8.67   0
  13   6   3    0.88    6.31   0
  14   7   3    0.30    6.36   0
  15   0 -10   -2.18    7.44   0
  16   1  -7    5.91    8.27   0
  16   4  -1    4.87    7.67   0
  16   6   1   -3.16    8.90   0
  17   4  -2    8.62    7.79   0
  17   5  -1   -9.56    6.15   0
  18   3  -5    9.44    8.33   0
  18   5  -2   -6.05    7.95   0
  19   3  -7   -2.13    5.82   0
 -16   6  -3   16.57    7.04   0
 -16   7  -1   -3.97    5.29   0
 -15   5  -3    5.38    8.28   0
 -14   4  -3   16.66    8.44   0
 -14   6   1    0.82    8.24   0
 -14   7   2   -0.24    8.24   0
 -13   5   1   -1.44    8.57   0
 -12   2 -10    1.06    7.00   0
 -12   2  -9    2.24    8.79   0
 -12   2  -5   -3.52    6.42   0
 -11   5   3    7.42    8.22   0
 -11  10   6    2.62   12.09   0
 -10   1 -11   13.22    6.31   0
 -10   2  -1   40.91    6.38   0
  -9   1 -14    9.77    6.66   0
  -9   1  -3   32.98    8.33   0
  -9   2   0   38.43    7.76   0
  -8   0 -11    3.21    6.00   0
  -8   0 -10    8.17    7.85   0
  -8   0  -9    4.07    7.58   0
  -8   0  -8  528.86   11.44   0
  -8   0  -7   -0.52    7.78   0
  -8   0  -6   -2.87    5.80   0
  -7   0 -13   11.38    7.89   0
  -7   0  -4 1690.01   17.06   0
  -6   0 -15    3.39    5.98   0
  -6   9   8   -0.06    9.12   0
  -5  -1 -11  468.21   10.92   0
  -5  -1  -9  413.12   11.32   0
  -5   0 -16   15.97    6.48   0
  -5   0  -2  188.51   10.96   0
  -4  -1 -13   26.16    6.35   0
  -3  -1 -14   61.39    9.32   0
  -2  -1 -15   -5.09    9.09   0
  -1  -1 -16    8.76    8.77   0
  -1   7   8    3.39    8.42   0
   0   1   2  108.06   13.71   0
   0   7   8  102.61   10.57   0
   1  -2 -11   86.77   10.13   0
   1  -2 -10   -0.96    9.04   0
   1  -2  -9   27.96    8.74   0
   1  -1 -17    4.10   10.47   0
   2  -2  -8    4.45    9.49   0
   2   1   2 2474.26   35.01   0
   3  -2 -12  150.66   12.93   0
   3   0   0   57.38   15.07   0
   4  -2 -13   61.68   10.51   0
   4  -2  -8   17.09   10.44   0
   4  -1 -18    8.92    9.14   0
   4   6   7   85.01    9.70   0
   4   8   8    6.56    7.75   0
   5  -1 -18   -2.88    9.76   0
   5   2   3  659.53   13.79   0
   5   9   8    7.38    7.15   0
   6  -2 -12    3.91    9.03   0
   6  -2 -11   95.27   11.79   0
   6  -2 -10  159.85   14.56   0
   6  -1 -18    8.88    9.48   0
   6   3   4  456.73   10.42   0
   6   4   5  206.00    8.08   0
   6   7   7   96.25    7.38   0
   8   2   2   60.57    6.60   0
   8   6   6    4.47    7.49   0
   9   1   0  149.06    9.92   0
  10   2   1   44.30    6.42   0
  10   6   5   56.72    6.47   0
  10   8   6   -2.52    6.77   0
  11   4   3   96.80    8.37   0
  12   1  -2   23.24    8.35   0
  12   6   4   99.93    7.61   0
  12   8   5   -1.95    6.83   0
  13   2  -1  355.63    8.95   0
  14   0  -7   -3.51    7.51   0
  14   1  -4    2.86    5.71   0
  14   4   1   61.16    6.34   0
  14   5   2    2.12    5.83   0
  15   0  -9   -1.61    8.57   0
  15   3  -1    8.29    8.00   0
  15   6   2   23.24    6.67   0
  16   2  -4   21.01    5.50   0
  16   3  -2    2.17    8.11   0
  17   1  -9   47.50    9.39   0
  18   2  -7    3.69    7.72   0
  18   4  -3   13.24    7.18   0
  19   3  -6   -1.41    7.85   0
  19   4  -4   -5.58    8.25   0
 -16   6  -4   -2.95    6.85   0
 -16   7  -2    4.35    7.97   0
 -15   5  -4    4.70    8.78   0
 -15   6  -1    1.36    7.05   0
 -13   3 -10    5.95    6.73   0
 -13   3  -9    4.70    9.09   0
 -13   7   3   11.16    7.80   0
 -12   2  -8   -0.55    6.17   0
 -12   7   4   35.25    9.78   0
 -12   9   5    0.26    7.03   0
 -11   2  -3   58.60    6.13   0
 -10   1  -9    6.85    6.37   0
 -10   1  -7   -0.69    6.95   0
  -9   9   7   14.88   15.07   0
  -7   0 -12    2.19    6.29   0
  -7   0  -5   -0.74    7.73   0
  -7  10   8    1.11    9.87   0
  -6   0 -14  -11.38    7.12   0
  -6   0  -3   -8.01    6.57   0
  -5   0 -15    2.60    7.96   0
  -5   8   8   43.72    8.56   0
  -4  -1 -11   63.09    9.60   0
  -4  -1  -6  215.40    8.68   0
  -4   0 -16    8.50    7.98   0
  -3  -1 -13    7.29    8.47   0
  -3   0 -17   -1.95    8.35   0
  -2   7   8   -1.32    8.34   0
  -2  10   9   26.41    9.65   0
   0  -1 -16   -0.20    8.44   0
   0   4   6   -0.33    7.53   0
   0  10   9   10.78    9.82   0
   1   4   6  314.18   11.73   0
   1   7   8    0.89    6.80   0
   1  10   9   -8.55    9.48   0
   2  -2 -11  145.35    9.16   0
   2  -2 -10    4.91    9.36   0
   2  -2  -9    6.00    8.38   0
   2  -1 -17    3.87    8.89   0
   3  -2 -11  508.89   16.33   0
   3  -2  -9  253.82   13.84   0
   3   1   2 3120.04   34.25   0
   4  -2 -12    6.49    8.65   0
   4  -2 -11   32.12   10.82   0
   4  -2  -9   83.41   12.51   0
   5  -2 -12   -0.90    8.24   0
   5  -2 -11  455.67   17.10   0
   5  -2 -10   39.28   12.29   0
   5  -2  -9  204.59   14.90   0
   5  -1  -3 1912.62   47.21   0
   5   8   8    3.04    8.23   0
   7   0  -1    1.59    5.88   0
   7   1   1   36.32    6.18   0
   7   4   5    8.04    8.01   0
   9  -1  -5  238.33   14.93   0
   9   0  -2    5.03    6.18   0
   9   3   3    9.56    5.86   0
   9   9   7    6.06    6.70   0
  10  -1  -6  167.99   12.13   0
  10   7   6   10.31    7.51   0
  11   1  -1  190.09    9.88   0
  11   3   2   91.05    6.53   0
  11   5   4    2.28    5.86   0
  11   8   6   22.24    8.27   0
  12  -1  -9   20.19   10.31   0
  12   7   5   -0.56    9.02   0
  13   4   2    5.22    5.58   0
  14   6   3   -3.84    6.81   0
  15   7   3    1.06    6.22   0
  17   1  -8    3.52    7.29   0
  17   3  -3    3.36    5.70   0
  17   5   0    4.04    7.26   0
  18   3  -4    7.27    8.45   0
  19   2  -9    1.22    7.54   0
 -15   5  -6    3.68    8.85   0
 -15   5  -5    4.04    6.73   0
 -15   6  -2   21.49    7.87   0
 -15   7   0   22.78    7.77   0
 -14   4  -9   10.13    6.67   0
 -14   4  -8   -6.43    7.64   0
 -14   4  -7   13.78    8.27   0
 -14   4  -6    6.48    7.92   0
 -14   4  -5   14.88    6.01   0
 -14   9   3    2.15    5.40   0
 -13   3  -8   -0.93    5.98   0
 -13   3  -7   -3.80    5.35   0
 -13   3  -6   10.97    5.70   0
 -12   4   0    6.27    7.46   0
 -12   6   3   42.00    8.07   0
 -11   2 -11   20.64    6.62   0
 -11   2 -10   -4.37    8.67   0
 -10   2 -13    0.16    8.16   0
 -10   2  -2   47.63    8.59   0
  -9   1 -12    7.00    6.46   0
  -9   1  -4  202.62    7.62   0
  -7   0 -11    4.39    5.87   0
  -7   0 -10   14.51    7.53   0
  -7   0  -6  994.49   14.08   0
  -7   1  -1   40.03    5.62   0
  -7   7   7  101.09   13.22   0
  -6   0 -13    9.95    5.54   0
  -5   6   7    9.91    7.24   0
  -4  -1 -10    5.21    5.48   0
  -4  -1  -9   22.03    8.45   0
  -4  -1  -8   12.97    8.61   0
  -4  -1  -7  409.33    9.68   0
  -3  -1 -12   38.33    9.33   0
  -3  -1  -5   52.20    6.30   0
  -3   0  -1   -1.43   10.27   0
  -3   7   8    3.87    7.45   0
  -3  10   9    2.06    9.62   0
  -2  -1 -14   -0.91    6.19   0
  -1  -1 -15   77.46    7.26   0
  -1   3   5   91.02    9.43   0
  -1   4   6   79.50    7.87   0
   0   3   5  121.03    8.58   0
   0   5   7  174.49   10.41   0
   0   9   9   -3.12    9.20   0
   1  -1 -16   36.51    9.32   0
   1   5   7   34.62    8.33   0
   2   4   6  281.02    9.71   0
   2  10   9    9.01    7.47   0
   3  -1 -17   10.57    7.27   0
   3   3   5   93.64    8.82   0
   3   4   6   35.32    8.23   0
   3   7   8   -0.67    5.64   0
   3  10   9    0.85    9.75   0
   4  -2 -10   12.29   10.26   0
   4  -1 -17    6.86    9.33   0
   4   0   0    5.40   11.76   0
   6   6   7   15.03    8.73   0
   7   3   4   26.15    5.93   0
   7   5   6    6.42    7.75   0
   7   9   8   46.50    8.63   0
   8  -1 -17    3.94    9.60   0
   8   7   7    0.04    6.91   0
   9   2   2    3.14    5.76   0
   9   6   6   71.85    8.17   0
   9   8   7   -1.97    8.46   0
  10  -1 -16    3.75   10.44   0
  10   4   4   66.20    8.16   0
  10   9   7   -1.35    8.31   0
  11  -1 -15   34.22   12.95   0
  11  -1  -7   59.68    9.30   0
  11   0  -3    4.01    6.88   0
  11   2   1    4.91    7.94   0
  11   6   5   -2.03    6.00   0
  12   0  -4  344.75   11.37   0
  12   4   3   34.55    7.79   0
  13   0  -5   -1.05    7.68   0
  13   3   1    4.46    5.54   0
  13   6   4   54.05    6.41   0
  14   7   4   11.49    6.95   0
  15   2  -2   52.72    7.65   0
  15   4   1   60.98    7.27   0
  15   5   2   -2.02    7.78   0
  16   2  -3   55.77    6.91   0
  16   4   0   69.21    6.39   0
  16   6   2   18.28    8.72   0
  17   4  -1    8.95    5.10   0
  17   6   1   13.05    6.33   0
  18   1 -11   14.62    7.70   0
  18   2  -6   -1.30    7.26   0
  18   4  -2    4.21    7.79   0
  19   2  -8    3.93    7.30   0
 -14   5  -2    4.96    7.29   0
 -14   6   0   35.20    8.71   0
 -13   4  -2    0.02    5.03   0
 -13   5   0    1.37    7.80   0
 -13   9   4    0.36    5.80   0
 -12   3 -11    3.37    6.03   0
 -12   3  -3   10.75    5.70   0
 -11   2  -9  108.79    7.21   0
 -11   2  -8   18.94    7.52   0
 -11   2  -7    0.76    6.85   0
 -11   2  -6    1.45    7.43   0
 -11   2  -5  108.10    6.59   0
 -11   3  -1   61.76    7.64   0
  -9   1 -10  134.52    7.71   0
  -9   1  -9    7.39    7.35   0
  -7   0  -9   -0.68    5.39   0
  -7   0  -8   38.10    5.89   0
  -7   0  -7    3.76    5.63   0
  -7   3   3    4.04    7.38   0
  -6   0 -12   91.22    6.59   0
  -6   0  -4 1721.37   17.49   0
  -5   0 -14    9.61    5.79   0
  -4   0 -15    6.63    7.29   0
  -4  10   9   -3.96    8.64   0
  -3  -1 -11  362.24   11.33   0
  -3   0 -16   47.55    8.09   0
  -2  -1 -13   -3.15    7.81   0
  -2   0 -17   -1.80    6.27   0
  -2   4   6  121.81   10.15   0
  -2   9   9   -0.85    9.61   0
  -1  -1 -14   16.50    8.75   0
  -1   1   2 1268.71   42.31   0
  -1   5   7  399.13   11.19   0
   0  -1 -15   -1.44    6.30   0
   2  -1 -16  -13.88    8.74   0
   2   5   7  315.38   10.16   0
   3   5   7    2.69    8.74   0
   4   3   5   64.80    8.12   0
   4   4   6   16.79    8.71   0
   4  10   9    9.38    7.28   0
   5  -1 -17   -5.05    8.86   0
   5   7   8   72.99    8.45   0
   6  -1 -17   -8.09    8.85   0
   7  -1 -17    1.13    9.29   0
   8   0  -1   -0.14    7.50   0
   8   1   1  284.06    9.75   0
   8   3   4   15.05    8.62   0
   8   4   5  127.29    6.83   0
   8   9   8    8.34    6.93   0
  10   1   0   -1.03    5.53   0
  10   3   3    1.71    5.62   0
  10   5   5    2.32    6.41   0
  11   7   6   18.73    8.81   0
  12   3   2    2.64    5.28   0
  12   5   4   -1.05    5.95   0
  12   8   6   -3.25    8.37   0
  13   2   0   56.13    8.06   0
  13   7   5   -6.45    8.63   0
  14   0  -6  195.69    9.72   0
  14   1  -3   13.09    5.88   0
  14   2  -1    1.80    5.31   0
  14   4   2    0.26    7.41   0
  14   5   3   -0.65    8.03   0
  15   0  -8   11.09    7.64   0
  15   1  -4   45.89    8.74   0
  15   3   0   48.48    8.05   0
  15   6   3    5.15    5.97   0
  16   0 -12   27.88    9.34   0
  17   1  -7  102.35    9.29   0
  17   2  -4    5.85    7.39   0
  17   3  -2   10.86    7.27   0
  18   1 -10    6.20    7.90   0
  19   4  -3   10.96    6.09   0
 -15   7  -1    8.75    6.39   0
 -14   7   1   21.66    8.00   0
 -14   8   2   11.07    5.86   0
 -13   4 -10   -9.31    8.11   0
 -13   4  -3   17.24    5.28   0
 -12   3 -10   32.33    6.65   0
 -12   3  -5   18.75    7.81   0
 -12   3  -4    4.21    6.09   0
 -10   2  -3    7.88    6.98   0
 -10   3   0  137.48    8.27   0
  -9   1  -6   63.37    6.14   0
  -9   2  -1  527.87   10.79   0
  -9   4   3  325.74   13.12   0
  -8   1 -12   94.19    7.01   0
  -8   1  -3  143.26    7.12   0
  -7   1 -14   -0.72    6.51   0
  -7   9   8  152.06   13.22   0
  -6   0 -11    3.82    5.81   0
  -6   0  -5   -2.87    7.13   0
  -6   1 -15   19.62    7.81   0
  -6   8   8   14.60    8.45   0
  -5   0 -13    9.59    5.63   0
  -5   0  -3    1.57    5.33   0
  -5   1 -16    2.06    8.27   0
  -4   0  -2  175.89   10.56   0
  -4   7   8  183.49   10.45   0
  -3  -1 -10    4.41    5.44   0
  -3  -1  -9  346.26   11.12   0
  -3  -1  -8    3.34    8.30   0
  -3  -1  -7   -1.54    7.56   0
  -3   9   9    0.71    9.53   0
  -2  -1 -12    3.05    8.35   0
  -2  -1  -5  477.42   13.08   0
  -2   3   5   58.28    8.75   0
  -2   5   7  193.47   10.98   0
  -1  -1  -4  310.96   13.15   0
  -1   0 -17   -9.35    8.57   0
  -1   8   9    2.68    8.37   0
   0   6   8    6.10    8.02   0
   0   8   9   28.61    9.60   0
   1  -1 -15  112.79    9.77   0
   1  -1  -3  528.52   23.28   0
   1   2   4   65.62   10.47   0
   1   8   9    3.85    9.49   0
   2   6   8   49.82    8.61   0
   2   8   9   36.09    8.37   0
   3  -1 -16   -1.60    7.61   0
   4   5   7  262.77    8.58   0
   5   0   0 3000.87   34.23   0
   5   3   5   37.32    8.59   0
   5   4   6    7.22    6.11   0
   6   7   8    2.26    7.17   0
   7   6   7   31.04    6.61   0
   8  -1  -4  538.26   17.91   0
   8   5   6   34.24    5.64   0
   9  -1 -16    7.17    9.48   0
   9   7   7   86.98    7.13   0
  10   0  -2 1471.37   18.41   0
  10   2   2   43.39    6.03   0
  10   6   6    8.93    5.94   0
  10   8   7    9.95    6.24   0
  11   3   3   29.06    7.31   0
  11   4   4   20.14    5.96   0
  12  -1  -8   -1.38    8.92   0
  12   1  -1   -5.91    5.76   0
  12   2   1  151.81    8.52   0
  13   4   3   16.44    7.49   0
  13   5   4   28.96    7.62   0
  14   3   1    5.75    5.83   0
  14   6   4   34.21    6.30   0
  15   7   4    9.67    6.59   0
  16   0 -13    2.36   10.20   0
  16   0 -11    2.58    7.88   0
  16   0 -10  126.70   10.71   0
  16   1  -5   -1.92    7.93   0
  17   6   2   -3.04    7.61   0
  18   1  -9   -0.08    7.62   0
  18   2  -5   26.69    7.87   0
  18   5   0   -0.18    6.20   0
  19   2  -7   21.52    7.22   0
  19   3  -4    0.21    7.73   0
 -15   6  -6   -1.13    5.32   0
 -15   7  -2   -4.64    7.15   0
 -15   8   0    2.98    4.79   0
 -14   5  -7    8.70    8.07   0
 -14   5  -5   60.45    8.43   0
 -14   5  -4    4.80    5.79   0
 -14   6  -1   35.04    8.47   0
 -13   4  -8   43.16    8.11   0
 -13   4  -7   12.82    8.16   0
 -13   4  -6   39.17    7.92   0
 -13   4  -5   47.22    7.95   0
 -13   4  -4    0.28    5.45   0
 -13   5  -1   68.90    7.81   0
 -13   6   1   55.07    8.52   0
 -12   3  -8  129.13    7.01   0
 -12   3  -7   23.83    5.77   0
 -12   4  -1  118.69    7.08   0
 -12   5   1   38.42    7.52   0
 -11   3 -12   37.59    6.64   0
 -10   2  -4  117.67    8.16   0
  -9   3   1   -3.72    6.26   0
  -8   1 -11  103.93    6.72   0
  -8   1 -10  142.69    9.04   0
  -8   1  -4   25.51    7.72   0
  -8   2   0   34.11    5.26   0
  -7   1 -13   13.02    5.77   0
  -7   1  -2    7.91    7.35   0
  -6   0 -10   20.98    5.40   0
  -6   0  -9   -5.62    7.14   0
  -6   0  -8  277.41   10.15   0
  -6   0  -7   -5.60    7.60   0
  -6   0  -6   72.28    7.75   0
  -6   5   6    3.36   10.85   0
  -5   0 -12   14.00    7.09   0
  -5  10   9   -1.64   10.14   0
  -4   0 -14  137.76    6.88   0
  -4   9   9   20.64    8.34   0
  -3   0 -15    4.21    5.55   0
  -3   4   6  322.08   13.79   0
  -2   0 -16   35.97    7.15   0
  -2   8   9   24.08    9.07   0
  -1   6   8  147.26   11.11   0
   0  -1 -14   16.87    5.34   0
   0   2   4   33.49    9.54   0
   2  -1 -15   12.26    9.25   0
   3   2   4  417.97   11.88   0
   3   6   8   60.53    6.93   0
   3   8   9    2.84    7.06   0
   4  -1 -16   -6.55    7.72   0
   4   2   4   22.20    8.46   0
   4   8   9   25.30    8.39   0
   5  -1 -16    0.23    9.38   0
   5   5   7    4.59    5.76   0
   5   9   9   -2.19    6.78   0
   6  -1  -3  224.87   15.23   0
   6   0   0  569.19   15.98   0
   6   1   2   91.15    7.31   0
   6   3   5   11.66    8.05   0
   6   9   9    6.75    8.16   0
   7   7   8   92.95    8.03   0
   8  -1 -16   -0.64    9.58   0
   8   2   3  241.19    8.29   0
   8   6   7    8.51    5.67   0
   8   8   8   -2.58    5.72   0
   9   1   1  336.52    9.58   0
   9   3   4  774.92   11.16   0
   9   4   5   28.41    5.35   0
   9   5   6   27.05    5.97   0
   9   9   8   31.58    6.22   0
  11   6   6   17.37    8.33   0
  11   8   7    8.43    8.86   0
  12   7   6    4.26    6.32   0
  13   0  -4  245.27   10.06   0
  13   3   2    0.51    5.13   0
  15   0  -7    1.57    7.41   0
  15   2  -1   -0.43    7.38   0
  15   4   2    6.53    6.82   0
  15   5   3    6.08    7.64   0
  16   2  -2   -1.38    7.20   0
  16   4   1   26.73    5.49   0
  16   5   2   26.05    6.53   0
  17   1  -6   20.04    8.22   0
  17   2  -3   45.81    7.72   0
  18   1  -8   18.61    6.79   0
  19   4  -2    3.06    5.54   0
 -15   7  -3    1.42    7.55   0
 -15   8  -1    7.76    7.51   0
 -14   5  -6   -0.40    5.41   0
 -13   8   3   -1.98    7.14   0
 -12   4 -11   -5.89    7.06   0
 -11   3 -11    5.01    5.73   0
 -11   3  -3   28.93    7.30   0
 -10   2  -9    8.50    5.74   0
 -10   2  -8   20.64    7.29   0
 -10   2  -7  333.05    9.75   0
 -10   2  -6   -2.08    7.28   0
 -10   3 -13    9.35    6.42   0
  -9   2  -2   -5.47    6.58   0
  -8   1  -8   32.84    7.64   0
  -8   1  -5   25.51    7.21   0
  -8   2 -14    5.21    6.15   0
  -7   1 -12   37.04    7.56   0
  -7   2 -15   50.13    8.64   0
  -6   1 -14    5.30    6.01   0
  -6   1  -1 1387.95   19.32   0
  -5   0 -11    4.43    6.89   0
  -5   0  -4  303.78    8.86   0
  -5   1 -15   34.34    7.01   0
  -5   1   0   19.25    7.93   0
  -4   0 -13    5.50    5.49   0
  -4   1 -16    0.91    7.65   0
  -3   0 -14    5.75    8.15   0
  -3   1 -17   -8.72    7.35   0
  -3   5   7  556.71   15.80   0
  -3   8   9   22.96    8.04   0
  -2  -1 -10   31.65    6.15   0
  -2  -1  -6   20.21    5.10   0
  -2   0 -15   -9.11    7.73   0
  -2   6   8   41.37    7.76   0
  -1  -1 -12  101.57    6.88   0
  -1   0 -16   25.22    8.57   0
   0  -1 -13   79.55    8.76   0
   0   0 -17    2.86    6.76   0
   1  -1 -14   16.06    5.62   0
   2   0 -18   42.14    7.07   0
   3  -1 -15   31.71    9.57   0
   5   8   9    8.35    8.70   0
   6  -1 -16   20.31    7.34   0
   6   5   7  109.28    6.98   0
   7  -1 -16   18.01    8.43   0
   7   1   2    6.38    8.60   0
   7   4   6  168.34    9.33   0
   7   9   9   -6.81    7.40   0
   9   0  -1    0.02    5.01   0
   9   2   3  574.00   11.90   0
   9   8   8    0.75    5.52   0
  10  -1 -15   24.96   10.04   0
  10  -1  -5   63.49    9.64   0
  10   4   5   55.17    7.77   0
  10   5   6    3.41    7.04   0
  11  -1  -6   41.62    8.63   0
  11   0  -2  271.37   10.03   0
  11   2   2   48.26    5.88   0
  12   0  -3    2.36    5.43   0
  12   3   3   18.69    6.65   0
  12   4   4   83.27    6.17   0
  12   5   5   69.81    8.20   0
  14   0  -5    0.62    7.47   0
  14   1  -2   -4.72    5.43   0
  14   2   0  101.08    6.89   0
  14   4   3   37.16    7.50   0
  15   3   1    4.26    6.88   0
  15   6   4   14.77    6.33   0
  16   0  -9   -0.99    7.43   0
  16   1  -4   11.18    7.51   0
  16   3   0   -0.70    5.51   0
  17   3  -1   11.56    5.09   0
  18   2  -4   11.85    7.73   0
  19   2  -6    8.92    5.31   0
 -15   7  -4   14.25    6.35   0
 -14   7   0   -2.09    6.01   0
 -14   9   2    8.28    5.27   0
 -13   5  -2   20.03    6.74   0
 -12   4 -10    5.63    5.86   0
 -12   4  -2   14.03    5.62   0
 -12   8   4    5.97    7.06   0
 -11   3  -9    8.10    5.42   0
 -11   4   0   79.39    7.67   0
 -11   8   5   13.52    8.62   0
  -9   2 -11   10.08    5.85   0
  -9   5   4   87.10   10.45   0
  -8   1  -6    4.38    5.57   0
  -8   2 -13   -0.99    6.17   0
  -8  10   8   17.80   11.45   0
  -7   1  -3  107.95    8.40   0
  -6   1 -13   66.45    7.47   0
  -5   0 -10   54.02    5.75   0
  -5   0  -5   -0.23    7.09   0
  -5   7   8    6.71    7.94   0
  -4   0 -12   67.26    8.67   0
  -2  -1  -8  196.16    7.94   0
  -1  -1 -11   50.78    7.85   0
  -1   2   4  221.36   12.69   0
  -1  10  10   14.36    8.73   0
   0  -1  -4   43.44    9.10   0
   0   7   9   -5.65    8.29   0
   1   0 -17    8.45    6.90   0
   1   7   9  148.10   10.09   0
   1  10  10   10.37    7.18   0
   2  -1 -14  104.84    8.70   0
   2   7   9   12.23    5.89   0
   2  10  10    7.56    7.08   0
   3   0 -18   40.44    6.98   0
   3   7   9    3.56    7.96   0
   4  -1 -15  203.17   12.36   0
   4   0 -18   47.30    9.26   0
   6   2   4   60.40    6.71   0
   6   6   8  144.63    7.63   0
   6   8   9   11.14    6.25   0
   7  -1  -3  155.94   13.28   0
   7   0   0  344.69   12.44   0
   7   3   5   77.56    6.53   0
   7   5   7  399.30    9.60   0
   8   4   6   10.54    7.07   0
   8   7   8   -2.30    5.59   0
   9  -1  -4   -0.70    7.72   0
  10   1   1   -5.66    5.61   0
  10   3   4   39.03    5.67   0
  10   6   7    7.33    7.10   0
  10   8   8   -7.03    8.43   0
  11   7   7   16.13    6.68   0
  12  -1 -13    3.96   13.72   0
  12  -1  -7  553.03   16.05   0
  12   1   0    6.15    7.68   0
  12   6   6   10.98    6.21   0
  13  -1 -11    8.50   13.23   0
  13   2   1  254.89    7.94   0
  13   7   6   16.44    5.87   0
  14   3   2   96.89    7.88   0
  14   6   5    9.72    7.63   0
  15   0  -6   39.44    8.12   0
  16   0  -8   46.40    8.29   0
  16   5   3   17.43    7.78   0
  17   1  -5    2.20    7.86   0
  17   4   1   29.42    7.32   0
  17   5   2    0.12    5.67   0
  18   1  -7   -3.89    7.52   0
  18   4   0   -1.81    7.25   0
  19   2  -5    2.85    6.30   0
  19   4  -1    1.80    7.66   0
 -15   8  -2   11.18    5.93   0
 -14   6  -6   49.43    8.73   0
 -14   6  -4   35.94    7.92   0
 -14   7  -1   -3.66    6.63   0
 -13   5  -9    2.31    6.37   0
 -13   5  -3   36.04    6.85   0
 -13   6   0    9.35    7.29   0
 -12   4  -9   16.24    6.65   0
 -12   4  -8    1.04    7.89   0
 -12   4  -3   33.13    5.55   0
 -12   5   0    2.61    6.94   0
 -12   7   3   85.53    8.16   0
 -11   3  -8   24.03    5.74   0
 -11   3  -7   -4.53    5.29   0
 -11   3  -6    5.62    5.73   0
 -11   3  -5   59.17    6.29   0
 -11   4 -12    3.72    5.78   0
 -10   3 -11    5.94    7.18   0
 -10   5   3  424.91   13.47   0
  -9   2 -10    9.36    5.85   0
  -9   2  -9   19.16    7.77   0
  -9   3 -13  -11.60    7.80   0
  -8   2 -12   44.44    8.33   0
  -8   2  -1 1224.79   16.40   0
  -7   1 -10   13.12    5.04   0
  -7   2 -14   -7.35    5.89   0
  -6   1 -12   52.99    7.37   0
  -6   2 -15   19.85    7.86   0
  -6   6   7   57.41   10.04   0
  -5   0  -9   -1.31    5.47   0
  -5   0  -8  200.29    7.40   0
  -5   0  -7    1.61    7.20   0
  -5   0  -6    7.12    5.24   0
  -5   1 -14   28.58    6.28   0
  -5   9   9   33.33    8.24   0
  -4   0 -11    3.56    7.23   0
  -4   0  -3    0.16    4.94   0
  -3   0 -13    0.39    5.34   0
  -3   0  -2  156.11   10.75   0
  -3   6   8   49.11    8.23   0
  -2   0 -14   10.59    7.65   0
  -2   1 -17    5.77    5.44   0
  -2  10  10    7.50    7.96   0
  -1  -1 -10    7.02    5.99   0
  -1  -1  -6  434.58   12.06   0
  -1   0 -15    6.39    6.91   0
  -1   7   9   12.37    9.04   0
   0  -1 -12    6.03    5.72   0
   0   0 -16   33.99    6.73   0
   0   9  10    7.70    8.58   0
   1  -1 -13   16.47    5.70   0
   1   9  10  -10.79    8.99   0
   2  -1  -3  101.69   16.50   0
   2   0 -17    1.88    7.75   0
   2   4   7   14.47    7.98   0
   2   9  10   56.39   10.10   0
   3  -1 -14    1.88    8.44   0
   3   4   7  263.13   11.48   0
   3   9  10   -4.00   10.34   0
   4   7   9   26.99    6.24   0
   5  -1 -15   -0.05    8.45   0
   5   0 -18   35.44    9.36   0
   5   7   9   13.61    8.15   0
   6  -1 -15   60.79   10.44   0
   7   2   4   25.52    8.53   0
   7   6   8    2.24    5.64   0
   7   8   9   41.90    6.54   0
   8  -1 -15   22.45   10.23   0
   8   1   2   86.48    7.22   0
   8   3   5   70.10    6.29   0
   8   5   7    5.00    5.39   0
   9   7   8   27.81    6.25   0
  10   0  -1    0.54    7.32   0
  10   2   3   -0.41    5.56   0
  11  -1 -14    2.16    8.89   0
  11   3   4  203.19    8.85   0
  11   4   5   19.07    6.01   0
  11   5   6   19.73    5.86   0
  12   2   2    1.41    5.25   0
  12   7   7    5.60    8.29   0
  13  -1  -9   52.17   10.64   0
  13   0  -3    1.42    6.72   0
  13   3   3   16.13    7.46   0
  13   5   5    0.43    5.62   0
  14   0  -4  106.58    8.53   0
  16   2  -1   15.24    5.37   0
  16   4   2   11.50    5.48   0
  17   2  -2    8.98    5.69   0
  17   3   0   14.31    7.30   0
  18   2  -3  109.83    8.22   0
  18   3  -1   10.43    7.48   0
  19   1  -9   23.01    7.39   0
 -13   5  -7   22.16    6.13   0
 -13   5  -6    7.29    5.44   0
 -13   5  -5    1.12    5.57   0
 -13   5  -4   34.13    5.93   0
 -13   7   1    6.02    8.14   0
 -13   9   3    1.32    5.31   0
 -12   4  -7   81.39    6.06   0
 -12   4  -6   52.11    5.98   0
 -12   4  -5   49.80    6.08   0
 -11   4 -11   -3.74    5.70   0
 -11   4  -1    4.68    7.42   0
 -11   6   3    4.64    6.24   0
 -11   7   4    4.17    7.81   0
 -10   3  -2    5.30    7.44   0
 -10   4   1  110.78    8.09   0
  -9   2  -8   36.96    5.09   0
  -9   2  -7    5.03    6.81   0
  -9   2  -5  211.05    9.04   0
  -9   2  -4    4.99    5.15   0
  -9   3   0   36.44    6.63   0
  -9   6   5   46.05   10.18   0
  -8   2 -11   61.85    8.53   0
  -8   3 -14   29.17    7.39   0
  -7   1  -9    8.94    5.07   0
  -7   1  -8   72.05    7.45   0
  -7   1  -4   31.16    5.39   0
  -7   2 -13   19.42    7.79   0
  -6  10   9    1.30    9.49   0
  -5   1 -13    6.12    7.01   0
  -5   2 -16    3.92    5.42   0
  -4   0 -10   37.52    7.34   0
  -4   5   7  202.53   12.35   0
  -4   8   9    1.48    7.24   0
  -3   0 -12    5.86    7.99   0
  -3   3   5   97.95    9.85   0
  -2   7   9    3.36    7.84   0
  -1  -1  -9    9.48    5.79   0
  -1   1 -17   -1.72    7.90   0
  -1   9  10   46.20    9.58   0
   0  -1 -11  275.27    8.52   0
   0   4   7   33.34    7.37   0
   1  -1 -12    0.45    7.90   0
   1   0 -16    6.62    7.95   0
   1   4   7  189.20    8.35   0
   1   5   8  169.99   10.69   0
   2  -1 -13   37.87    9.13   0
   2   5   8    0.09    5.74   0
   3   0 -17   -2.50    7.78   0
   3   1   3  341.97   14.15   0
   3   3   6   37.44    7.11   0
   3   5   8   45.13    6.39   0
   4  -1 -14   59.61    9.65   0
   4   1   3    3.49    9.14   0
   4   4   7   29.63    6.50   0
   4   5   8   24.55    8.89   0
   4   9  10   56.46    7.92   0
   5   9  10  -11.29    9.42   0
   6   0 -18    8.32    7.31   0
   6   7   9   43.49    6.53   0
   7  -1 -15    1.53    8.25   0
   8   0   0  272.58    9.41   0
   8   2   4   59.26    8.35   0
   8   6   8   22.31    5.61   0
   8   8   9   -2.33    6.02   0
   9   1   2  101.21    9.24   0
   9   3   5   33.76    7.67   0
   9   4   6   17.85    5.17   0
  10   7   8   24.21    6.47   0
  11  -1  -5   14.68    9.41   0
  11   1   1  639.23   11.15   0
  12   0  -2   46.47    7.85   0
  13   6   6    6.42    5.81   0
  14   2   1  169.16    7.57   0
  15   0  -5    4.40    7.85   0
  15   1  -2   16.11    5.30   0
  15   3   2    1.61    6.78   0
  15   6   5    7.73    6.30   0
  16   0  -7    3.48    7.84   0
  16   1  -3   -1.50    4.87   0
  16   3   1   -0.40    4.98   0
  17   1  -4   20.92    7.30   0
  18   1  -6    4.77    5.21   0
  19   1  -8   14.47    6.83   0
  19   3  -2   -4.67    5.79   0
  19   4   0   15.56    6.76   0
 -14   7  -3   -5.07    8.03   0
 -14   7  -2   12.59    5.25   0
 -14   8   0    6.25    4.66   0
 -13   6  -1   16.49    6.06   0
 -13   8   2    7.13    6.03   0
 -12   5  -1    2.03    6.79   0
 -10   3  -9   -1.61    5.40   0
 -10   3  -3    5.20    6.82   0
 -10   4 -12   19.43    7.52   0
 -10   6   4    3.68    7.36   0
 -10   7   5   17.08    8.73   0
  -9   3 -12   -0.76    5.35   0
  -8   2 -10   -9.35    7.48   0
  -8   2  -2   52.16    7.08   0
  -7   1  -7  350.75    8.10   0
  -7   1  -6   10.93    5.13   0
  -7   2   0   95.02    7.49   0
  -7   3 -15    9.49    5.38   0
  -6   1 -11   31.06    5.75   0
  -6   2 -14    8.00    7.52   0
  -4   0  -9   -1.23    7.41   0
  -4   0  -4   23.64    5.63   0
  -4   1 -14    6.67    5.37   0
  -4   4   6  473.70   18.93   0
  -3   1 -15   27.72    6.75   0
  -3  10  10   -6.76    8.66   0
  -2   0 -13    2.22    5.43   0
  -2   1 -16    3.94    5.53   0
  -1   0 -14   -6.44    6.64   0
   0  -1 -10  122.01    8.45   0
   0  -1  -5  238.07   10.91   0
   0   0 -15   -2.54    5.86   0
   0   5   8  188.86    7.89   0
   0   8  10   -3.42    8.03   0
   1   3   6  466.18   11.44   0
   1   8  10   -3.60    8.93   0
   2   1   3   24.28    9.95   0
   2   6   9   31.56    8.44   0
   2   8  10   36.05    7.27   0
   3  -1 -13   25.93    8.68   0
   3   6   9    1.95    7.97   0
   3   8  10   -3.55    9.25   0
   4   0 -17   -1.72    7.79   0
   5  -1 -14    9.35    8.72   0
   5   3   6  140.57    7.55   0
   5   5   8    4.56    6.00   0
   6   1   3 1013.40   16.76   0
   6   4   7   57.79    6.14   0
   6   5   8   33.77    8.66   0
   6   9  10    1.73    6.02   0
   7   7   9   34.59    6.02   0
   8  -1  -3  192.44   11.83   0
   9   0   0  474.53   12.56   0
   9   6   8   33.87    7.49   0
   9   8   9    8.93    5.89   0
  10  -1 -14   30.66    9.43   0
  10  -1  -4  314.00   12.62   0
  10   4   6   35.06    6.25   0
  11   0  -1   -2.46    7.35   0
  11   2   3   59.19    5.96   0
  12  -1  -6  400.96   13.74   0
  12   3   4    4.18    4.82   0
  12   5   6   16.68    5.95   0
  12   6   7   -4.95    7.56   0
  13  -1  -8   -1.05    7.30   0
  13   2   2   57.51    6.31   0
  14   3   3    3.96    6.71   0
  14   5   5   63.37    6.53   0
  14   6   6   39.12    8.85   0
  16   0  -6   54.39    7.78   0
  16   2   0   10.83    6.59   0
  16   4   3   13.18    7.08   0
  16   5   4   15.79    8.35   0
  17   0 -11   -1.52    9.42   0
  17   0 -10   69.27    8.83   0
  17   0  -9    2.06    8.10   0
  17   2  -1   10.94    6.89   0
  17   4   2   16.79    5.53   0
  17   5   3   -1.44    6.03   0
  18   1  -5   38.09    6.91   0
  18   4   1    2.63    5.30   0
 -14   7  -6    5.13    5.35   0
 -14   7  -5   15.81    6.07   0
 -14   7  -4   18.24    6.59   0
 -14   8  -1   14.13    6.68   0
 -13   6  -7   -0.99    7.12   0
 -13   6  -2   86.74    6.36   0
 -12   5  -9    1.96    5.45   0
 -12   5  -8   11.98    7.59   0
 -12   5  -2   -6.74    6.55   0
 -12   6   1   25.46    6.37   0
 -11   4  -9   27.95    5.71   0
 -11   4  -2  231.62    7.76   0
 -11   5   1  129.77    7.20   0
 -10   3  -8  142.92    6.52   0
 -10   3  -6  115.81    7.93   0
 -10   3  -5    6.69    6.77   0
 -10   3  -4   37.48    6.56   0
  -9   3 -11    4.44    5.27   0
  -8   2  -9   58.46    7.68   0
  -8   3 -13    2.11    5.34   0
  -7   2 -12    6.85    5.70   0
  -7   8   8   -0.04    9.17   0
  -6   1 -10    2.04    4.91   0
  -6   1  -9  227.32    8.64   0
  -6   1  -3 1005.15   14.27   0
  -5   1 -12    8.02    5.33   0
  -5   1  -1  121.39    9.00   0
  -5   2 -15   -4.10    5.25   0
  -5   2   2  100.75    9.75   0
  -4   0  -8  308.91    8.12   0
  -4   0  -7    1.56    7.16   0
  -4   0  -6  327.59    9.81   0
  -4   0  -5   -0.65    5.68   0
  -4   1 -13   16.84    6.82   0
  -4   2 -16   -6.47    5.46   0
  -4   6   8   26.15    7.12   0
  -3   0 -11   -1.34    5.60   0
  -3   7   9   69.77    8.03   0
  -2   0 -12  109.93    8.80   0
  -1   4   7   83.24    8.15   0
   0  -1  -9  211.34    7.78   0
   0  -1  -8  768.40   13.82   0
   0  -1  -6  314.56   10.93   0
   0   1 -17    2.44    7.26   0
   0   3   6   13.23    5.16   0
   0   6   9    6.31    8.29   0
   1  -1 -11   10.82    5.72   0
   1  -1  -4 1504.16   27.27   0
   1   0 -15   -1.44    7.41   0
   1   6   9   -0.30    5.92   0
   2  -1 -12   84.12    8.18   0
   2   0 -16   13.71    5.83   0
   4   0   1   -1.30    7.77   0
   4   6   9    7.64    5.51   0
   5   0 -17   -4.52    7.73   0
   5   0   1    4.00    6.92   0
   5   6   9   21.03    5.99   0
   5   8  10    0.69    6.26   0
   6  -1 -14   32.27    9.37   0
   6   0   1    2.73    9.11   0
   6   8  10   -2.23    9.23   0
   7   1   3  109.03    9.44   0
   7   3   6    2.05    8.26   0
   7   5   8    0.19    8.01   0
   8   7   9   21.90    5.93   0
   9   2   4    8.58    5.88   0
  10   1   2    6.82    5.97   0
  10   6   8   70.93    8.21   0
  11   4   6   12.93    7.01   0
  12   2   3  112.91    7.71   0
  13  -1  -7   43.13    9.31   0
  13   0  -2   37.77    7.76   0
  13   4   5   47.55    5.94   0
  13   5   6    6.24    7.35   0
  14   0  -3   -5.99    7.39   0
  15   0  -4  307.16    9.96   0
  15   2   1   38.23    5.73   0
  15   4   4   43.31    7.60   0
  15   5   5    0.41    6.78   0
  16   3   2   28.30    6.64   0
  17   0 -12    4.95    8.68   0
  17   0  -8   91.74    8.85   0
  18   2  -2    5.19    5.83   0
  18   3   0   31.45    5.38   0
  19   1  -7   29.66    5.97   0
  19   2  -3    9.00    8.30   0
  19   3  -1    0.00    5.38   0
 -14   8  -2    3.79    6.10   0
 -13   6  -6    1.93    5.76   0
 -13   6  -5    4.23    6.61   0
 -12   5  -7   26.17    5.58   0
 -12   5  -6   12.52    7.53   0
 -12   5  -4    1.20    7.03   0
 -12   5  -3   56.05    6.80   0
 -11   4  -7    6.93    5.15   0
 -11   4  -6   14.90    7.26   0
 -11   4  -5   23.06    8.09   0
 -11   4  -4   27.72    7.35   0
 -11   4  -3   90.49    6.13   0
 -10   4 -11    4.10    5.67   0
  -9   3 -10   25.72    5.42   0
  -9   3  -1   -1.91    5.97   0
  -9   4 -13    2.66    6.02   0
  -8   2  -8   41.28    5.16   0
  -8   3 -12   92.60    7.70   0
  -7   3 -14   35.65    5.82   0
  -6   1  -8    3.75    7.15   0
  -6   1  -4  235.42    8.94   0
  -6   3 -15   -8.00    6.72   0
  -6   9   9    2.08    7.33   0
  -5   2 -14    0.81    7.19   0
  -5   8   9   28.12    7.71   0
  -4  10  10    3.95    8.64   0
  -3   0 -10  322.14    7.92   0
  -3   0  -3   -0.77    5.10   0
  -3   1 -14   56.90    5.41   0
  -3   9  10   19.01    8.19   0
  -2   1 -15    6.38    6.69   0
  -2   2 -17   -6.04    7.55   0
  -1   0 -13   -0.03    5.08   0
  -1   1 -16   13.27    5.42   0
  -1   6   9   80.97    8.72   0
   0  -1  -7  383.50    9.90   0
   0   0 -14  129.92    6.31   0
   1  -1 -10    2.12    6.71   0
   1   1   3 2077.98   28.57   0
   2   1 -18    9.06    5.78   0
   3  -1 -12   62.44    9.13   0
   3   0 -16   14.95    7.18   0
   3   0   1    1.56    7.94   0
   3   7  10   -0.54    7.55   0
   4  -1 -13   14.94    6.95   0
   6   0 -17   -5.63    7.61   0
   6   2   5  293.67    9.15   0
   7  -1 -14  110.97    9.87   0
   7   0   1    7.92    8.08   0
   7   8  10    2.15    6.07   0
   8  -1 -14    6.64    8.12   0
   8   1   3  142.00    8.91   0
   8   4   7   34.56    5.36   0
   8   5   8    8.07    5.47   0
   9  -1 -14    6.77    7.19   0
   9   7   9    8.76    5.72   0
  10   0   0  412.47   11.67   0
  10   2   4  124.66    6.91   0
  11   1   2    3.43    7.25   0
  11   5   7   34.06    6.05   0
  11   6   8   21.36    8.07   0
  12   0  -1   -0.73    7.78   0
  12   7   8    6.50    6.20   0
  13   3   4   15.75    5.44   0
  13   6   7   -5.13    5.71   0
  14   1   0   22.40    5.65   0
  14   2   2    1.02    5.62   0
  15   3   3    3.69    7.08   0
  15   6   6    4.01    6.02   0
  16   0  -5   -0.98    7.18   0
  17   0  -7   -2.92    6.98   0
  17   5   4   -4.69    7.71   0
  18   1  -4    3.73    7.11   0
  18   4   2    9.66    7.30   0
  19   1  -6    3.47    7.34   0
  20   2  -4    6.23    7.59   0
 -14   8  -4    4.23    5.76   0
 -13   7  -1   97.89    7.80   0
 -13   8   1   12.72    5.88   0
 -13   9   2    4.17    6.08   0
 -12   6  -9   -1.22    7.30   0
 -12   6   0  143.30    8.77   0
 -12   8   3   60.25    6.59   0
 -11   5 -10    3.70    5.47   0
 -11   5   0   43.65    8.08   0
 -10   4 -10   -0.36    5.83   0
 -10   5 -12   -2.42    6.25   0
  -8   2  -7   91.61    5.88   0
  -8   2  -6    9.29    5.33   0
  -8   2  -5   45.53    5.40   0
  -8   2  -4   53.72    5.54   0
  -8   4   3   12.51    7.53   0
  -7   2  -1   31.47    6.25   0
  -7   3 -13   -1.54    7.81   0
  -7   4   4  340.09   18.19   0
  -6   1  -7    9.65    5.11   0
  -6   1  -6    5.55    4.92   0
  -6   1  -5    4.79    5.06   0
  -6   7   8   39.50    9.40   0
  -5   1 -10  369.22    9.78   0
  -4   1 -12    5.01    6.23   0
  -4   1   0   51.04    6.71   0
  -3   0  -9    1.39    5.11   0
  -3   2 -16    5.26    5.31   0
  -2   0 -11    4.99    5.14   0
  -2   2   4  282.65   14.59   0
  -2   4   7  225.84   10.44   0
  -2   5   8  396.54   12.46   0
  -2   8  10   -0.15    6.00   0
  -1   3   6  606.77   15.04   0
   0   7  10   31.93    7.89   0
   1  -1  -9  195.36    8.94   0
   1   1 -17   -3.78    5.83   0
   1   7  10   11.63    6.24   0
   2  -1 -11  294.69    9.07   0
   2   0 -15    4.07    6.94   0
   2   9  11    4.21    8.36   0
   3   1 -18   -2.02    5.94   0
   3   9  11   -1.07    9.54   0
   4   0 -16   24.83    8.45   0
   5  -1 -13  130.34    9.42   0
   5   7  10   13.74    5.93   0
   6  -1  -2   54.02   10.68   0
   7   0 -17    3.04    7.48   0
   7   2   5   84.37    6.74   0
   8   0 -17    7.77    9.06   0
   8   0   1   -0.02    7.11   0
   8   6   9   -0.16    7.46   0
   8   8  10    0.85    5.55   0
   9   0 -17   -1.22    8.62   0
   9   4   7    1.89    4.93   0
   9   5   8   47.42    5.87   0
  10   0 -17   -4.50    8.69   0
  10   7   9   -0.51    5.49   0
  11  -1 -13   20.05   10.94   0
  11  -1  -4   52.32    8.48   0
  11   2   4   42.23    7.90   0
  12  -1  -5   36.38    8.12   0
  12   3   5   18.05    7.72   0
  12   4   6   53.65    6.13   0
  13  -1  -6   33.26    9.03   0
  13   1   1   78.17    6.35   0
  13   2   3   41.17    7.46   0
  14   4   5    9.79    5.86   0
  14   5   6   -0.98    5.41   0
  14   6   7    2.26    6.86   0
  16   2   1   -9.39    6.96   0
  16   5   5    4.97    7.69   0
  17   2   0    2.75    4.82   0
  17   3   2    9.05    6.34   0
  17   4   3   -5.78    5.29   0
  18   2  -1    7.57    5.58   0
  18   3   1    1.32    7.27   0
  19   2  -2   -4.52    7.82   0
  19   3   0   11.51    7.29   0
 -13   7  -7   -1.59    5.42   0
 -13   7  -2   15.20    6.69   0
 -12   6  -1    2.31    6.66   0
 -12  10   4    1.08    5.21   0
 -11   9   5    0.89    5.19   0
 -10   4  -1  511.03   11.67   0
 -10   5 -11   24.09    7.82   0
  -9   3  -8   84.94    6.06   0
  -9   3  -7    0.01    6.81   0
  -9   3  -2  246.81    7.53   0
  -8   3 -11    1.43    5.40   0
  -8   4 -13   -1.24    6.30   0
  -7   2  -9   48.51    7.06   0
  -6   3 -14   -2.06    5.34   0
  -5   1  -2    0.92    6.69   0
  -5   3 -15    4.44    7.35   0
  -4   7   9  262.97   10.93   0
  -4   9  10   -0.25    8.10   0
  -3   0  -8  477.73    9.43   0
  -3   0  -7   -2.89    6.70   0
  -3   0  -5   -1.39    6.28   0
  -3   0  -4  522.55   10.99   0
  -3   1 -13    1.92    5.10   0
  -2   0 -10   13.87    7.02   0
  -2   0  -2   49.18    7.15   0
  -2   6   9   51.22    7.73   0
  -1   0 -12   61.10    5.99   0
  -1   1 -15   56.93    6.08   0
  -1   2 -17   12.60    6.89   0
   0   0 -13   -1.25    4.96   0
   0   1 -16   -8.42    5.79   0
   0   9  11   13.76    8.54   0
   1  -1  -8   12.16    6.30   0
   1   0 -14  137.50    6.50   0
   1   9  11    2.48    6.27   0
   2  -1 -10    2.08    6.54   0
   2   0   1    2.61   10.80   0
   2   1 -17    5.64    8.76   0
   2   4   8  149.50    9.66   0
   3  -1 -11   -3.38    6.77   0
   3   0 -15   -7.30    7.80   0
   3   4   8  100.45    9.48   0
   3   5   9  133.38    9.62   0
   4  -1 -12   39.36    8.57   0
   4   1 -18    7.35    6.71   0
   4   5   9   20.07    8.35   0
   5  -1  -2  134.32   13.28   0
   5   0 -16    8.66    7.55   0
   5   4   8   10.91    7.82   0
   5   5   9  131.96    9.08   0
   6  -1 -13    3.44    8.06   0
   6   4   8    3.77    7.07   0
   7  -1  -2   20.16    8.82   0
   7   7  10    9.97    5.61   0
   8   2   5   39.65    6.41   0
   9   0   1   -6.46    8.10   0
  10  -1  -3  400.38   12.95   0
  10   3   6  125.52    8.33   0
  11   0   0  706.27   12.02   0
  11   7   9   -1.50    6.22   0
  12   1   2   45.72    7.65   0
  12   6   8   15.46    6.19   0
  13   0  -1    0.63    7.73   0
  13   4   6   44.10    8.19   0
  13   5   7   13.15    7.09   0
  14  -1  -9   34.72    9.74   0
  14  -1  -8   33.77    9.55   0
  14   0  -2  100.26    6.49   0
  15   0  -3    2.46    5.53   0
  15   2   2   38.43    5.49   0
  15   4   5   24.37    7.56   0
  16   0  -4    8.16    8.08   0
  16   1  -1   23.51    5.07   0
  16   3   3   12.92    7.66   0
  17   0  -6   52.91    8.97   0
  17   1  -2    2.46    5.59   0
  18   1  -3   75.32    8.32   0
  19   1  -5    6.15    5.37   0
  20   1  -7    4.04    6.53   0
  20   2  -3    0.74    7.49   0
 -13   7  -5   -3.85    5.40   0
 -13   7  -4    7.66    5.42   0
 -13   7  -3   12.99    5.65   0
 -13   8   0   -1.29    4.53   0
 -13   9   1    9.35    5.38   0
 -12   6  -7   -5.65    5.24   0
 -12   6  -6   12.82    7.16   0
 -12   6  -2    3.25    6.87   0
 -12   7   1  113.85    8.70   0
 -11   5  -8    8.44    5.67   0
 -11   5  -7   43.70    7.04   0
 -11   6 -10   -7.49    7.44   0
 -11   7   3  149.74   10.13   0
 -10   4  -8   31.37    5.34   0
 -10   4  -7   18.64    6.97   0
 -10   4  -2   54.30    7.36   0
  -9   3  -6   25.03    4.97   0
  -9   3  -5   26.84    6.39   0
  -9   3  -4  739.28   10.66   0
  -9   3  -3    7.49    5.14   0
  -9   4   1  160.98    8.43   0
  -8   3 -10   20.79    5.58   0
  -8   3   0 1164.60   16.11   0
  -7   2  -8   10.78    6.39   0
  -7   2  -2   63.70    6.59   0
  -7   4 -14    0.01    4.89   0
  -7  10   9   -1.32    7.82   0
  -6   2 -11  190.49    6.85   0
  -5   1  -8  426.35    9.75   0
  -5  10  10    1.90    9.00   0
  -4   1 -11   62.81    5.53   0
  -4   2 -14   -7.42    4.84   0
  -4   3 -16   27.74    6.02   0
  -3   0  -6    6.92    5.58   0
  -3   1 -12   47.15    7.66   0
  -3   2 -15   55.32    6.08   0
  -3   8  10    1.91    7.71   0
  -2   2 -16   12.53    5.51   0
  -1   0 -11    7.32    6.65   0
  -1   7  10   26.46    6.23   0
   0   2   5   72.09    8.47   0
   1  -1  -7  453.40   11.04   0
   1   1 -16   33.51    7.98   0
   1   4   8   10.23    7.70   0
   1   5   9    1.57    7.75   0
   2   0 -14   -0.23    6.98   0
   2   5   9    7.67    5.65   0
   2   8  11    1.25    8.19   0
   3   3   7   74.07    6.76   0
   3   6  10   42.21    7.30   0
   4   1   4  884.40   16.96   0
   4   3   7   55.91    6.98   0
   4   8  11   87.70   10.71   0
   5   1 -18    0.22    7.26   0
   5   1   4   87.41   10.08   0
   5   3   7    8.38    6.15   0
   5   8  11    2.53    9.14   0
   6   0 -16    1.31    7.56   0
   6   1   4  227.52   11.04   0
   6   3   7   51.66    6.32   0
   6   5   9   29.85    6.07   0
   7  -1 -13   22.07    7.87   0
   7   3   7   61.64    7.96   0
   7   4   8   37.53    6.42   0
   8  -1 -13    7.97    9.07   0
   8   7  10    5.39    6.03   0
   9   2   5  199.23    7.36   0
   9   7  10    9.25    7.00   0
  10  -1 -13   51.57   10.51   0
  10   1   3   21.44    5.89   0
  10   6   9    4.85    5.75   0
  11   4   7    8.12    5.54   0
  11   5   8    7.70    7.75   0
  12  -1  -4   89.61    8.84   0
  12   0   0   94.35    8.76   0
  12   2   4    5.25    5.08   0
  13  -1  -5   24.11    7.36   0
  13   0 -16    0.72    8.93   0
  13   3   5    6.73    5.37   0
  13   6   8   15.01    7.74   0
  14  -1 -10   85.88   15.22   0
  14  -1  -7  180.22   12.16   0
  14   1   1   73.76    6.69   0
  15   3   4   41.46    7.52   0
  17   0  -5   -2.23    7.15   0
  17   4   4   16.83    7.97   0
  18   0 -10   16.68    8.22   0
  18   0  -9   -1.12    7.70   0
  18   0  -8   -1.38    6.77   0
  18   2   0    4.37    7.03   0
  18   4   3    6.89    5.79   0
  19   1  -4    3.17    6.88   0
  19   3   1    4.04    6.20   0
  20   1  -6   29.35    6.72   0
 -13   8  -1   56.92    6.93   0
 -12   6  -5   -5.95    5.14   0
 -12   6  -3    2.98    4.58   0
 -12   7  -8   10.01    6.69   0
 -12   9   3    1.15    6.24   0
 -11   5  -6   21.80    5.22   0
 -11   5  -5   11.54    7.50   0
 -11   5  -4   10.52    7.75   0
 -11   5  -3  122.98    8.15   0
 -11   5  -2    2.01    4.95   0
 -11   6  -9    0.86    6.82   0
 -11   6   1    1.14    6.59   0
 -11   8   4   12.64    4.92   0
 -10   4  -5   54.81    7.62   0
 -10   5 -10  -10.04    5.72   0
 -10   9   6    5.89    6.77   0
  -9   4 -10   -4.05    5.12   0
  -9   5   3  125.77    8.64   0
  -8   3  -9   12.16    4.86   0
  -8   4 -12   -1.42    4.95   0
  -7   2  -7   33.37    5.43   0
  -7   2  -6   50.68    7.00   0
  -7   2  -3   98.78    7.31   0
  -7   3 -11    0.16    6.56   0
  -6   2 -10    9.29    4.57   0
  -6   2   0   22.03    6.55   0
  -6   3 -13    5.05    5.66   0
  -5   1  -7    5.54    6.29   0
  -5   1  -3  257.62    7.96   0
  -5   2 -12    5.86    4.97   0
  -5   5   7   50.87   10.22   0
  -5   6   8   25.72    7.75   0
  -3   5   8   39.55    7.40   0
  -2   0  -9    1.62    5.19   0
  -2   7  10   -1.18    6.90   0
  -1   1 -14   20.08    6.97   0
   0   0 -12  463.77    9.29   0
   0   1 -15    5.32    4.76   0
   0   1   3 1780.25   28.29   0
   0   2 -17    5.09    6.01   0
   0   4   8  160.13    8.30   0
   1   0 -13    8.06    4.66   0
   1   3   7   91.75    8.02   0
   1   6  10  143.05    8.71   0
   2  -1  -9   27.99    5.43   0
   2   6  10   -1.63    5.14   0
   3  -1 -10  278.76   10.24   0
   3   1 -17   20.85    6.41   0
   3   1   4  204.04   11.02   0
   4  -1 -11   64.22    7.93   0
   4   0 -15   -3.97    6.89   0
   5  -1 -12    5.60    5.51   0
   5   6  10   52.39    6.77   0
   6   1 -18    0.79    7.61   0
   6   6  10    2.04    5.75   0
   6   8  11   14.31    6.89   0
   7   0 -16   -1.08    7.82   0
   7   1   4   33.30    6.83   0
   7   6  10   -0.02    6.86   0
   7   8  11    1.93    8.15   0
   8   5   9   46.29    5.96   0
   9  -1 -13   -1.56    7.69   0
   9  -1  -2    1.73    8.05   0
   9   4   8   -5.11    6.96   0
  10   0   1   -0.08    5.49   0
  10   2   5  337.47    8.57   0
  10   7  10   -8.50    7.30   0
  11  -1  -3   46.73    8.35   0
  11   1   3  230.28    7.59   0
  11   6   9    3.44    5.72   0
  12   4   7   41.30    9.00   0
  12   5   8    2.49    7.60   0
  13   1   2    2.60    5.98   0
  13   2   4   17.86    6.96   0
  14   0  -1   19.46    7.76   0
  14   3   5   -8.62    7.08   0
  14   4   6    5.83    6.13   0
  14   5   7   12.23    5.84   0
  15   0  -2   66.79    8.29   0
  16   0  -3   -0.67    7.29   0
  16   1   0    0.36    7.19   0
  16   2   2   -0.07    4.89   0
  16   4   5   -4.03    7.80   0
  17   1  -1   -1.23    5.72   0
  17   3   3   -0.06    6.93   0
  18   0 -11   -1.66    9.13   0
  18   0  -7    1.76    7.70   0
  18   3   2    4.90    5.34   0
  20   2  -2   -2.79    5.50   0
 -13   8  -5   -1.32    6.17   0
 -13   8  -3    2.31    5.78   0
 -13   8  -2    1.78    5.21   0
 -13   9   0   -0.44    6.03   0
 -12   7   0   -3.05    6.04   0
 -10   5  -9   -1.54    5.73   0
 -10   5   1   80.85    6.21   0
 -10   6 -11   -0.95    5.20   0
  -9   5 -11   -5.93    7.09   0
  -8   3  -8    1.86    4.45   0
  -8   5 -13    2.95    5.59   0
  -7   2  -4   23.76    4.90   0
  -7   4 -13   -1.01    5.05   0
  -6   2  -9  117.23    7.47   0
  -5   1  -5  106.47    6.18   0
  -5   1  -4   85.84    6.41   0
  -4   3 -15   -1.75    5.16   0
  -3   2 -14    5.42    4.69   0
  -3   3 -16    4.27    5.07   0
  -3   4   7  167.41   11.46   0
  -3   6   9   63.33    7.21   0
  -2   0  -8  832.77   11.48   0
  -2   0  -3    1.69    5.24   0
  -2   3   6  149.82    9.49   0
  -1   0 -10    0.34    4.89   0
  -1   2 -16   -3.05    5.09   0
   0   6  10   34.17    7.07   0
   2  -1  -4 1644.61   32.30   0
   2   1 -16   -6.33    6.53   0
   3   0 -14    3.43    6.50   0
   3   2   6    1.57    8.02   0
   3   7  11   -6.17    8.02   0
   4  -1  -2    9.50    9.03   0
   4   1 -17   -0.07    7.19   0
   4   2   6  111.45    7.82   0
   4   7  11    7.68    8.70   0
   5   0 -15   -3.68    7.70   0
   5   0   2  176.80    9.74   0
   5   2   6   12.38    6.45   0
   6  -1 -12    2.72    6.37   0
   6   0   2  857.92   15.74   0
   6   2   6  101.16    7.15   0
   7   0   2  425.54   11.16   0
   7   2   6   46.19    6.43   0
   8   0 -16    5.48    7.88   0
   8   0   2  389.51   12.30   0
   8   6  10    3.20    5.81   0
   9   1   4  214.01    9.98   0
   9   3   7   -0.77    5.10   0
   9   5   9    7.53    5.27   0
  10  -1  -2   77.99    8.66   0
  11   0   1    9.98    5.84   0
  11   2   5   -0.37    6.42   0
  12  -1 -12   17.68   13.68   0
  12   0 -16   -6.72    8.48   0
  12   1   3   42.47    7.83   0
  12   6   9    3.97    8.02   0
  13  -1  -4    3.37    6.53   0
  13   0   0   -4.39    7.95   0
  14  -1  -6    7.03    7.40   0
  14   1   2    6.97    8.43   0
  15   2   3    1.96    5.12   0
  15   4   6    2.10    7.39   0
  15   5   7   -5.40    7.34   0
  17   0  -4  -13.60    8.37   0
  18   0  -6   -5.81    8.18   0
  19   1  -3    5.87    7.57   0
  19   2   0   10.83    6.66   0
 -13   9  -2    4.58    6.57   0
 -13   9  -1    0.98    6.09   0
 -12   7  -6    7.03    5.29   0
 -12   7  -5   -3.43    7.22   0
 -11   6  -7    1.18    6.69   0
 -11  10   5   -0.44    5.34   0
 -10   5  -8    4.69    4.66   0
  -9   4  -8    1.32    4.82   0
  -9   4   0   25.18    6.20   0
  -9   6 -12   28.85    6.97   0
  -8   3  -7    3.91    4.72   0
  -8   3  -6   45.82    7.08   0
  -7   3 -10   77.87    5.58   0
  -7   4 -12    3.18    6.55   0
  -7   5 -14   -3.19    5.03   0
  -6   2  -8   46.51    6.99   0
  -6   8   9    0.62    7.98   0
  -5   3 -13   -4.46    6.63   0
  -5   9  10   27.83    8.61   0
  -4   2 -12   -0.41    6.16   0
  -4   8  10   14.60    7.24   0
  -2   0  -7   -0.56    5.19   0
  -2   0  -6  848.42   13.22   0
  -2   0  -4  290.02   10.20   0
  -2   1 -12   -2.41    5.37   0
  -1   0  -9   -8.64    6.65   0
  -1   1 -13   15.51    7.68   0
  -1   3 -17   -3.44    6.66   0
  -1   5   9  402.55   11.29   0
   0   0 -11   -2.43    4.88   0
   0   1 -14   -6.88    6.93   0
   0   3   7   32.68    7.41   0
   1   0 -12  204.54    8.53   0
   1   1 -15  -13.77    5.92   0
   1   2 -17   -1.22    5.55   0
   1   7  11  103.21    8.93   0
   2  -1  -7  643.70   14.27   0
   2   0 -13   -2.96    4.82   0
   2   1   4  249.69    9.44   0
   2   2   6    3.19    6.71   0
   2   7  11   -1.75    6.35   0
   3  -1  -9  159.72    8.59   0
   4   0   2  147.34    8.99   0
   5  -1 -11  445.43   12.65   0
   5   1 -17    1.35    6.78   0
   7  -1 -12   62.87    8.72   0
   7   7  11    3.64    6.20   0
   8   2   6    4.58    5.92   0
   9   0 -16   -1.41    7.43   0
   9   0   2  130.67    9.48   0
   9   6  10   -1.26    5.21   0
  10   0 -16   -1.48    8.35   0
  10   3   7    2.52    5.40   0
  10   5   9  -24.01    6.12   0
  11   0 -16    3.62    8.65   0
  11   4   8   15.71    7.32   0
  12  -1  -3   39.55    5.88   0
  12   0   1   -7.83    7.38   0
  12   2   5   -0.26    4.89   0
  13   5   8    6.13    5.50   0
  14  -1  -5   49.12    7.12   0
  15  -1  -8   14.49    8.11   0
  15   0  -1   -0.11    6.63   0
  16   0  -2   86.99    7.90   0
  18   0  -5   -1.41    6.81   0
  18   1  -1   -1.07    7.68   0
  18   3   3   -3.34    5.19   0
  19   3   2   -1.10    4.88   0
  20   2  -1    2.21    5.99   0
 -13   9  -3   12.30    5.51   0
 -12   7  -3   -1.73    5.21   0
 -12   7  -2   -0.51    5.02   0
 -12  10   3    0.48    4.68   0
 -11   6  -1    8.28    7.25   0
 -11   7  -9    2.83    5.37   0
 -10   5  -7   10.53    4.78   0
 -10   5   0   -0.70    4.82   0
 -10   7   4   43.73    8.58   0
 -10   8   5   13.54    5.39   0
  -9   4  -7    5.73    5.03   0
  -9   4  -6   14.74    6.66   0
  -9   4  -1   51.96    6.42   0
  -9   5 -10   22.20    5.15   0
  -8   3  -5   69.52    5.42   0
  -8   3  -3    6.54    6.90   0
  -8   4 -10   29.48    5.49   0
  -8   5 -12   16.62    5.18   0
  -7   3  -9   -1.84    4.64   0
  -6   2  -7  181.49    8.16   0
  -6   2  -1   25.11    6.29   0
  -6   3 -11    0.26    5.96   0
  -6   4 -13    9.03    6.68   0
  -5   2 -10    0.56    4.42   0
  -5   7   9   19.08    6.92   0
  -4   1  -8   12.66    4.91   0
  -4   3 -14   -0.73    4.54   0
  -3   1 -10    7.67    4.55   0
  -3   2 -13   41.33    5.05   0
  -3   3 -15    9.24    5.07   0
  -3   7  10   37.33    7.43   0
  -2   0  -5    4.94    4.66   0
  -2   2 -14   19.14    5.96   0
  -2   3 -16   -8.53    4.94   0
  -1   2 -15    2.67    6.02   0
  -1   2   5 1107.50   20.38   0
  -1   4   8  279.69    8.70   0
  -1   6  10    3.82    7.23   0
   0   2 -16   12.14    5.22   0
   0   7  11   84.63    8.57   0
   1   9  12   34.47    9.05   0
   2  -1  -6  456.84   13.24   0
   2  -1  -5 1540.70   25.39   0
   3   0   2  158.80   11.23   0
   3   1 -16   -0.87    5.45   0
   3   4   9    3.25    7.61   0
   4  -1 -10   12.31    5.06   0
   4   0 -14   63.19    7.33   0
   4   3   8   26.38    8.06   0
   4   5  10   58.20    8.24   0
   5   3   8  294.67   10.66   0
   5   4   9    4.58    6.59   0
   5   5  10    6.88    5.79   0
   6   0 -15    1.30    5.64   0
   6   3   8   18.73    8.52   0
   6   4   9   48.73    6.84   0
   6   5  10    4.46    8.08   0
   7  -1  -1   33.93    6.93   0
   7   4   9   31.09    8.64   0
   7   5  10    3.50    7.07   0
   8  -1  -1   87.33    7.88   0
   8   7  11   -0.04    5.36   0
   9  -1  -1    9.71    8.51   0
  10   0   2   45.33    6.46   0
  10   6  10   15.23    5.73   0
  11  -1  -2    2.72    5.39   0
  11   1   4   53.91    8.23   0
  11   3   7   11.30    5.89   0
  11   5   9    6.60    6.13   0
  11   6  10   -5.63    7.60   0
  12   4   8    7.55    7.10   0
  14   0   0  105.05    6.68   0
  14   3   6   -6.10    8.18   0
  14   4   7   18.19    5.61   0
  14   5   8   -1.39    5.71   0
  15  -1  -9    4.04    8.05   0
  15  -1  -7    5.22    6.70   0
  15   2   4   16.71    6.74   0
  16   4   6    4.03    5.55   0
  17   0  -3   -4.21    5.38   0
  17   3   4   -2.51    5.36   0
  19   0  -9   -0.28    6.84   0
  19   0  -8    4.42    7.37   0
  19   1  -2    1.15    5.72   0
  19   2   1   87.95    7.79   0
 -12   8  -6   -2.49    5.28   0
 -12   8   0   36.70    6.26   0
 -11   6  -5   -0.04    5.14   0
 -11   6  -4   10.86    6.33   0
 -11   6  -3    0.69    6.45   0
 -11   6  -2   20.82    6.00   0
 -11   7  -8   12.59    5.04   0
 -11   8   3    5.14    6.44   0
 -11   9   4   -0.68    5.50   0
 -10   5  -6    0.25    5.37   0
 -10   6  -9    0.49    4.89   0
  -9   4  -5   30.91    6.20   0
  -9   4  -4    1.27    6.36   0
  -9   4  -3   41.60    7.35   0
  -9   4  -2    0.06    6.79   0
  -9   5  -9   12.44    6.28   0
  -9   6 -11    6.11    5.32   0
  -8   4  -9   24.56    5.09   0
  -8   5   4  377.55   14.71   0
  -7   3  -8  302.69    8.58   0
  -7   4 -11   10.52    5.14   0
  -7   5 -13    3.06    5.18   0
  -6   2  -2  437.98   10.33   0
  -6   5 -14   -4.86    6.30   0
  -5   2  -9   57.16    7.00   0
  -5   3 -12   48.94    6.33   0
  -4   1  -6  229.91    8.19   0
  -4   1  -2  385.49   11.09   0
  -4   2 -11   21.22    5.90   0
  -3   1  -9  353.57    9.24   0
  -3   4 -16    5.58    6.26   0
  -2   8  11   -1.12    5.38   0
  -1   0  -8  174.17    7.07   0
  -1   1 -12  104.05    7.66   0
   0   0 -10  160.99    6.82   0
   0   3 -17  -10.12    6.25   0
   0   9  12   17.63    8.01   0
   1   0 -11    3.20    6.90   0
   1   1 -14    2.72    6.62   0
   1   2 -16   -9.17    6.95   0
   1   2   6   22.30    6.77   0
   2   0 -12   37.22    7.23   0
   2   1 -15   22.70    5.66   0
   2   2 -17    5.12    5.49   0
   2   8  12   13.09    7.88   0
   3  -1  -8  284.46   10.66   0
   3   0 -13    0.85    4.78   0
   3   3   8  756.96   14.84   0
   3   6  11    8.46    6.69   0
   3   8  12   -6.33    6.96   0
   4   1 -16   -1.87    6.77   0
   4   6  11    1.85    7.60   0
   4   8  12    1.25    6.84   0
   5   1   5  106.15    7.99   0
   5   6  11   14.44    8.09   0
   5   8  12    6.04    7.08   0
   6  -1 -11  188.77    9.99   0
   6   1 -17   -3.11    5.09   0
   6   1   5    1.31    6.58   0
   6   6  11   21.26    7.98   0
   7   0 -15   -3.14    7.28   0
   7   6  11   -4.85    6.92   0
   8   1   5   20.15    8.59   0
   8   3   8    6.77    5.47   0
   8   4   9   22.75    5.91   0
   8   5  10    9.84    5.31   0
   9  -1 -12   15.96    9.38   0
   9   4   9   69.63    8.36   0
   9   5  10   22.83    7.64   0
  10  -1 -12    0.79    9.97   0
  10  -1  -1  231.59   10.40   0
  11  -1 -12    2.28   10.78   0
  11   0   2  469.59   11.77   0
  11   2   6   -0.52    5.78   0
  12   1   4    6.81    7.59   0
  12   3   7   25.13    5.87   0
  12   5   9    2.20    5.46   0
  13  -1  -3  163.26    8.00   0
  13   0   1   -4.11    5.42   0
  14  -1  -4    5.12    7.57   0
  14   0 -15    0.10    9.08   0
  14   1   3    1.53    7.81   0
  15  -1  -6  108.09    8.86   0
  15   4   7   19.86    7.73   0
  16   0  -1   12.52    6.05   0
  17   1   1    8.99    7.25   0
  18   0  -4   16.16    5.34   0
  18   1   0   56.09    8.41   0
  18   2   2   13.50    5.66   0
  18   3   4   18.77    7.09   0
  19   0 -10   10.75    7.65   0
  19   0  -7   -1.99    7.65   0
  19   0  -6   10.43    6.63   0
  19   1  -1   -2.02    7.30   0
 -12   8  -4   -1.79    7.12   0
 -12   8  -3   53.51    7.71   0
 -12   8  -1  105.01    6.28   0
 -12   9   1    2.63    6.25   0
 -11   7  -7   14.71    5.09   0
 -11   7   1    3.74    6.80   0
 -10   5  -4   54.70    5.48   0
 -10   5  -3   12.30    5.01   0
 -10   5  -2    7.73    5.01   0
 -10   7 -10   -1.19    5.48   0
  -9   5  -8   49.58    6.88   0
  -9   6 -10   -0.97    6.88   0
  -9   6   4  173.50    9.40   0
  -8   4  -8  216.86    7.83   0
  -8   6 -12    6.86    5.76   0
  -7   3  -7   59.27    7.10   0
  -7   5 -12    3.51    6.34   0
  -6   2  -5  296.09    7.54   0
  -6   2  -4   59.10    6.89   0
  -6   2  -3  240.77    8.42   0
  -6   4 -12   38.59    6.56   0
  -6  10  10    3.35    6.17   0
  -4   1  -4  912.33   13.89   0
  -4   1  -3    1.90    6.35   0
  -4   3 -13    8.75    4.99   0
  -4   3   5   40.04    9.79   0
  -4   5   8   29.63    7.83   0
  -4   6   9    3.88    7.22   0
  -3   2 -12    2.43    5.20   0
  -2   2 -13   39.10    6.91   0
  -2   3 -15   23.32    6.09   0
  -2   5   9   78.90    7.68   0
  -2   6  10    5.13    6.09   0
  -1   0  -7    3.35    6.41   0
  -1   2 -14   72.89    7.01   0
  -1   3 -16    6.59    5.10   0
  -1   7  11    1.42    7.41   0
  -1   9  12   43.00    7.74   0
   0   2 -15   37.57    6.97   0
   1   5  10   11.32    7.49   0
   1   8  12   -2.44    7.82   0
   2   3   8 1075.08   15.71   0
   2   6  11   51.24    7.96   0
   3   2 -17    5.60    7.35   0
   4  -1  -9   22.38    6.87   0
   4   1   5  165.27    7.71   0
   5  -1 -10  109.29    8.69   0
   5   0 -14  146.51    7.66   0
   5   2   7  667.72   14.12   0
   6   0   3    4.92    8.76   0
   6   2   7  178.57    8.11   0
   7   0   3    1.69    7.24   0
   7   1 -17    4.87    6.06   0
   7   2   7   31.97    9.17   0
   8   0 -15   -5.57    7.65   0
   8   0   3    2.56    8.68   0
   8   6  11   -3.06    5.73   0
   9   3   8   79.42    5.83   0
  10   1   5   -0.27    7.52   0
  10   3   8  138.92    8.64   0
  10   4   9    4.56    5.48   0
  10   5  10   -8.56    7.70   0
  11  -1  -1  172.84    9.32   0
  12   0   2  189.74    9.30   0
  12   2   6   23.84    7.73   0
  13   1   4   16.31    7.08   0
  13   3   7   -0.83    5.50   0
  13   5   9    0.63    5.56   0
  14  -1  -3    7.36    7.21   0
  14   0   1    4.94    7.73   0
  14   2   5    2.52    5.57   0
  15  -1 -10    0.73   10.99   0
  15  -1  -5  100.53    9.13   0
  15   0   0   17.35    5.12   0
  15   3   6   10.01    5.93   0
  16   1   2   15.29    5.67   0
  16   2   4   -5.25    5.65   0
  17   0  -2   20.33    5.83   0
  17   3   5    0.34    7.58   0
  18   0  -3   -1.12    7.15   0
  19   0  -5    1.64    7.00   0
 -12   9   0    9.48    6.55   0
 -11   7  -5   48.16    7.26   0
 -11   7   0   14.55    7.05   0
 -11   8  -8    1.18    4.81   0
 -10   6  -7    7.79    4.58   0
 -10   7  -9   -1.61    4.61   0
  -9   5  -7  111.03    7.38   0
  -9   7 -11    6.59    4.78   0
  -8   4  -7   25.39    6.51   0
  -8   5 -10    0.34    4.82   0
  -7   3  -6    6.31    6.59   0
  -7   3   0  115.94    6.13   0
  -7   4 -10   -6.45    5.02   0
  -7   6 -13    0.76    6.32   0
  -7   9   9    9.61    7.15   0
  -6   3  -9    6.18    6.39   0
  -6   5 -13   21.01    6.81   0
  -5   2  -8    2.65    4.80   0
  -5   3 -11   20.23    4.43   0
  -5   4 -13   60.08    5.42   0
  -4   2 -10   11.30    4.70   0
  -4   4 -14   18.43    7.14   0
  -3   1  -8    5.23    4.60   0
  -3   4 -15    4.96    6.75   0
  -3   8  11   51.57    7.45   0
  -2   1 -10   31.71    5.05   0
  -2   4 -16    5.95    6.68   0
  -2   4   8   61.53    7.57   0
  -1   0  -6  521.22   11.29   0
  -1   0  -2  277.91   11.96   0
   0   0  -9   -1.40    4.62   0
   0   5  10   32.54    6.84   0
   1   3 -17   -9.84    5.89   0
   1   3   8  107.77    7.47   0
   1   6  11   50.22    7.81   0
   2   1 -14   85.64    6.82   0
   2   2 -16   20.48    7.10   0
   3  -1  -7 2194.80   25.81   0
   3   1 -15   30.07    5.34   0
   3   1   5   48.78    5.88   0
   3   7  12   15.10    8.57   0
   4   0 -13   -0.14    6.35   0
   4   2   7  280.77    8.78   0
   4   7  12    7.65    7.40   0
   5   0   3   -0.68    5.77   0
   5   1 -16   -3.05    4.83   0
   5   7  12    0.99    6.33   0
   6   0 -14   -3.79    6.99   0
   6   7  12    1.54    6.48   0
   7  -1 -11  140.53    9.55   0
   7  -1   0  415.11   13.57   0
   7   7  12    6.64    7.90   0
   8  -1   0  763.82   16.56   0
   8   1 -17   -0.68    6.28   0
   9   0 -15    3.95    7.50   0
   9   0   3    0.27    6.29   0
   9   2   7    5.80    5.25   0
  10   0   3  -13.76    8.57   0
  10   2   7  290.11    9.77   0
  10   6  11    4.81    7.97   0
  11   1   5   22.09    7.75   0
  11   3   8   27.33    7.92   0
  11   4   9   30.65    6.02   0
  11   5  10   10.41    7.94   0
  12  -1  -1   -1.22    7.19   0
  13   0 -15    2.13    8.55   0
  13   0   2    4.85    7.53   0
  13   2   6    8.95    8.04   0
  14   3   7   -0.79    7.95   0
  14   4   8   -1.76    5.60   0
  15  -1  -4   50.91    8.18   0
  15   2   5  119.53    6.26   0
  16  -1  -8   22.89    7.85   0
  16  -1  -7    0.62    6.85   0
  16  -1  -6    4.06    6.84   0
  16   0   0  258.16    8.85   0
  16   3   6   -9.48    7.89   0
  17   0  -1   -3.89    6.88   0
  18   2   3   10.72    5.49   0
  19   0  -4    6.13    6.80   0
  19   1   0   -0.25    6.98   0
  19   2   2    1.33    4.92   0
 -12   9  -4    7.64    5.52   0
 -12   9  -3    4.42    6.90   0
 -12   9  -2    1.65    6.26   0
 -12   9  -1    4.57    5.89   0
 -11   7  -4   49.54    5.38   0
 -11   7  -3   16.33    6.48   0
 -11   7  -1    8.10    6.70   0
 -11   8  -7   13.94    5.14   0
 -11  10   4   20.94    5.41   0
 -10   6  -6   10.93    4.65   0
 -10   6   1   13.76    6.50   0
  -9   5  -6   27.62    7.33   0
  -9   5   1   46.59    6.57   0
  -9   6  -9   16.84    5.00   0
  -8   4  -6    9.21    6.24   0
  -8   5  -9   45.30    7.24   0
  -8   6 -11   -6.50    4.87   0
  -7   3  -5   81.51    7.41   0
  -7   3  -1   13.84    5.53   0
  -5   2  -7  676.13   10.24   0
  -5   8  10   34.76    7.11   0
  -4   3 -12   -0.64    4.51   0
  -4   5 -15   21.20    5.91   0
  -4   7  10   40.88    6.63   0
  -4   9  11    0.19    7.27   0
  -3   1  -7    0.59    6.19   0
  -3   2 -11  209.12    6.56   0
  -3   3 -13    6.39    6.13   0
  -3   3   6    4.03    7.63   0
  -2   7  11   51.58    7.44   0
  -2   9  12   -4.06    7.05   0
  -1   0  -5   -0.52    6.40   0
  -1   1 -11   47.89    4.99   0
   0   0  -8   96.01    6.97   0
   0   3 -16    6.36    5.00   0
   0   4   9    3.09    4.63   0
   1   0 -10  384.21    8.40   0
   1   1 -13   11.33    6.08   0
   1   2 -15   71.01    6.70   0
   2   0 -11    4.75    5.93   0
   2   0   2   55.34    7.56   0
   2   7  12   19.26    5.85   0
   3   0 -12    4.92    4.70   0
   4   0   3   -2.06    5.46   0
   4   1 -15  223.18    9.02   0
   4   2 -17    2.47    4.96   0
   5   4  10   17.97    9.00   0
   5   5  11  123.51    9.46   0
   6  -1   0  547.76   15.04   0
   6   1 -16    7.28    6.69   0
   6   4  10   14.43    5.97   0
   6   5  11    1.89    8.05   0
   7   4  10   -4.77    8.14   0
   7   5  11   73.79    8.13   0
  10  -1   0    1.71    7.40   0
  10   0 -15   -4.53    6.84   0
  11   0 -15   -2.73    7.54   0
  11   0   3    3.25    5.50   0
  11   2   7   -3.63    7.93   0
  12   0 -15   -2.16    7.41   0
  12   1   5  165.20    8.92   0
  12   3   8  132.18    7.00   0
  12   4   9   11.40    6.16   0
  12   5  10    4.56    5.90   0
  14  -1  -2    2.26    7.61   0
  14   1   4   59.16    5.96   0
  14   2   6   -4.55    6.74   0
  15  -1  -3  195.83    9.13   0
  15   0   1   -6.21    5.31   0
  15   4   8    6.99    8.10   0
  16  -1  -9    5.28    7.77   0
  16  -1  -5   -1.04    7.79   0
  16   1   3    5.97    7.14   0
  16   2   5    5.02    6.82   0
  17   2   4   12.25    5.25   0
  18   0  -2    2.59    5.37   0
  20   0  -7    0.45    7.46   0
  20   0  -6   39.31    7.46   0
  20   1  -1   -0.06    5.55   0
 -12  10   0   14.51    4.43   0
 -11   8  -6   22.29    5.58   0
 -11   8  -5   78.33    7.75   0
 -11   9   3    3.58    5.67   0
 -10   6  -5   57.78    5.28   0
 -10   6  -4  153.14    7.98   0
 -10   7  -7    0.98    6.42   0
 -10   7   3    7.18    5.90   0
  -9   5  -5  152.74    8.29   0
  -9   7 -10    7.34    4.69   0
  -9   7   5   28.77    8.19   0
  -9   8   6    3.78    6.10   0
  -8   4  -5  126.78    7.21   0
  -8   4   0   44.77    6.81   0
  -7   3  -3   35.19    6.31   0
  -7   3  -2   17.87    4.96   0
  -7   4   3  168.00   10.82   0
  -7   6 -12   31.24    5.08   0
  -6   3  -8    8.94    4.44   0
  -6   5 -12    3.81    6.30   0
  -5   2  -6    7.79    6.48   0
  -5   2   0  191.11    9.22   0
  -5   3 -10   10.92    4.29   0
  -5   4 -12   19.88    4.90   0
  -5   4   6   82.44   13.90   0
  -4   2  -9    4.44    4.86   0
  -2   1  -9    7.64    4.82   0
  -2   2 -12   26.07    5.23   0
  -2   3 -14   34.34    4.68   0
  -1   0  -4 4966.86   33.61   0
  -1   0  -3    0.25    5.33   0
  -1   1   3  539.51   18.62   0
  -1   8  12    2.30    7.69   0
   0   2 -14   -4.90    4.35   0
   1   7  12   54.63    6.09   0
   2   2   7   21.70    5.68   0
   2   3 -17   -2.38    5.59   0
   3  -1  -6  325.89   12.22   0
   3  -1  -3  851.25   47.54   0
   3   2 -16    0.22    6.66   0
   3   5  11  112.29    8.13   0
   4  -1  -8  495.89   12.93   0
   4   3   9   45.69    7.84   0
   4   5  11   -3.12    5.44   0
   5  -1  -9   34.31    7.44   0
   5   0 -13    1.10    6.01   0
   5   1   6   43.52    7.98   0
   5   2 -17   -2.61    7.06   0
   5   3   9   10.09    5.81   0
   6  -1 -10  162.37    9.16   0
   6   1   6    6.25    6.30   0
   6   6  12   16.45    9.33   0
   7   0 -14   96.93    8.06   0
   8  -1 -11  148.58    9.82   0
   8   1   6    2.35    6.45   0
   8   3   9   16.39    6.00   0
   8   5  11   29.49    6.55   0
   9   1   6   61.71    9.05   0
   9   3   9   -6.17    7.13   0
   9   4  10   -3.27    5.77   0
   9   5  11   -5.05    7.75   0
  10   1 -17   10.87    6.71   0
  10   4  10    2.49    6.89   0
  11  -1   0  117.96    7.39   0
  12   0   3   -1.05    5.42   0
  12   2   7   59.77    8.29   0
  13  -1  -1   -0.21    5.73   0
  13   1   5   23.53    7.74   0
  13   3   8    8.11    5.56   0
  13   4   9    4.11    6.15   0
  14   0   2   -2.19    5.78   0
  15   1   4   23.32    7.01   0
  15   3   7    6.30    5.35   0
  16  -1  -4   17.92    7.93   0
  16   0   1   -5.87    6.89   0
  17   0   0   82.48    8.57   0
  18   0  -1  -14.32    7.19   0
  18   1   2   -2.31    6.42   0
  18   2   4   -1.95    7.66   0
  19   0  -3   -2.51    5.48   0
  19   1   1    8.09    7.67   0
  20   0  -5   -2.24    6.92   0
  20   1   0   -0.69    7.25   0
 -11   8   0    0.94    6.59   0
 -11   8   1    9.93    5.13   0
 -11   9  -6   -1.64    6.27   0
 -10   6  -3    1.41    4.67   0
 -10   6  -1    2.72    5.01   0
 -10   7  -6    9.32    6.65   0
 -10   8  -8   -1.14    4.71   0
 -10   8   4   25.35    5.92   0
 -10   9   5   -0.35    5.08   0
  -9   5  -3   17.10    6.66   0
  -9   5  -1    4.80    6.80   0
  -9   5   0  258.69    7.57   0
  -9   6  -7   24.67    6.09   0
  -9   7  -9    4.67    6.18   0
  -8   4  -4   43.03    4.93   0
  -8   4  -3   10.03    6.66   0
  -8   4  -2    3.98    5.88   0
  -8   4  -1  217.84    8.06   0
  -8   5  -8    3.62    4.84   0
  -8   7 -11   -0.01    4.95   0
  -7   5 -10   -2.21    4.80   0
  -6   3  -7   60.58    6.59   0
  -6   9  10    8.98    8.87   0
  -5   2  -5   82.73    6.89   0
  -5   5 -13    1.09    5.18   0
  -5   6 -14   -3.19    6.56   0
  -4   2  -8   83.71    6.91   0
  -4   4 -13   12.40    5.30   0
  -4   4   7  297.86   14.84   0
  -4   5 -14   11.62    6.50   0
  -3   1  -6   -3.38    5.03   0
  -3   2 -10    2.70    4.40   0
  -3   4 -14    3.78    4.80   0
  -3   5   9   96.77    7.71   0
  -3   6  10   -1.30    5.66   0
  -2   4 -15   11.37    4.51   0
  -1   1 -10   11.89    4.59   0
  -1   4   9    3.55    6.07   0
  -1   6  11   17.95    7.33   0
   0   0  -7    3.68    5.52   0
   0   7  12   38.40    7.64   0
   1   0  -9   -2.36    4.32   0
   1   3 -16   54.81    6.28   0
   2   1 -13   33.93    6.68   0
   2   2 -15   49.44    6.79   0
   2   4  10   28.00    7.63   0
   2   5  11   69.89    7.31   0
   2   8  13   -7.83    8.09   0
   3  -1  -5 1026.48   22.73   0
   3   0   3   -0.51    7.39   0
   3   1 -14    0.29    4.18   0
   3   6  12    5.11    7.97   0
   4   0 -12   85.23    7.50   0
   4   1   6  230.30    9.71   0
   4   6  12   30.93    6.52   0
   5  -1   0   14.09    7.72   0
   5   1 -15    3.36    6.91   0
   6   0   4 1727.92   18.37   0
   7   0   4 1637.16   18.10   0
   7   1 -16   18.51    6.36   0
   7   2   8   14.39    6.01   0
   8   0 -14   69.24    8.59   0
   8   0   4 1214.06   15.71   0
   8   2   8   33.41    5.94   0
   8   6  12   10.56    5.60   0
   9  -1   1  317.73   11.99   0
   9   0   4   28.57    7.09   0
   9   2   8   40.19    8.34   0
  10   0   4  167.30   10.17   0
  10   1   6   30.93    5.93   0
  10   3   9    0.04    5.69   0
  10   5  11   15.06    6.07   0
  11   1   6    0.10    7.38   0
  11   4  10   15.14    8.26   0
  11   5  11   -4.99    7.43   0
  13   0   3   -5.45    6.13   0
  13   2   7   -0.83    7.40   0
  14  -1  -1   57.50    8.58   0
  14   1   5   84.49    7.92   0
  14   3   8   22.16    7.75   0
  14   4   9   12.71    5.99   0
  15  -1  -2   20.65    8.17   0
  15   0   2   39.62    8.17   0
  15   2   6   10.91    5.89   0
  16  -1  -3    1.73    7.36   0
  16   3   7   12.20    5.49   0
  17  -1  -7  102.16    8.72   0
  17   1   3    0.05    5.12   0
  17   2   5   15.22    5.53   0
  19   0  -2   12.69    7.60   0
  20   0  -4    8.95    7.39   0
 -11   8  -3   84.88    6.26   0
 -11   8  -2    3.83    5.13   0
 -11   8  -1   28.30    6.70   0
 -11   9  -5    0.23    5.36   0
 -10   7  -5   12.42    6.67   0
 -10   8  -7   18.62    6.10   0
  -9   5  -2   -0.41    4.66   0
  -9   6   3   56.86    7.23   0
  -8   5  -7   11.08    6.02   0
  -8   5   3  448.54   12.59   0
  -8   6  -9   -1.90    5.53   0
  -7   4  -7   99.15    6.61   0
  -7   5   5  107.13   13.19   0
  -7   6 -11    0.57    5.03   0
  -6   3  -6   78.85    7.11   0
  -6   5 -11    1.17    6.46   0
  -5   2  -4  690.06   11.59   0
  -5   2  -1  480.97   11.57   0
  -5   3  -9   15.31    4.43   0
  -5   4 -11    5.88    4.53   0
  -4   8  11    0.56    7.13   0
  -3   1  -5   51.62    5.29   0
  -3   1  -1  104.72    9.09   0
  -2   2 -11  176.94    5.92   0
  -2   2   5  338.26   13.03   0
  -2   3   7   10.18    6.19   0
  -2   8  12    1.17    6.63   0
  -1   3 -14   40.09    5.80   0
   0   1 -11  255.31    6.90   0
   0   2 -13   -3.30    6.56   0
   0   3 -15   15.57    4.47   0
   1   2 -14   -0.21    6.26   0
   1   2   7  481.86   10.13   0
   1   4 -17    4.18    4.77   0
   1   4  10   13.82    6.60   0
   1   5  11   -2.55    7.13   0
   1   8  13   -1.85    7.03   0
   2   0 -10  203.23    6.95   0
   2   3   9  227.04    9.84   0
   2   6  12   63.01    8.49   0
   3  -1  -4    0.45    7.97   0
   3   0 -11    0.62    4.45   0
   3   3 -17    6.58    5.13   0
   4   2 -16    0.32    6.57   0
   4   2   8   86.02    6.47   0
   5   0   4  285.99    9.10   0
   5   7  13    1.77    9.43   0
   6   0 -13    2.57    6.47   0
   6   2 -17   10.09    5.94   0
   7  -1 -10   11.71    8.09   0
   8   1 -16   -1.88    6.68   0
  10  -1   1   -2.57    6.14   0
  11  -1   1  627.08   13.66   0
  11   0   4   13.60    5.98   0
  11   2   8   23.49    7.63   0
  12   3   9    2.96    8.38   0
  12   4  10    0.52    5.68   0
  14   0   3   -1.48    7.76   0
  14   2   7  -10.51    7.85   0
  15   3   8   13.23    7.43   0
  16   1   4    2.24    5.38   0
  16   2   6    1.86    5.84   0
  17  -1  -8    1.74    6.53   0
  17  -1  -5    6.69    5.73   0
  17  -1  -4   24.98    7.70   0
  17   0   1    2.11    6.80   0
  18   0   0   13.16    7.85   0
  18   1   3    4.10    7.04   0
  19   0  -1    5.51    7.12   0
  19   1   2    5.93    7.34   0
  20   0  -3    2.63    6.96   0
 -11   9  -4   34.04    5.77   0
 -11   9  -3    6.61    8.04   0
 -11   9   1    3.28    6.61   0
 -10   7  -4   15.49    6.74   0
 -10   7   1    4.68    6.60   0
 -10   8  -6   -1.05    6.50   0
  -9   6  -6   82.35    5.37   0
  -9   7  -8   22.32    5.14   0
  -9   8  -9    0.86    5.30   0
  -9  10   7    0.24    5.47   0
  -8   6   5   94.00    9.19   0
  -8   7 -10    6.14    4.98   0
  -7   4  -6  174.82    7.84   0
  -7   5  -9   -4.71    4.53   0
  -6   6 -12   27.76    5.18   0
  -5   3  -8  288.69    8.13   0
  -5   5 -12   32.96    6.25   0
  -5   6 -13  -10.08    5.92   0
  -4   3 -10    2.21    4.21   0
  -4   4 -12   44.03    4.96   0
  -3   1  -2 3102.56   27.50   0
  -3   2  -9  121.78    7.07   0
  -3   4 -13   16.18    6.28   0
  -3   4   8  211.80   10.19   0
  -3   7  11   21.94    6.98   0
  -3   9  12   -0.84    6.96   0
  -2   1  -7  730.76   11.35   0
  -2   4 -14   -0.87    6.32   0
  -1   2   6    3.53    5.83   0
  -1   4 -15   -0.64    5.66   0
  -1   5 -16    1.55    6.49   0
  -1   7  12   -1.47    7.33   0
   0   0  -6  635.22   12.22   0
   0   4 -16    1.84    4.65   0
   1   0  -8  241.43    8.21   0
   1   6  12    3.10    7.46   0
   2   3 -16   -6.48    5.75   0
   3   1   6   -2.97    4.66   0
   3   7  13    8.90    6.48   0
   4  -1  -7  413.67   13.07   0
   4   0   4   30.41    7.96   0
   4   1 -14   61.13    4.97   0
   5   0 -12  422.47   10.70   0
   5   4  11    9.12    7.70   0
   5   5  12   32.03    7.47   0
   6   1 -15   80.15    7.56   0
   6   3  10   83.18    9.50   0
   6   4  11   75.37    6.51   0
   6   5  12    1.48    7.88   0
   7   1   7  353.58   11.89   0
   7   3  10   71.04    9.05   0
   7   5  12   10.68    7.83   0
   8   1   7   45.92    9.56   0
   8   3  10   23.90    7.88   0
   8   4  11   58.58    6.59   0
   9   0 -14   16.75    6.88   0
   9   1 -16    3.53    6.74   0
   9   1   7  104.23    9.00   0
   9   4  11    9.54    8.48   0
  10  -1 -11  115.49   11.97   0
  12  -1   1   -3.13    5.86   0
  12   0   4  371.69    9.00   0
  12   2   8    6.75    8.13   0
  13   0   4   28.95    7.92   0
  13   4  10   -1.35    5.57   0
  14  -1   0   15.71    7.96   0
  15  -1  -1   91.19    6.31   0
  15   0 -14  151.73   14.77   0
  15   0   3   -4.67    7.74   0
  15   1   5   -0.85    5.10   0
  15   2   7   32.24    8.44   0
  16  -1 -10   12.05   11.86   0
  16  -1  -2   12.61    5.85   0
  16   0   2  107.23    6.57   0
  17  -1  -9   44.52    9.32   0
  17  -1  -3   45.88    8.18   0
  17   2   6    5.72    7.33   0
  18   2   5   27.14    6.12   0
  20   0  -2   -4.69    7.80   0
 -11   9  -2    8.68    5.02   0
 -11   9   0    3.98    4.64   0
 -11  10  -3   -2.66    6.96   0
 -10   7  -3   16.61    4.47   0
 -10   7  -1   23.69    6.48   0
 -10   7   0   33.62    6.65   0
 -10   8  -5   26.33    7.19   0
 -10   8   3    3.46    5.83   0
 -10   9  -7   -3.03    5.04   0
 -10  10   5    1.81    5.08   0
  -9   6  -5   40.49    5.07   0
  -9   7  -7   86.56    5.48   0
  -9   8  -8   -1.10    6.31   0
  -8   6  -8   24.47    4.59   0
  -8   8 -10   -4.36    6.79   0
  -7   6 -10   -0.71    4.69   0
  -7   7 -11   12.65    4.97   0
  -6   3  -5   11.53    4.44   0
  -6   4  -8    1.57    5.93   0
  -6   5 -10   -3.61    5.84   0
  -5   4 -10   17.83    4.68   0
  -5   9  11   14.05    7.92   0
  -4   6 -14   13.37    4.17   0
  -3   2   4   -0.18    6.92   0
  -3   3 -11   10.07    4.19   0
  -3   5 -14   -1.29    5.04   0
  -2   2 -10   20.53    6.09   0
  -2   5 -15    1.43    4.68   0
  -2   6  11    6.46    7.17   0
  -1   3   8  119.81    7.75   0
   0   4  10  206.72    8.54   0
   1   1 -11    8.98    6.15   0
   1   3   9   51.68    5.48   0
   2   0  -9    1.17    5.55   0
   2   1 -12   86.96    7.15   0
   2   2 -14    3.30    6.07   0
   2   4 -17   -0.18    4.26   0
   3   1 -13   28.60    4.64   0
   3   2 -15   15.49    4.87   0
   3   4  11   24.45    6.52   0
   4   0 -11    3.50    5.77   0
   4   3 -17   -1.05    4.56   0
   4   3  10    5.78    7.59   0
   4   4  11   70.72    5.97   0
   4   5  12   10.68    5.53   0
   5  -1  -8  221.31   10.17   0
   5   1   7    5.13    7.91   0
   5   2 -16   -0.96    5.64   0
   5   3  10   11.11    6.28   0
   5   6  13   -3.18    8.15   0
   6  -1  -9  156.99    9.65   0
   6   1   7   16.37    6.02   0
   6   6  13   -3.32    8.62   0
   7   0 -13    0.15    6.68   0
   7   0   5    7.42    6.32   0
   7   2 -17   75.14    5.75   0
   7   2   9   47.92    8.14   0
   8  -1   2   94.56    9.16   0
   8   0   5    2.37    6.41   0
   8   2   9   48.04    8.34   0
   9  -1   2  106.39    9.67   0
   9   0   5    0.21    6.66   0
   9   5  12   -4.02    5.75   0
  10   0 -14  290.81   11.61   0
  10   0   5    3.00    8.85   0
  10   1 -16    5.13    6.77   0
  10   1   7   -1.60    5.74   0
  10   3  10   -2.59    5.69   0
  10   4  11    6.94    6.50   0
  10   5  12    1.79    8.47   0
  11  -1 -11  396.87   19.54   0
  11   3  10   91.06    8.63   0
  13  -1 -11    6.98   14.01   0
  13  -1   1   78.44    6.68   0
  13   2   8   -1.05    5.59   0
  14   0   4   23.95    7.61   0
  14   1   6    2.06    5.83   0
  14   3   9    0.31    6.37   0
  15  -1   0   10.18    7.24   0
  16  -1  -1   36.42    7.25   0
  16   1   5    6.77    5.58   0
  17  -1  -2    4.46    7.26   0
  17   0   2   68.90    8.18   0
  18  -1  -7   -0.45    7.86   0
  18  -1  -6    4.31    7.82   0
  18  -1  -5   40.45    8.43   0
  18   0   1    0.76    5.94   0
  19   0   0   21.45    8.84   0
  19   1   3    3.33    7.51   0
 -11  10  -2    3.42    4.93   0
 -11  10  -1    1.26    5.40   0
 -11  10   0   -0.33    5.51   0
 -11  10   1   15.08    4.49   0
 -10   8  -4   62.37    6.71   0
 -10   9  -6    0.70    5.14   0
 -10   9   4    7.26    5.09   0
  -9   6  -4   42.50    5.02   0
  -9   6  -3  116.89    7.58   0
  -9   7  -6    6.77    6.51   0
  -9   7   4    1.44    5.90   0
  -8   5  -5   73.18    5.44   0
  -8   6  -7    8.98    5.86   0
  -7   4  -5   12.69    4.62   0
  -7   6  -9    1.18    6.07   0
  -6   6 -11   20.97    5.23   0
  -6   6   8  105.92   12.91   0
  -6   7   9   14.64    8.44   0
  -5   6   9   38.24    8.14   0
  -5   7 -13   -6.55    6.79   0
  -4   2   2    1.01    5.97   0
  -4   3  -9   45.37    4.73   0
  -4   4 -11   84.09    5.33   0
  -3   2  -8   50.63    5.96   0
  -2   1  -6   19.58    6.05   0
  -2   4   9   10.54    6.38   0
  -1   1  -8  134.58    7.43   0
  -1   2 -11  105.49    5.27   0
   0   0  -5   -2.44    6.06   0
   0   2 -12   12.49    6.71   0
   0   2   7  281.79    8.37   0
   0   4 -15   77.83    6.80   0
   0   6  12   69.65    7.99   0
   1   0   2  333.64   14.00   0
   1   2 -13    1.84    6.00   0
   1   4 -16    5.65    4.53   0
   1   7  13   -0.32    7.34   0
   2   0   3    0.49    5.23   0
   2   1   6   14.47    4.49   0
   2   2   8    9.39    5.23   0
   3   0 -10  266.80    7.47   0
   3   3 -16   18.66    5.86   0
   3   5  12    0.16    5.26   0
   4  -1   0   60.52    8.90   0
   4   1   7  441.93   11.06   0
   5  -1   1  106.23    7.42   0
   5   1 -14    7.37    5.70   0
   5   2   9   63.91    7.95   0
   5   3 -17    3.62    5.90   0
   6   0   5    0.61    5.90   0
   6   2   9  114.25    6.86   0
   7  -1   2    4.18    5.14   0
   7   1 -15    3.55    5.98   0
   9   2   9   20.91    6.67   0
  10   2   9    9.42    5.81   0
  11  -1   2    1.24    6.04   0
  11   0 -14    3.82    7.54   0
  11   0   5    3.04    5.80   0
  11   1 -16   -1.30    7.11   0
  12  -1 -11   99.31   14.79   0
  12  -1   2   45.29    8.36   0
  12   0 -14  136.99   11.12   0
  12   0   5   -3.92    7.69   0
  12   3  10   36.63    8.69   0
  12   4  11   -4.08    5.76   0
  14   0 -14    0.57    8.45   0
  15   1   6   13.61    7.64   0
  16   0   3    0.15    5.39   0
  16   2   7    4.94    5.64   0
  17   1   5    2.65    7.23   0
  18  -1  -8   14.05    8.33   0
  18  -1  -4    6.92    5.55   0
  18  -1  -3   69.25    7.45   0
  20   0  -1    2.50    5.60   0
 -10   9  -5   -3.08    5.48   0
  -9   6  -2  182.13    7.90   0
  -9   6  -1  396.61    9.66   0
  -9   6   1   88.07    6.06   0
  -9   7  -5   66.39    6.95   0
  -9   8  -7   -2.95    4.70   0
  -9   9  -8   34.50    4.96   0
  -8   5  -4  144.30    5.93   0
  -8   5  -3   36.26    6.76   0
  -8   7  -8    3.55    5.75   0
  -8   8  -9   -7.60    5.92   0
  -7   4  -4  457.69    8.53   0
  -7   5  -7  377.26    7.46   0
  -7   7 -10   16.73    5.12   0
  -7   8 -11    9.10    4.74   0
  -6   3  -2    6.91    5.51   0
  -6   3  -1   60.46    6.37   0
  -6   3   0  230.34    7.69   0
  -6   4  -7   56.16    4.99   0
  -6   5  -9   28.75    6.00   0
  -5   4  -9    0.48    4.14   0
  -5   6 -12    2.11    4.43   0
  -5   7  10   73.67    8.71   0
  -4   5 -12   11.12    4.83   0
  -4   6 -13    5.14    5.39   0
  -4   6  10   44.90    8.07   0
  -3   3 -10   62.69    6.56   0
  -3   4 -12    4.65    4.31   0
  -3   5 -13   -0.74    6.69   0
  -3   6 -14    8.64    6.31   0
  -2   4 -13   -0.29    4.34   0
  -2   5 -14   -2.46    6.79   0
  -2   6 -15    3.28    6.01   0
  -2   7  12   59.79    8.18   0
  -1   4 -14   12.58    4.34   0
  -1   5 -15   50.79    6.62   0
  -1   5  11   78.24    7.07   0
  -1   8  13   12.34    6.93   0
   0   3   9   14.29    6.21   0
   0   5 -16   -1.16    4.52   0
   1   0  -7   -1.10    3.54   0
   2   3 -15    5.92    5.98   0
   2   4  11   19.97    4.94   0
   2   5  12   -6.12    4.74   0
   3   0   4  554.12   11.19   0
   3   4 -17   -2.27    4.21   0
   3   6  13    2.22    5.59   0
   4  -1  -6   89.38    9.32   0
   4   1 -13   19.52    6.23   0
   4   2 -15   13.35    4.66   0
   5   0   5    6.53    5.84   0
   6  -1   2  107.27    8.43   0
   6   0 -12   56.96    7.40   0
   6   2 -16    0.58    4.32   0
   7   4  12    1.76    7.47   0
   8   0 -13    1.09    6.68   0
   8   1 -15   23.58    6.95   0
   8   1   8   33.02    8.09   0
   8   4  12   -1.02    7.23   0
  12   1 -16   10.49    7.62   0
  12   2   9   -4.90    5.74   0
  13  -1   2    3.74    5.80   0
  13   0 -14   52.81    9.47   0
  13   0   5   -4.39    5.98   0
  13   1   7   38.42    6.25   0
  13   3  10    1.38    5.65   0
  15  -1   1   -2.06    7.18   0
  15   0   4  142.31    6.92   0
  15   2   8   -1.20    5.75   0
  16   1   6   -5.07    8.01   0
  17  -1  -1    0.63    5.55   0
  17   0   3    6.40    7.19   0
  18   0   2   26.25    6.21   0
  19  -1  -6   -1.19    6.82   0
  19  -1  -5    2.03    7.16   0
  19   0   1    0.71    6.12   0
  20   0   0    6.99    7.96   0
 -10   8  -2   38.53    5.30   0
 -10   8  -1   93.17    8.02   0
 -10   8   0   25.02    6.98   0
 -10   8   1   24.01    6.19   0
 -10   9  -4    8.78    5.08   0
 -10   9   3   20.15    5.92   0
 -10  10   4    1.32    4.97   0
  -9   8  -6    8.47    5.62   0
  -9   9   6    2.61    5.78   0
  -8   5  -2  160.55    8.03   0
  -8   5  -1   78.69    6.65   0
  -8   5   0   31.42    6.53   0
  -8   5   1   58.89    6.67   0
  -8   6  -6    7.19    4.67   0
  -7   4  -3  133.90    6.08   0
  -7   4  -2   44.12    6.30   0
  -7   4   0  218.22    8.40   0
  -7   5  -6    7.68    6.08   0
  -7   8 -10    4.73    6.37   0
  -6   6 -10    1.96    4.60   0
  -6   7 -11   13.71    4.77   0
  -5   3  -6  139.36    5.70   0
  -5   5 -10    1.64    6.36   0
  -5   5   8    2.14    8.01   0
  -4   3  -8   27.23    5.94   0
  -4   4 -10    9.52    6.19   0
  -4   5   9   43.66    6.65   0
  -3   2  -7   13.69    6.49   0
  -2   1  -5  501.03   10.64   0
  -1   4  10   96.69    7.83   0
  -1   6  12   19.32    7.50   0
   0   0  -4   90.51    6.59   0
   0   1   5  219.32    9.66   0
   0   3 -13   15.29    6.37   0
   0   7  13   18.01    5.68   0
   1   1 -10    7.72    6.55   0
   1   2   8   43.41    5.17   0
   1   3 -14    0.78    4.25   0
   1   4  11   36.28    7.35   0
   1   5  12    4.33    7.11   0
   2   3  10  620.96   10.18   0
   2   4 -16   -0.33    4.30   0
   2   6  13    0.67    5.32   0
   3   1 -12   78.44    6.91   0
   3   1   7   -1.08    5.27   0
   3   2 -14   28.87    4.35   0
   3   2   9  123.66    8.35   0
   3   7  14   16.07    7.27   0
   4   0   5    1.51    6.85   0
   4   3 -16    3.88    5.47   0
   5   0 -11   -1.35    5.54   0
   5   3  11   25.00    7.49   0
   5   4  12   34.21    7.57   0
   5   5  13    5.73    7.64   0
   6   1 -14   25.43    6.59   0
   6   1   8   14.77    8.71   0
   6   3 -17    4.60    6.14   0
   6   3  11   -2.77    7.78   0
   6   4  12   42.48    6.20   0
   7   0   6 1039.35   15.09   0
   7   1   8   75.73    6.84   0
   7   3  11    5.52    5.72   0
   7   5  13    6.24    5.91   0
   8   0   6   -1.32    6.56   0
   8   3  11    1.26    5.56   0
   8   5  13    1.67    5.78   0
   9  -1   3   33.78    7.17   0
   9   0   6  281.71    9.42   0
   9   1   8   24.65    6.30   0
   9   4  12   39.46    6.29   0
  10  -1   3   26.42    7.06   0
  10   0   6   15.74    6.11   0
  10   1   8   89.22    6.79   0
  10   2 -17    7.30    5.74   0
  10   4  12   13.53    6.01   0
  11  -1   3  218.10    8.31   0
  11   0   6    4.76    8.20   0
  11   4  12    0.83    7.57   0
  13   2   9   10.21    5.77   0
  14  -1   2   78.82    6.61   0
  14   0   5   -4.25    5.34   0
  14   1   7    8.38    6.60   0
  16  -1   1   17.21    6.88   0
  16   0   4    1.21    5.54   0
  17  -1   0   62.26    8.14   0
  18  -1  -9    4.52    8.49   0
  18   1   5   14.51    5.88   0
  19  -1  -7   37.33    8.50   0
  19  -1  -4    4.95    7.57   0
  19   0   2   14.09    7.04   0
 -10   9  -2   53.79    7.04   0
 -10  10  -4    6.28    5.38   0
  -9   7  -4   93.59    5.46   0
  -9   7   3   12.30    5.23   0
  -9   8  -5   19.26    6.46   0
  -9   8   5   -1.02    4.87   0
  -9   9  -6    8.37    6.47   0
  -8   6  -5   -3.08    4.73   0
  -8   7  -7    0.90    4.03   0
  -8   7   6    2.13    7.38   0
  -8   8  -8    0.52    4.28   0
  -7   4  -1   -0.10    3.66   0
  -7   7  -9   28.19    4.74   0
  -6   4  -6   81.33    5.27   0
  -6   5  -8   40.04    4.50   0
  -5   3  -5   24.36    6.50   0
  -5   6 -11    9.36    4.54   0
  -5   7 -12    2.39    4.41   0
  -4   2  -4   20.65    4.48   0
  -4   7 -13   13.76    6.06   0
  -4   7  11   88.18    7.70   0
  -3   4 -11   18.62    5.73   0
  -3   5  10   60.13    6.68   0
  -1   2 -10   28.75    4.58   0
   1   1   6  426.33    9.68   0
   1   2 -12   21.80    6.06   0
   1   4 -15   11.38    4.16   0
   1   5 -16    7.06    4.16   0
   1   6  13   18.65    6.95   0
   2   0  -8   87.57    5.29   0
   2   1 -11  329.80    7.69   0
   2   2 -13   40.44    4.60   0
   2   7  14   -2.33    6.91   0
   3   0  -9   -0.22    5.35   0
   3   3 -15    4.42    5.79   0
   4  -1   1  311.74   11.54   0
   4   0 -10    0.37    5.71   0
   4   3  11   26.14    8.23   0
   4   4 -17    3.96    4.20   0
   4   4  12   46.29    5.85   0
   4   5  13   23.54    8.11   0
   5  -1   2   -0.24    5.04   0
   5   2 -15   43.49    4.91   0
   5   6  14   -0.37    7.79   0
   6   0   6   66.15    6.25   0
   6   2  10   14.49    7.79   0
   7  -1  -9   11.65    6.96   0
   7   0 -12   44.75    6.72   0
   7   2 -16    6.92    4.64   0
   8   2  10    4.00    6.14   0
   9  -1 -10    2.67    7.46   0
   9   0 -13    1.53    6.37   0
   9   1 -15  107.81    8.01   0
   9   2  10   11.54    6.52   0
  10   2  10   -3.40    6.35   0
  11  -2  -4   61.60    9.56   0
  11   2  10    6.59    7.83   0
  11   3  11   10.82    6.32   0
  12  -2  -4   -0.26    8.29   0
  12  -2  -3  495.89   13.78   0
  12   0   6   76.06    6.84   0
  12   1   8   43.23    6.46   0
  12   3  11    5.77    8.10   0
  13  -1   3    5.43    6.44   0
  13   0   6   57.53    8.38   0
  13   1   8   -4.15    8.65   0
  14   2   9    7.76    6.01   0
  15  -1   2   40.50    6.16   0
  15   0   5    7.36    5.37   0
  15   1   7   -2.67    6.22   0
  17  -1 -10    0.41   10.43   0
  17   0   4  122.61    9.21   0
  17   1   6   -1.04    6.13   0
  18  -1  -1    2.46    5.41   0
  18   0   3    5.63    5.53   0
  19  -1  -8   15.51    9.17   0
 -10   9  -1   17.53    6.07   0
 -10  10  -3    5.07    5.10   0
 -10  10  -2    8.84    7.09   0
 -10  10   3   -1.92    5.37   0
  -9   7  -2   57.85    6.67   0
  -8   6  -4  249.42    8.26   0
  -8   6   4   23.91    6.43   0
  -8   7  -6   -5.29    5.59   0
  -8   8  -7   33.51    6.41   0
  -8   8   7   31.11    7.76   0
  -8   9  -8   12.75    4.64   0
  -7   5  -5  229.04    6.26   0
  -7   6  -7   33.91    4.45   0
  -6   4  -5  198.32    7.94   0
  -6   6  -9   -1.12    4.33   0
  -6   7 -10    0.41    4.96   0
  -6   8 -11   14.58    4.63   0
  -6   8  10    1.23    5.27   0
  -5   8 -12    8.36    5.91   0
  -5   8  11    6.70    6.64   0
  -4   3  -7   60.54    6.34   0
  -4   4  -9   77.40    6.35   0
  -4   6 -12   36.39    4.70   0
  -3   2  -6    0.12    5.77   0
  -3   3  -9   34.96    4.76   0
  -3   3   7  123.60    8.89   0
  -3   5 -12    0.67    4.48   0
  -3   6 -13    0.76    4.60   0
  -2   1  -4  248.04    7.71   0
  -2   3   8  151.86    8.43   0
  -2   4 -12   18.78    4.46   0
  -2   5 -13    5.30    5.62   0
  -2   6 -14   11.10    4.47   0
  -2   8  13   11.62    7.43   0
  -1   1   4 1482.77   23.84   0
  -1   2   7 1167.81   17.93   0
  -1   4 -13   24.14    4.29   0
  -1   6 -15   -1.79    4.44   0
  -1   7  13    3.72    7.33   0
   0   0  -3    1.83    5.21   0
   0   4  11    4.49    6.18   0
   0   5 -15    5.37    4.25   0
   0   5  12   59.02    7.98   0
   1   0  -6   25.82    4.44   0
   1   3  10    5.76    4.98   0
   2   0   4  247.81    8.46   0
   2   2   9  125.99    6.46   0
   2   3 -14   80.59    6.64   0
   3   0   5    1.12    6.45   0
   3   3  11    2.83    7.10   0
   3   4 -16    4.94    5.75   0
   3   4  12    3.51    4.48   0
   3   5  13   -2.83    5.77   0
   4   1   8    8.32    7.84   0
   4   2 -14    3.96    5.27   0
   4   6  14   11.72    7.96   0
   5  -1  -7  165.58    9.86   0
   5   0   6    8.51    5.53   0
   5   1 -13   99.63    5.77   0
   5   2  10   -0.34    5.41   0
   5   3 -16   17.56    5.48   0
   5   4 -17   36.97    6.34   0
   6  -1  -8  147.46    9.83   0
   6  -1   3  992.08   14.06   0
   7   1 -14  120.04    7.70   0
   7   3 -17   -0.36    4.29   0
   8  -1   4   27.43    8.80   0
   8   2 -16    3.08    6.08   0
   9  -1   4  205.89    8.57   0
   9   0   7    1.00    8.26   0
   9   1   9    8.91    8.47   0
  10  -2  -4    0.70    8.28   0
  10  -2  -3  241.96   12.05   0
  10  -2  -2   14.91    7.84   0
  10  -1   4   64.02    7.29   0
  10   1 -15   20.29    7.09   0
  11  -2  -5   12.57    8.54   0
  11  -2  -2   25.95    8.70   0
  11  -1   4   60.56    9.06   0
  12  -2  -5  240.26   12.37   0
  12  -2  -2   53.80    8.51   0
  12  -1   4    8.58    8.50   0
  12   2  10    3.11    5.77   0
  13  -2  -5   17.36    7.98   0
  13  -2  -4    2.01    8.16   0
  13  -2  -2    1.82    8.17   0
  13   2  10  -10.23    7.35   0
  14  -2  -4   13.08    6.93   0
  14  -1   3   -1.05    6.01   0
  14   0   6   12.64    7.75   0
  15   2   9    6.87    5.68   0
  16  -1   2   17.39    7.86   0
  16   0   5   -4.91    6.12   0
  16   1   7   36.11    6.67   0
  18  -1   0   50.39    6.47   0
  18   0   4   12.72    6.78   0
  19  -1  -1    1.60    7.25   0
  19   0   3    4.34    7.09   0
  20  -1  -6   28.99    8.13   0
  20  -1  -5   15.78    7.71   0
  20  -1  -4    7.76    7.14   0
 -10  10  -1   54.91    6.28   0
 -10  10   0    6.81    6.16   0
 -10  10   1    3.66    5.78   0
 -10  10   2   17.67    4.85   0
  -9   7  -1   27.24    6.18   0
  -9   7   0   -0.37    6.64   0
  -9   8  -4    2.27    4.55   0
  -9   9  -5   16.88    5.24   0
  -9  10   6    2.86    5.46   0
  -7   5  -4   23.73    6.21   0
  -6   4   4   37.53   10.08   0
  -5   3  -4  114.68    5.77   0
  -5   4  -7   15.44    4.53   0
  -5   7 -11   51.01    4.99   0
  -3   4   9  187.77    9.94   0
  -3   7  12    9.22    6.75   0
  -2   2   6    5.79    5.64   0
  -2   5  11  548.56   12.24   0
  -2   6  12    0.64    6.20   0
  -1   1  -6  458.96    9.83   0
  -1   2  -9   47.01    6.52   0
  -1   3 -11   14.51    5.89   0
  -1   3   9   51.76    5.27   0
   0   1  -8  737.03   10.62   0
   0   2   8    1.45    6.02   0
   0   3 -12    2.87    6.26   0
   0   6  13    0.66    6.75   0
   1   0   3   -1.26    7.43   0
   1   3 -13   -6.31    5.41   0
   1   7  14   17.69    7.74   0
   2   4 -15   61.92    5.50   0
   2   5 -16   -0.99    4.53   0
   2   5  13    4.06    7.39   0
   3  -1  -2  386.99   29.41   0
   3   2 -13   58.30    6.19   0
   3   6  14    8.99    7.93   0
   4   0   6  322.32    9.68   0
   4   1 -12   26.39    5.83   0
   4   2  10   11.38    5.17   0
   6   0 -11    0.17    5.77   0
   6   2 -15   41.13    4.98   0
   6   4  13    2.80    7.10   0
   7  -1   4   32.95    7.93   0
   7   0   7   -3.71    8.24   0
   7   1   9    7.19    5.64   0
   7   3  12   22.07    8.27   0
   8   0   7    3.13    6.10   0
   8   1   9  151.34    7.21   0
   8   4  13    1.24    6.17   0
   9  -2  -3   83.57    9.29   0
   9  -2  -2   69.02    8.40   0
   9   4  13   -3.15    8.40   0
  10  -2  -5  136.97   12.36   0
  10  -2  -1   27.48    8.56   0
  10   0 -13    0.47    5.79   0
  10   0   7   -7.02    6.04   0
  10   1   9   16.07    7.10   0
  10   3  12  100.97    9.66   0
  11  -2  -1  115.69    7.74   0
  11   0   7    0.27    5.73   0
  11   1   9    2.11    6.41   0
  12  -2  -1   33.09    8.47   0
  12   0   7   -0.42    8.24   0
  12   1   9   47.08    8.81   0
  13  -2  -1  366.25   12.30   0
  13  -1   4    8.90    6.55   0
  14  -2  -5   57.44    8.21   0
  14  -2  -3   12.68    5.93   0
  14  -2  -2    9.47    8.91   0
  14   2  10    2.25    9.01   0
  15  -1   3    5.02    5.81   0
  15   0   6    5.73    6.15   0
  15   1   8   10.61    6.29   0
  17   0   5  -10.78    7.35   0
  17   1   7    2.70    5.91   0
  20  -1  -7    1.55    7.91   0
  20  -1  -3   39.61    6.12   0
  20  -1  -2   10.78    7.40   0
  -9   8  -3   19.65    4.73   0
  -9   8   4   17.57    5.32   0
  -9  10  -5    0.82    5.11   0
  -8   7  -5   32.89    4.77   0
  -8   8  -6    9.83    5.46   0
  -8   9  -7   -5.82    4.64   0
  -7   5   4   -0.31    7.17   0
  -7   6  -6    4.15    4.66   0
  -7   7  -7    7.80    5.76   0
  -7   8  -8   -5.45    6.58   0
  -7   9  -9   -0.45    4.79   0
  -6   6  -8  143.65    5.24   0
  -6   8 -10    2.67    4.57   0
  -5   3  -3  731.04   11.35   0
  -5   3   3  922.01   23.92   0
  -4   2  -1  156.94    7.25   0
  -4   3  -6  636.00   10.09   0
  -4   4   8   16.46    7.51   0
  -4   5 -10   45.02    4.74   0
  -4   6 -11   -0.28    4.43   0
  -4   7 -12    7.71    4.27   0
  -4   8  12   10.64    6.45   0
  -3   2  -5  101.15    6.88   0
  -3   3  -8  734.87    9.11   0
  -3   4 -10   56.50    4.38   0
  -3   6 -12    4.56    5.86   0
  -3   7 -13    8.90    4.33   0
  -2   1  -3   19.97    5.01   0
  -2   4 -11   10.45    5.57   0
  -2   4  10  160.15    8.21   0
  -2   7 -14   -0.26    4.00   0
  -1   4 -12   55.16    6.53   0
  -1   6 -14   34.33    6.21   0
   0   2 -10   38.61    5.90   0
   0   4 -13   15.41    5.93   0
   0   5 -14   14.62    6.14   0
   0   6 -15    7.43    4.10   0
   1   2 -11   66.26    6.25   0
   1   2   9   45.84    6.64   0
   1   4 -14   12.62    4.10   0
   1   5 -15   26.61    4.15   0
   2   0  -7   -0.85    4.90   0
   2   1 -10   10.28    5.55   0
   2   2 -12   33.44    5.97   0
   2   3  11   84.12    5.96   0
   2   6  14   11.02    7.40   0
   3   1 -11   -0.84    4.32   0
   3   1   8    3.14    5.17   0
   3   2  10    2.83    6.65   0
   4   3 -15   19.02    4.11   0
   4   4 -16   23.43    5.85   0
   5  -1   3  249.10    8.05   0
   5   1   9  403.00   10.58   0
   5   4  13   64.88    6.27   0
   5   5  14    8.37    8.17   0
   6  -1   4  240.49    9.73   0
   6   0   7    0.96    5.66   0
   6   1 -13   -8.90    6.04   0
   6   3 -16   37.36    5.88   0
   6   3  12   47.40    6.08   0
   6   4 -17    6.35    5.68   0
   6   5  14   -2.23    5.63   0
   7   2  11   15.93    7.74   0
   8   0 -12    7.46    5.79   0
   8   1 -14    7.78    6.16   0
   8   2  11   65.36    6.68   0
   9  -2  -4  156.35   11.68   0
   9  -2  -1    3.31    7.21   0
   9  -1   5  144.02   10.27   0
   9   2 -16    5.59    4.44   0
   9   2  11   15.08    6.28   0
  10  -1   5    4.63    9.42   0
  10   2  11    5.67    7.18   0
  11  -2   0   14.79    8.02   0
  11  -1   5   18.64    8.97   0
  11   0 -13    3.78    7.06   0
  11   1 -15   30.48    6.23   0
  11   2  11   27.02    9.34   0
  11   3  12   53.29    6.69   0
  12  -2  -6    8.67    9.01   0
  12  -2   0   57.82    9.64   0
  13  -2  -6   16.09    8.42   0
  13   0   7   -3.98    6.32   0
  13   1   9   10.56    6.42   0
  14  -2  -6   22.67   10.11   0
  14  -2  -1    3.35    9.03   0
  14  -1   4   62.89    6.47   0
  14   0   7    0.94    7.38   0
  15  -2  -5   23.13    7.47   0
  15  -2  -4    1.57    5.89   0
  15  -2  -3   32.18    6.79   0
  15  -2  -2   60.61    8.61   0
  16  -1   3    1.45    5.74   0
  16   0   6    0.56    5.77   0
  16   1   8   14.44    6.19   0
  18   0   5    5.96    7.31   0
  19  -1  -9   15.93    9.04   0
  -9   8  -2    3.56    4.38   0
  -9   8  -1   -2.52    5.96   0
  -9   9  -3   -4.49    6.51   0
  -9  10  -4    0.13    4.99   0
  -8   7  -4    7.47    5.62   0
  -8   9  -6   29.29    6.61   0
  -7   5  -3   -0.57    4.77   0
  -7   6  -5   62.96    6.48   0
  -6   4  -3   28.98    5.93   0
  -6   5  -6  135.00    5.62   0
  -6   9 -10    2.54    4.59   0
  -5   5  -8    3.82    3.87   0
  -5   6  -9   21.98    5.91   0
  -4   4  -8  122.02    5.19   0
  -4   8 -12    2.87    4.35   0
  -2   2  -7   18.84    4.57   0
  -2   3  -9  247.21    7.89   0
  -2   6 -13    2.91    4.61   0
  -2   7  13   10.41    6.74   0
  -1   5 -13    3.15    4.25   0
  -1   6  13    7.84    6.47   0
   0   1   6  349.67   10.31   0
   0   7  14   30.48    5.78   0
   1   0  -5    3.52    5.71   0
   1   1   7  255.59    8.57   0
   1   4  12   58.88    5.45   0
   1   5  13    5.07    5.34   0
   3  -1   0  101.96   10.06   0
   3   0  -8  812.08   12.97   0
   3   3 -14    0.84    4.31   0
   3   4 -15   52.95    5.87   0
   3   5 -16   -0.28    4.63   0
   4  -1  -5  485.97   17.41   0
   4   0  -9    0.39    5.18   0
   4   4  13   10.50    5.28   0
   4   5  14    2.65    8.00   0
   5   0 -10   85.56    6.41   0
   5   0   7   -3.08    5.04   0
   5   2 -14    5.17    3.78   0
   5   2  11    4.88    7.75   0
   6   2  11  193.45    7.77   0
   7   2 -15  156.54    6.18   0
   8  -2  -2    1.36    7.03   0
   8  -2  -1  654.20   14.17   0
   8  -1  -9  389.32   14.06   0
   8  -1   5   26.89    6.34   0
   8   0   8  515.37   11.17   0
   9  -2   0   38.89    6.93   0
   9   0   8   75.90    9.71   0
   9   3 -17    7.28    4.18   0
  10  -1 -10   18.62    7.97   0
  10   0   8   15.16    9.38   0
  10   1  10   27.46    8.84   0
  10   2 -16    6.68    5.81   0
  11  -2  -6   24.99    9.70   0
  11  -2   1    9.25    9.18   0
  11   0   8   88.04    9.49   0
  12   1 -15    9.94    6.65   0
  12   2  11    0.66    6.21   0
  13  -1   5   25.93    6.85   0
  14  -2   0  109.41    9.46   0
  14   1   9    5.63    6.03   0
  15  -2  -6   10.49    9.01   0
  15  -2  -1    0.38    5.61   0
  15   0   7   -1.79    8.98   0
  15   1   9   32.11    7.56   0
  16  -2  -5   19.52    7.03   0
  16  -2  -4   17.46    8.51   0
  16  -2  -3   60.24    8.85   0
  16  -2  -2   -2.02    8.43   0
  16  -1   4   -3.02    7.15   0
  17  -1   3    1.54    5.68   0
  17   0   6   -0.16    7.71   0
  19  -1   1    2.67    6.33   0
  20  -1   0    5.57    8.16   0
  -8   6   0    8.05    4.43   0
  -8   6   1    4.44    5.41   0
  -8   8  -5   44.13    4.87   0
  -8  10  -6    9.76    4.80   0
  -7   5  -2   24.18    4.77   0
  -7   7  -6   -4.03    5.58   0
  -7   8  -7   33.17    5.84   0
  -6   4  -2 1846.97   16.75   0
  -6   7  -8    3.87    5.44   0
  -5   3  -2   10.50    3.96   0
  -4   3  -5   59.77    6.23   0
  -4   5  -9   18.76    4.16   0
  -4   6 -10   18.59    6.44   0
  -4   7 -11    4.01    4.37   0
  -3   3  -7   72.68    6.31   0
  -3   4  -9    2.83    5.28   0
  -3   7 -12   24.74    5.65   0
  -3   8  13   -5.13    6.79   0
  -2   1  -2 2197.34   24.14   0
  -2   7 -13   38.16    5.79   0
  -1   1  -5 1168.41   14.92   0
  -1   3 -10    8.55    5.61   0
  -1   7 -14   18.07    5.82   0
   0   1  -7  408.58    8.52   0
   1   3  11   11.40    5.07   0
   1   6 -15   13.08    5.68   0
   1   6  14   29.05    5.62   0
   2   0   5    1.27    4.54   0
   2   1   8  216.88    7.21   0
   2   2  10   15.38    5.14   0
   2   3 -13   13.73    4.51   0
   2   4 -14    4.07    5.58   0
   2   5 -15   29.77    5.10   0
   3   0   6    9.26    4.65   0
   3   3  12  288.16    9.34   0
   3   4  13   14.38    5.42   0
   3   5  14    3.73    7.85   0
   4  -1   3    2.40    6.68   0
   4   2 -13   52.67    4.42   0
   4   2  11   14.63    7.83   0
   5  -1   4   92.08    7.58   0
   5   1 -12    5.41    4.27   0
   5   3 -15   -1.57    4.29   0
   5   4 -16    1.36    5.19   0
   7  -1   5  311.18    8.64   0
   7   0   8   45.88    6.13   0
   7   1  10   12.41    6.15   0
   7   3 -16    4.33    4.07   0
   8  -2  -3  177.49   10.50   0
   8  -2   0   38.92    7.08   0
   9   1 -14    7.57    6.26   0
   9   3  13   -6.74    8.22   0
  10  -2   1   39.28    6.87   0
  10  -1   6   30.95    8.66   0
  11  -1   6    2.32    8.29   0
  11   1  10    1.69    6.31   0
  11   2 -16    1.44    5.48   0
  12   0 -13   -4.25    5.98   0
  12   0   8    0.05    6.49   0
  13  -2   1  235.40    8.85   0
  13   0   8  106.78    7.38   0
  13   1 -15   -1.20    6.76   0
  14  -2   1  179.21    9.84   0
  14  -1   5  100.16    6.71   0
  14   1 -15   22.24    7.99   0
  15  -2   0   13.29    5.91   0
  15  -1   5   -2.61    7.87   0
  16  -2  -1   21.47    8.36   0
  16   0   7    5.86    8.29   0
  17  -2  -2   -0.22    7.47   0
  17  -1   4   -3.85    7.41   0
  18  -1 -10    0.64   10.15   0
  18  -1   3    9.52    8.41   0
  19  -1   2    3.40    6.24   0
  -9   9  -1   -4.74    6.02   0
  -9  10  -2    2.51    6.17   0
  -9  10   5    3.51    4.17   0
  -8   7   5    1.56    5.38   0
  -8   8  -4   20.08    5.84   0
  -8   9  -5    8.72    4.75   0
  -8  10  -5   29.86    7.20   0
  -7   5  -1   18.94    4.75   0
  -7   5   3   27.67    6.87   0
  -7   6  -4   74.15    4.80   0
  -7   9  -7   15.64    5.92   0
  -6   9  -9    6.96    4.53   0
  -5   3  -1  573.84   10.82   0
  -5   4  -5   27.30    4.45   0
  -5   5  -7    8.99    4.23   0
  -5   7  -9   16.05    5.88   0
  -5   8 -10   -3.48    4.74   0
  -4   3   6  160.04   12.33   0
  -4   4  -7   24.53    5.69   0
  -4   6  11    0.81    5.50   0
  -3   5 -10    0.56    4.29   0
  -3   6 -11    6.25    4.32   0
  -2   1  -1  140.40    9.90   0
  -2   2  -6    6.72    6.02   0
  -2   3   9    4.27    5.58   0
  -2   4 -10   27.01    4.22   0
  -2   5 -11   72.55    6.33   0
  -1   1   5   51.76    7.15   0
  -1   4 -11   38.39    5.89   0
  -1   7  14   -0.06    6.11   0
   0   2  -9  403.09    8.90   0
   0   2   9  330.42    9.34   0
   0   4 -12   12.86    5.86   0
   0   4  12   20.46    6.82   0
   0   5 -13   24.47    5.49   0
   0   6 -14    9.95    4.45   0
   1   0   4 6523.57   38.20   0
   1   4 -13    0.12    5.08   0
   1   5 -14   10.42    3.85   0
   2   2 -11  185.73    7.09   0
   2   4  13    3.26    6.36   0
   2   5  14   -2.67    6.52   0
   3  -1   1   99.31    7.56   0
   3   1   9  331.85   10.23   0
   3   2 -12  130.11    5.64   0
   4   0   7    4.30    5.15   0
   4   1 -11   44.89    5.99   0
   4   3 -14  126.22    6.74   0
   4   5 -16   10.87    4.78   0
   5   1  10  358.86    9.44   0
   6  -1   5    2.30    5.34   0
   6   0   8  257.62    8.09   0
   6   1  10    4.91    5.48   0
   6   2 -14    3.73    4.30   0
   6   3  13    0.45    7.65   0
   6   4  14   27.93    6.46   0
   7   0 -11    1.34    5.26   0
   7   1 -13   23.51    4.58   0
   7   2  12   -3.25    7.51   0
   7   3  13    3.75    5.93   0
   7   4  14    1.01    5.52   0
   8  -2   1 1195.99   16.02   0
   8  -1   6   -0.94    8.65   0
   8   2 -15   18.85    4.20   0
   9  -2  -5  166.06   14.80   0
   9  -1   6   60.37    6.82   0
   9   0 -12   -1.61    5.73   0
   9   2  12   -4.64    6.65   0
  10  -2   2   45.80    6.84   0
  10   2  12    8.39    7.15   0
  11  -2   2   48.87    7.02   0
  11   2  12   20.92    9.36   0
  12  -2   2   -3.41    6.55   0
  12  -1   6    4.60    5.86   0
  12   2  12   -4.34    7.47   0
  13  -2   2   55.34    6.94   0
  13  -1   6    1.29    5.95   0
  13   0 -13   -0.70    6.48   0
  14  -2   2    8.07    7.45   0
  14   0   8    0.95    6.74   0
  14   1  10   11.92    6.23   0
  15  -2   1   34.57    5.68   0
  15   0   8   51.06    8.69   0
  16  -2  -6    6.46    7.02   0
  16  -2   0    7.26    6.45   0
  16  -1   5   17.40    7.84   0
  17  -2  -5   24.88    8.66   0
  19  -1   3    5.63    6.93   0
  -9   9   0   46.81    5.45   0
  -9   9   2   85.72    7.77   0
  -9  10  -1   -1.09    5.73   0
  -9  10   4   15.39    5.32   0
  -8   7  -2   31.83    4.76   0
  -8   8  -3    7.52    5.67   0
  -8   9  -4   41.36    6.51   0
  -7   5   0  131.00    6.03   0
  -7   5   1   42.15    5.99   0
  -7   6   6  118.00   11.23   0
  -7   7  -5   14.60    4.52   0
  -7   8  -6    0.24    4.03   0
  -7  10  -7   -4.79    4.18   0
  -6   4   0 1487.73   17.09   0
  -6   4   3   22.46    6.38   0
  -6   5  -4   68.83    6.36   0
  -6   6  -6    1.51    4.04   0
  -6   7  -7   95.30    6.23   0
  -6   8  -8   27.17    4.62   0
  -5   3   0   19.94    4.42   0
  -5   6  -8   22.90    4.49   0
  -5   6  10    3.36    7.04   0
  -5   9 -10   -2.14    4.14   0
  -5   9  12    0.13    4.85   0
  -4   5  -8   17.03    5.86   0
  -4   5  10    5.56    6.08   0
  -4   7 -10   11.77    6.13   0
  -4   7  12   21.54    7.67   0
  -4   9 -11   15.23    5.88   0
  -3   5  11   11.16    5.49   0
  -3   6  12   46.08    6.96   0
  -3   8 -12   -5.26    4.30   0
  -2   5  12   30.59    6.92   0
  -2   8 -13   -4.00    4.38   0
  -1   3  10   15.57    4.57   0
  -1   5 -12    3.17    4.29   0
   0   3  11   -1.31    5.99   0
   0   6  14    5.80    7.23   0
   1   2 -10    3.22    4.17   0
   1   2  10   25.40    7.04   0
   2   0  -6  474.57   11.22   0
   2   1  -9   32.95    4.75   0
   2   3  12   -0.51    4.39   0
   3   1 -10  263.21    6.85   0
   3   2  11  199.85    7.34   0
   3   3 -13   13.66    5.84   0
   3   5 -15   -0.42    5.17   0
   4   4 -15    2.51    3.92   0
   4   4  14   14.57    7.12   0
   5  -1  -6   49.05    8.26   0
   5   0   8  212.83    7.46   0
   5   4  14    9.81    6.30   0
   6   2  12    9.74    5.41   0
   6   3 -15    2.75    4.35   0
   6   4 -16   -2.71    5.09   0
   7  -2  -1  636.40   14.02   0
   7  -2   0   91.11    7.57   0
   7  -1  -8    1.09    6.78   0
   7  -1   6    9.03    5.60   0
   8  -2  -4   62.63    9.97   0
   8   0   9  -11.54    8.05   0
   8   1  11  108.90    9.00   0
   8   3 -16    0.63    3.81   0
   9  -2   2   -0.61    5.69   0
   9   0   9    5.01    5.97   0
   9   1  11   22.74    9.48   0
  10  -2   3    8.01    8.23   0
  10   0   9    5.96    7.30   0
  10   1 -14   32.50    6.08   0
  11  -2   3   58.02    9.25   0
  11   0   9    1.48    6.96   0
  11   1  11   24.30    9.52   0
  12  -2   3  110.79   10.60   0
  12   0   9    0.33    6.56   0
  12   2 -16    0.05    5.20   0
  13  -2  -7    0.02    9.67   0
  13  -2   3   40.33    9.39   0
  13   0   9   -2.44    8.50   0
  14  -2  -7  131.82   12.31   0
  14  -1   6   -3.22    5.95   0
  14   0 -13   -1.42    7.10   0
  15  -2   2   28.81    8.42   0
  15  -1   6   16.46    8.64   0
  15   0 -13    1.67    7.94   0
  16  -2   1    1.20    5.78   0
  16   0 -13    0.72    8.14   0
  16   0   8   20.87    8.57   0
  17  -2  -6   -0.67    8.91   0
  17  -2   0   -4.45    5.78   0
  17  -1   5    3.35    7.73   0
  18  -2  -5   25.92    9.31   0
  18  -2  -4    7.32    7.98   0
  18  -2  -3   86.20    7.16   0
  18  -2  -2    0.76    7.38   0
  18  -2  -1    0.72    7.18   0
  18  -1   4    5.02    6.06   0
  -9  10   1   47.76    6.11   0
  -9  10   2   -0.73    5.70   0
  -9  11   0   -1.12    4.12   0
  -9  11   2    2.65    4.51   0
  -8   7  -1   45.99    5.15   0
  -8   7   0  208.97    8.24   0
  -8   7   4   19.08    5.72   0
  -8   8   6    0.43    5.88   0
  -8  10  -4   42.41    5.29   0
  -7   9  -6    0.90    4.05   0
  -6   9  -8    4.31    4.25   0
  -6  10  -8   17.73    6.12   0
  -5   4  -4   52.67    4.86   0
  -5   5  -6   16.91    4.35   0
  -5   7  11    4.33    6.43   0
  -5   8  -9    5.75    4.56   0
  -4   3  -4  882.54   11.17   0
  -4   4  -6   13.66    5.84   0
  -3   2  -3 1116.99   14.19   0
  -3   2   5  153.33   11.24   0
  -3   3  -6   41.98    4.48   0
  -3   3   8  665.20   15.47   0
  -3   4  -8   95.07    4.93   0
  -3   7 -11    6.44    4.17   0
  -3   7  13   50.85    6.94   0
  -2   2   7   19.84    6.41   0
  -2   4  11   52.67    6.71   0
  -2   6  13   -1.00    7.22   0
  -2   7 -12   17.75    5.34   0
  -1   1  -4  319.28    9.73   0
   0   1  -6  279.93    7.39   0
   0   7 -14   35.17    4.61   0
   1   0  -4  405.60   12.32   0
   1   5  14   -2.65    6.46   0
   2   0   6  846.27   12.05   0
   2   1   9   10.40    7.29   0
   2   5 -14   -1.97    5.42   0
   2   6  15    2.22    5.68   0
   3   0   7   -1.80    4.94   0
   3   4 -14   16.21    4.17   0
   4  -1   4  871.88   12.94   0
   4   0   8  334.56    9.17   0
   4   1  10   13.69    5.03   0
   4   5  15   22.72    6.04   0
   5  -1   5  106.45    6.47   0
   5   2 -13    0.91    3.69   0
   5   2  12    8.95    5.37   0
   5   5 -16   -1.09    4.48   0
   6  -1   6    9.24    7.28   0
   6   0 -10  535.86   10.31   0
   6   1 -12   -0.46    4.35   0
   7  -2  -2  220.92   10.20   0
   7  -2   1   24.28    6.51   0
   7   0   9   -0.31    5.33   0
   7   2 -14   13.50    5.75   0
   8  -2   2   53.19    6.13   0
   8  -1   7   54.58    7.97   0
   8   1 -13   10.88    6.54   0
   8   3  14   16.35    7.97   0
   9  -1   7  105.62    7.03   0
   9   3 -16    3.99    5.19   0
  10  -2  -6    0.19   10.53   0
  10  -1   7   -0.54    6.03   0
  10   0 -12  214.27    9.08   0
  11  -1 -10   95.44   10.03   0
  12  -1   7   30.64    6.83   0
  12   1  11   36.34    6.87   0
  13  -1   7   47.19    9.18   0
  14  -2   3  154.49    7.55   0
  14   0   9   -2.54    6.28   0
  15  -2  -7   24.95   10.19   0
  15  -2   3   -4.19    7.54   0
  16  -2   2   -2.83    5.98   0
  16  -1   6   -3.05    6.04   0
  17  -2   1   62.88    6.99   0
  18  -2   0    3.82    7.62   0
  18  -1   5   13.06    7.89   0
  19  -2  -4   -3.01    7.36   0
  19  -2  -2   -1.38    6.88   0
  -8   7   1   33.77    6.75   0
  -8   9  -3   -5.04    4.97   0
  -8  10  -3    0.02    6.51   0
  -8  11  -3   26.65    6.74   0
  -7   6  -2  108.56    6.65   0
  -7   7  -4    9.36    4.75   0
  -7   8  -5    2.52    4.31   0
  -6   5  -3  618.47   10.44   0
  -6   6  -5    0.29    4.32   0
  -6   8  -7   75.84    4.86   0
  -6   9  11    1.55    7.18   0
  -5   6  -7   49.10    4.37   0
  -5   7  -8   70.99    4.74   0
  -5   9  -9    0.01    4.49   0
  -4   8 -10   -0.05    4.79   0
  -3   4  10  100.84    7.90   0
  -3   5  -9  121.64    5.00   0
  -3   6 -10   48.97    4.76   0
  -3   8 -11   32.99    6.04   0
  -2   2  -5   80.37    6.73   0
  -2   4  -9   39.02    4.51   0
  -2   5 -10    8.62    5.39   0
  -1   4 -10   11.91    5.93   0
  -1   4  12   13.69    6.41   0
  -1   5  13   10.08    7.08   0
  -1   6 -12    8.66    5.27   0
   0   3 -10  295.48    6.65   0
   0   6 -13    5.06    3.91   0
   1   0   5    0.62    6.20   0
   1   3 -11   -1.12    3.76   0
   1   3  12  129.90    6.26   0
   1   4 -12    4.26    6.06   0
   1   6  15    0.03    7.02   0
   2   4 -13   23.28    4.28   0
   2   7 -15   27.09    6.04   0
   3  -1   3  322.28   10.19   0
   3   0  -7   -0.20    3.55   0
   3   1  10    2.77    6.53   0
   3   3  13    1.03    5.23   0
   3   4  14   -1.75    5.57   0
   3   5  15   50.96    8.02   0
   4   0  -8   30.65    5.83   0
   4   2 -12   10.66    4.20   0
   4   2  12    4.88    5.03   0
   5   0  -9    1.92    5.17   0
   5   1 -11  441.69    9.56   0
   5   1  11  466.80   10.93   0
   5   3 -14    0.84    3.92   0
   5   4 -15   56.03    4.76   0
   6   0   9    1.53    5.39   0
   6   1  11   30.07    5.63   0
   6   3  14   -2.94    7.15   0
   6   4  15   -2.82    6.62   0
   7  -2   2   65.91    6.88   0
   7  -1   7  369.17   10.50   0
   7   2  13   13.90    7.67   0
   7   3 -15    6.74    4.93   0
   7   3  14   30.90    6.11   0
   7   4 -16    1.65    3.84   0
   8  -2   3  248.29    9.19   0
   8   0 -11   -1.27    5.58   0
   9  -1  -9   12.95    7.88   0
   9   0  10   -7.20    8.56   0
   9   2  13    3.08    6.79   0
  10   0  10   42.68    9.72   0
  10   2 -15   43.57    5.90   0
  11  -2   4   48.49    6.91   0
  11   0  10   19.22    9.98   0
  11   1 -14   -3.66    6.16   0
  12  -2  -7    4.51   11.57   0
  12  -2   4   -0.73    7.45   0
  12   0  10    5.20    8.07   0
  14  -2   4   42.86    9.07   0
  14  -1   7   24.40    6.29   0
  15  -1   7   -1.63    8.45   0
  15   0   9    3.38    6.34   0
  16  -2  -7   21.17    8.76   0
  16  -2   3   -0.36    8.15   0
  17  -1   6   -5.40    5.64   0
  18  -2  -6    1.29    7.76   0
  19  -2  -5    0.79    7.07   0
  19  -2  -1   -2.35    5.53   0
  19  -2   0    0.80    7.31   0
  19  -1 -10    4.53   12.24   0
  -8   8  -1   65.12    5.20   0
  -8   9  -2   -0.60    5.79   0
  -7   8  -4    0.43    6.05   0
  -7   9  -5    1.17    4.34   0
  -7  10  -5    4.40    6.76   0
  -6  10  -7   28.77    5.97   0
  -5   5  -5   30.25    6.13   0
  -5   5   9   -0.51    7.26   0
  -5   8  -8    2.54    5.29   0
  -4   5  -7  275.53    6.26   0
  -4   6  -8  164.31    6.95   0
  -4   8  13   -0.16    5.30   0
  -3   2  -2   98.25    7.29   0
  -3   4  -7  258.28    7.75   0
  -3   9 -11    3.07    5.17   0
  -2   3  -7   93.70    4.97   0
  -2   7  14   24.92    7.66   0
  -2   8 -12   18.37    4.23   0
  -1   1   6  383.66   11.16   0
  -1   6  14   22.41    5.58   0
   0   0   2 3972.61   43.95   0
   0   2  -8    4.20    4.22   0
   0   2  10   36.46    6.65   0
   0   4 -11   -2.68    3.95   0
   1   1  -7  459.90    8.76   0
   1   2  -9   23.57    6.14   0
   1   7 -14   -1.88    5.10   0
   2   2 -10   -2.56    5.97   0
   2   4  14   -1.94    7.42   0
   2   5  15    4.61    6.89   0
   3   2 -11  440.50    7.89   0
   3   2  12    2.55    7.16   0
   3   6 -15   -0.06    3.85   0
   4  -1   5  169.32    6.74   0
   4   1 -10    6.03    5.10   0
   4   3 -13    6.61    4.72   0
   4   4 -14   33.58    5.60   0
   4   5 -15   47.33    4.32   0
   5  -1   6   48.50    5.72   0
   5   0   9   -4.45    4.99   0
   5   3  14   13.41    8.17   0
   5   4  15    6.93    7.60   0
   6  -1   7   10.04    6.89   0
   6   2 -13   10.32    5.71   0
   6   2  13    7.25    5.44   0
   6   5 -16    3.77    4.22   0
   7  -2  -3 2084.05   29.93   0
   7   0  10   12.28    7.69   0
   8   0  10    8.02    6.44   0
   8   2 -14    1.55    5.62   0
   9  -2   4    0.03    5.85   0
   9  -1   8   16.07    8.37   0
   9   1 -13   -2.20    6.12   0
   9   1  12    2.98    6.65   0
  10  -1   8   85.14    7.89   0
  10   1  12    6.88    7.09   0
  10   3 -16    4.59    3.69   0
  11  -2   5   11.53   10.40   0
  11  -1   8   18.96    6.94   0
  11   0 -12    0.62    7.23   0
  11   1  12    2.58    6.74   0
  12  -2   5    6.44    9.72   0
  12  -1   8   42.38    7.46   0
  12   1 -14   16.32    6.67   0
  13  -1   8   -0.93    9.18   0
  13   0  10    5.67    6.46   0
  14  -1   8    2.62    8.65   0
  14   0  10   14.74    8.69   0
  15  -2   4   15.00    6.15   0
  16  -2   4   -3.74    7.17   0
  16  -1   7   35.00    6.42   0
  17  -2  -7   -1.74    8.14   0
  17  -2   3    2.00    8.89   0
  18  -2   2    7.74    6.53   0
  20  -2  -4    0.53    7.01   0
  20  -2  -3    2.07    7.46   0
  20  -2  -2   -1.32    7.88   0
  20  -2  -1    3.08    6.87   0
  -8   8   0    7.52    5.54   0
  -8   9  -1    3.46    6.40   0
  -8  10  -2   -4.96    5.04   0
  -6   5  -2    4.30    4.39   0
  -5   4   7    8.53   10.22   0
  -5   8  12    2.01    4.77   0
  -4   4  -5   58.54    4.75   0
  -4   4   9   48.77    7.10   0
  -3   3  -5   85.67    5.28   0
  -3   5  -8   29.64    5.97   0
  -3   6  -9    3.28    5.36   0
  -2   3  10   34.19    6.40   0
  -2   7 -11   -5.49    4.32   0
  -1   3  11    2.24    6.14   0
   0   3  12   -3.08    5.78   0
   0   6  15    4.01    6.10   0
   1   1   9    6.50    6.02   0
   2   0   7   -2.00    4.16   0
   2   1  -8   31.73    4.01   0
   2   1  10   32.50    6.62   0
   2   3  13   -0.88    4.26   0
   3  -1   4  175.24    8.05   0
   3   0   8  498.62    9.12   0
   3   1  -9  122.10    5.58   0
   3   5 -14   -0.49    3.64   0
   4   0   9    1.47    7.01   0
   4   3  14    3.42    7.26   0
   4   4  15  -10.51    8.18   0
   5   2  13    1.96    5.19   0
   6  -2  -1  102.51    7.92   0
   6  -2   0   20.88    4.87   0
   6  -2   1   25.48    6.48   0
   6   0  10    3.38    7.14   0
   6   3 -14    3.59    4.71   0
   6   4 -15   -1.76    4.02   0
   7   0 -10   35.09    6.61   0
   7   1 -12    6.73    5.53   0
   8  -2   4   53.95    5.84   0
   8   3 -15    2.06    4.75   0
   8   4 -16    0.20    3.88   0
  10  -2   5  362.28    9.27   0
  11   2 -15    9.33    5.09   0
  11   3 -16    1.62    5.36   0
  14  -2   5   -3.13    6.15   0
  17  -1   7    1.31    6.33   0
  19  -2  -6    4.39    8.14   0
  19  -2   2   -1.32    8.13   0
  20  -2  -5   -0.67    7.36   0
  -8   8   1   36.68    4.96   0
  -8   8   2    0.92    6.76   0
  -8   8   4   18.26    6.30   0
  -8   9   0   27.01    6.80   0
  -8   9   6  106.26    7.10   0
  -8  10  -1   -4.03    4.37   0
  -8  11  -1    0.99    4.47   0
  -7   6   5  158.03    9.97   0
  -7   7  -2   -1.65    4.45   0
  -7   8  -3   15.47    5.76   0
  -7  11  -4   -1.44    4.56   0
  -6  10  -6   -1.40    5.85   0
  -5   4  -2    7.42    5.93   0
  -5  10  -8   -4.70    4.76   0
  -4   3  -2  301.96    8.78   0
  -4   5  -6   15.51    6.04   0
  -4   7  -8    3.93    5.28   0
  -4   9  -9    2.72    4.71   0
  -3   5  12   27.69    6.20   0
  -3   6  13   13.56    6.36   0
  -3   8 -10   -3.86    4.58   0
  -2   2  -4  180.26    7.42   0
  -2   2   8    0.88    5.71   0
  -2   5  13    5.93    6.26   0
  -2   6 -10   -0.41    4.04   0
  -1   2  -6   14.30    4.11   0
  -1   4  -9    1.92    5.99   0
   0   0   3    1.00    5.15   0
   0   1   8  708.04   11.64   0
   0   3  -9   19.82    4.33   0
   0   8 -13    5.11    3.91   0
   1   0   6  514.45    9.94   0
   1   3 -10   12.33    5.42   0
   1   4  14   -1.19    6.99   0
   1   5 -12   13.82    5.11   0
   1   5  15   48.55    6.94   0
   1   6 -13    3.76    4.00   0
   2   0  -5    2.80    5.35   0
   2   3 -11    2.80    3.93   0
   2   5 -13   -0.13    3.59   0
   2   7 -14   23.35    5.69   0
   3   3  14  107.42    7.12   0
   3   4  15   -0.23    7.78   0
   4   2  13    6.09    5.17   0
   4   6 -15    3.50    3.87   0
   5  -1   7    4.38    4.91   0
   5   0  10   54.75    7.54   0
   5   1  12    3.36    6.73   0
   5   2 -12   -4.95    4.08   0
   5   5 -15    4.64    3.64   0
   7  -2   4   30.47    5.25   0
   7  -1   8   67.95    5.88   0
   7   2  14   -2.91    6.78   0
   7   5 -16    1.34    3.56   0
   8   0  11   -1.63    8.38   0
   9  -1   9   10.05    8.57   0
   9   0 -11    2.40    5.29   0
   9   0  11   -1.11    6.41   0
   9   2 -14   17.46    5.81   0
   9   2  14    3.54    7.09   0
   9   4 -16    9.99    4.75   0
  10  -2   6   -0.60    8.10   0
  10  -1   9   10.66    6.83   0
  10   0  11   -2.34    6.73   0
  10   1  13    9.24    8.76   0
  11  -2   6    1.96    6.46   0
  11  -1   9    2.36    7.25   0
  11   0  11   -2.91    6.77   0
  12   0  11    5.86    6.93   0
  12   2 -15   27.50    6.58   0
  13  -2   6    3.02    8.30   0
  13   0  11  -14.78    7.23   0
  13   1 -14    0.66    5.80   0
  14  -2   6   -2.81    8.51   0
  14  -1   9   15.37    8.48   0
  16  -2   5    6.56    6.17   0
  16  -1   8    6.92    6.92   0
  18  -2  -7    0.24    9.46   0
  18  -2   4   -5.17    7.94   0
  -8   9   1   -4.05    6.44   0
  -8  10   0    5.43    5.16   0
  -8  10   6   13.09    4.71   0
  -8  11   0    2.48    3.83   0
  -8  11   6   10.04    3.51   0
  -7   6   1  283.28    7.62   0
  -7   7  -1   48.43    6.73   0
  -7   9  -3   -7.41    6.06   0
  -7  11  -3    4.62    6.34   0
  -6   5  -1  311.77    7.40   0
  -6   6  -3    2.68    4.10   0
  -6   7  -4  120.72    6.82   0
  -6   7  10   21.36    9.66   0
  -6   8  -5  109.37    5.27   0
  -5   5  -4   31.05    4.55   0
  -5   6  -5   41.82    5.71   0
  -5   7  -6    5.49    6.00   0
  -5   9  -7   -0.50    6.29   0
  -4   6  -7   81.44    4.66   0
  -4   6  12    8.03    5.83   0
  -3   3   9   92.16    7.83   0
  -3   4  -6   44.37    5.89   0
  -3   9 -10    8.42    4.21   0
  -2   3  -6    4.50    5.28   0
  -2   4  12   97.44    7.64   0
  -2   6  14   20.42    6.74   0
  -2   9 -11    2.70    4.26   0
  -1   4  13    5.81    6.24   0
  -1   5 -10   11.79    3.64   0
  -1   5  14   16.40    6.13   0
   0   4 -10  210.94    5.77   0
   0   5 -11  166.90    5.07   0
   1   3  13   28.49    5.02   0
   1   4 -11   90.09    4.85   0
   1   7 -13    0.84    5.82   0
   2   0   8  916.53   12.74   0
   3  -1   5   54.59    6.26   0
   3   0   9    8.22    6.94   0
   3   2  13   35.76    6.71   0
   3   6 -14   80.55    5.53   0
   4   2 -11   56.74    5.98   0
   4   5 -14    7.92    4.73   0
   5   3 -13   10.63    3.49   0
   5   3  15   14.17    7.05   0
   5   4 -14   54.66    4.13   0
   6  -2   3  228.90    7.56   0
   6  -1   8    7.18    5.21   0
   6   0  -9    5.03    5.65   0
   6   1 -11  171.27    6.20   0
   6   2  14    5.41    7.49   0
   6   3  15   -2.22    5.38   0
   7   0  11    3.76    5.47   0
   7   1  13   16.43    7.69   0
   7   2 -13   64.55    4.43   0
   7   3 -14  134.31    6.20   0
   7   4 -15   49.77    4.11   0
   8   1 -12  146.71    7.04   0
   8   1  13    9.59    6.17   0
   9  -2   6   43.25    6.05   0
   9   1  13   28.83    7.24   0
   9   3 -15    0.65    3.43   0
  10   1 -13   46.68    6.24   0
  11   1  13   16.40    6.86   0
  12   0 -12   23.79    5.85   0
  13   2 -15   16.28    5.80   0
  14   1 -14   19.73    6.42   0
  15  -2   6    3.05    6.38   0
  16  -2   6   -0.52    7.51   0
  20  -2  -6    1.21    8.04   0
  -8   9   2    7.34    5.67   0
  -8   9   5    0.51    4.82   0
  -8  10   1    6.96    4.29   0
  -8  10   2   -2.06    5.70   0
  -8  10   5   25.03    5.96   0
  -8  11   1    7.72    3.66   0
  -8  11   2    3.86    4.81   0
  -8  11   5   -1.70    3.56   0
  -7   6   4   26.80    6.21   0
  -7   8  -2    3.44    4.03   0
  -7   9   9    5.39    6.74   0
  -7  10  -3   52.30    5.49   0
  -6   5   0   42.38    5.86   0
  -6   9  -5    2.04    4.21   0
  -6  10  -5   39.21    5.85   0
  -6  11  -5    0.85    4.23   0
  -5   4  -1 1463.34   16.04   0
  -5  10  -7    1.33    4.18   0
  -4   3   7  100.92    9.92   0
  -4   4  -4    3.12    4.15   0
  -4   7  13   -3.27    6.94   0
  -4   8  -8    4.73    4.24   0
  -3   2   6   68.98    7.36   0
  -3   3  -4   83.12    5.03   0
  -3   4  11  205.67    8.38   0
  -3   6  -8   63.38    4.32   0
  -3   7  14   -0.92    6.11   0
  -2   1   3   83.19   11.70   0
  -2   7 -10   62.74    4.55   0
  -1   1   7  472.68   10.60   0
  -1   2  10    3.43    5.83   0
  -1   6  15    0.29    5.99   0
  -1   7 -11   98.51    5.03   0
   0   0   4   87.51    6.55   0
   0   2  11  104.97    6.01   0
   0   4  14   -1.74    7.40   0
   0   7 -12   36.00    4.62   0
   1   0  -3    0.27    4.65   0
   1   0   7    0.84    5.52   0
   1   1  -6  422.78    9.49   0
   1   1  10    7.92    6.79   0
   1   2  -8  233.73    7.48   0
   1   2  12   -0.39    6.57   0
   1   8 -13   10.03    5.67   0
   2   1  11   47.03    6.41   0
   2   2  -9   11.09    5.63   0
   2   4  15   16.84    5.49   0
   2   6 -13   -1.01    4.70   0
   3   2 -10   15.68    4.31   0
   4   0  10   25.25    5.07   0
   4   1  12    1.29    5.28   0
   4   3 -12   32.55    5.27   0
   4   3  15   -5.88    6.76   0
   4   4 -13   15.25    4.76   0
   4   7 -15    3.55    3.61   0
   5  -1   8  425.57   10.00   0
   5   1 -10   99.22    6.11   0
   5   2  14    5.23    4.87   0
   5   6 -15   -0.69    4.55   0
   6  -2  -2  186.08    9.99   0
   6  -2   4   58.59    5.61   0
   6   0  11   -7.57    4.82   0
   6   1  13   27.24    7.77   0
   6   5 -15   21.43    4.04   0
   7  -1   9    6.48    5.07   0
   8  -2   6   10.42    5.88   0
   8  -1  -8  156.37   10.59   0
   8   5 -16    4.46    3.67   0
   9   0  12   -0.37   10.31   0
  10  -2   7  331.52   10.84   0
  10  -1  10   27.69   10.35   0
  10   0  12   -1.82   10.27   0
  10   2 -14   12.09    6.00   0
  10   4 -16   13.82    4.10   0
  11  -2   7    3.74    6.64   0
  11   0  12   63.15    8.13   0
  12  -3  -1   91.43    8.86   0
  12  -3   0    2.63    8.48   0
  12  -3   1  196.00   10.55   0
  12  -2   7   61.28    7.07   0
  12   0  12   13.43    9.89   0
  13  -3  -1    1.82    6.90   0
  13  -3   0   24.79    6.65   0
  13  -3   2    2.78    8.23   0
  13  -2   7    0.49    6.45   0
  13  -1  10    0.54    9.30   0
  14  -3  -2   47.65    8.53   0
  14  -3  -1    6.84    6.46   0
  14  -3   0   50.94    7.64   0
  14  -3   1   17.32    5.92   0
  14  -3   2   96.50    8.64   0
  15  -3  -1   12.62    7.18   0
  15  -3   0   43.02    6.42   0
  15  -3   1   -3.30    8.07   0
  15   1 -14    2.39    5.76   0
  16  -3  -1   -1.83    9.19   0
  16  -3   0   -0.81    8.79   0
  17  -2   6    6.31    8.08   0
  18  -2   5   23.81    6.14   0
  19  -2  -7    1.06    8.07   0
  -8  10   3   -0.38    4.23   0
  -7   8  -1   31.14    6.24   0
  -7  11  -2   -4.88    5.34   0
  -6   6  -2   32.14    4.82   0
  -6   7  -3   17.42    6.26   0
  -5   9  -6    3.07    5.46   0
  -4   3  -1   11.36    4.18   0
  -4   5  -5  184.83    6.82   0
  -4   7  -7   86.18    4.90   0
  -4  10  -8   -5.87    4.74   0
  -3   9  -9    3.65    5.56   0
  -3  10  -9   -0.60    6.36   0
  -2   3  11    7.49    5.69   0
  -2   4  -7    8.20    4.04   0
  -2   5  -8   -1.95    5.27   0
  -1   2  -5  437.64    9.45   0
  -1   3  -7   83.32    5.03   0
  -1   3  12    8.35    7.32   0
  -1   6 -10  145.23    6.14   0
  -1   8 -11   -8.38    4.04   0
   0   0   5   -1.09    6.26   0
   0   1   9  203.74    7.10   0
   0   6 -11  -10.31    4.61   0
   0   8 -12    0.64    4.04   0
   0   9 -12    7.37    6.01   0
   1   6 -12    7.17    4.36   0
   2  -1   1  150.87   10.40   0
   2  -1   2 2210.28   24.12   0
   2  -1   3   22.40    5.08   0
   2   1  -7  616.39   10.63   0
   2   2  13   39.25    6.72   0
   3  -1   6   -3.07    5.07   0
   3   0  -6  371.67    9.81   0
   3   1  12   39.03    7.79   0
   3   3 -11    6.38    5.04   0
   3   4 -12    7.73    5.26   0
   3   7 -14   -0.58    4.05   0
   4   0  -7   -1.74    4.90   0
   4   1  -9   18.54    4.56   0
   4   2  14   -4.59    6.95   0
   4   6 -14    1.72    5.32   0
   5  -2   3  615.97   11.48   0
   5   0  -8    5.58    5.34   0
   5   0  11    1.13    4.95   0
   6  -1   9  218.74    7.05   0
   6   2 -12    4.90    3.95   0
   6   3 -13    4.10    4.63   0
   6   4 -14   -3.49    3.27   0
   7  -2   6   51.61    5.48   0
   7   0  12   12.57    7.35   0
   8  -2   7   89.27    7.95   0
   8  -1  10  154.82    9.29   0
   8   0  12    1.24    6.20   0
   8   2 -13   46.42    6.19   0
   8   3 -14   46.89    5.67   0
   8   4 -15   -0.65    3.58   0
   9   1  14    1.23    8.34   0
  10   0 -11    2.17    6.01   0
  10   3 -15   -0.46    3.59   0
  11  -3   0  157.58    7.36   0
  11  -3   1   61.70    6.56   0
  11  -3   2  100.05    8.92   0
  11  -2   8   28.24    8.71   0
  11   1 -13    5.43    6.34   0
  12  -3  -2  170.02    9.54   0
  12  -3   2    0.98    6.49   0
  12  -2   8   -1.87    9.61   0
  13  -3   3   16.97    8.74   0
  13   0 -12    1.29    6.17   0
  14  -3  -3   14.36    8.37   0
  14  -3   3    5.09    8.96   0
  14  -1  10    0.14    6.66   0
  14   2 -15   -5.35    5.02   0
  15  -3  -3    3.13    8.70   0
  15  -3   2    0.67    5.64   0
  16  -3  -3   -1.44    7.70   0
  16  -3  -2   33.91    6.77   0
  16  -3   2   17.97    9.28   0
  16  -2   7   -2.71    6.16   0
  17  -3   0    4.96    8.17   0
  17  -3   1   -0.74    8.37   0
  -7   7   1   24.69    6.77   0
  -7   9  -1    8.75    5.75   0
  -7  10   9   12.45    4.59   0
  -6   5   1   17.66    5.47   0
  -6   9  -4   72.93    5.12   0
  -6  10  -4    1.40    4.45   0
  -6  11  -4    3.49    4.62   0
  -5   6  -4  271.32    6.24   0
  -5   6  11    3.66    5.66   0
  -5   7  -5  134.11    5.48   0
  -5  10  -6   16.21    4.29   0
  -5  11  -6    1.47    4.36   0
  -4   4  -3   31.27    5.94   0
  -4   8  -7    3.62    4.99   0
  -3   4  -5  302.54    7.97   0
  -3   7  -8    0.60    4.05   0
  -2   1   4 1677.30   28.31   0
  -2   2  -3  558.82   10.48   0
  -2   2   9    1.63    5.73   0
  -2   3  -5  129.60    6.93   0
  -2   7  -9   17.19    5.55   0
  -2   9 -10   53.63    4.73   0
  -2  10 -10   -3.54    4.38   0
  -1   1  -2   86.43    8.52   0
  -1   4  -8   16.52    4.05   0
   0   3  -8  629.76    8.75   0
   0   5 -10   29.84    3.75   0
   1   3  14   44.65    7.21   0
   1   4 -10  104.34    6.23   0
   1   4  15    0.36    4.79   0
   1   5 -11   77.80    4.24   0
   1   5  16    7.98    6.50   0
   1   7 -12    4.45    5.48   0
   2  -1   4  251.40    7.84   0
   2   0   9   -6.53    4.92   0
   2   3 -10   39.07    4.39   0
   2   4 -11   55.30    4.58   0
   2   7 -13    1.84    4.51   0
   3   0  10  326.57    7.52   0
   3   1  -8  228.09    6.61   0
   3   3  15    2.98    5.32   0
   3   4  16    7.03    5.48   0
   3   8 -14    8.77    4.12   0
   4  -1  -4   27.87    8.32   0
   4  -1   8   14.67    6.88   0
   4   0  11    2.24    6.41   0
   5  -2   0  177.96    7.87   0
   5  -2   4  623.48   11.21   0
   5  -1   9  405.61   10.18   0
   5   2 -11  523.51    9.21   0
   5   5 -14    0.87    3.20   0
   5   7 -15    8.68    3.60   0
   6   0  12   99.90    7.87   0
   6   2  15   16.73    7.30   0
   6   6 -15    2.87    4.62   0
   7   1 -11  140.59    7.23   0
   7   5 -15   -0.40    3.32   0
   8   0 -10  824.10   13.38   0
   8   1  14    4.07    5.92   0
   9  -2   8   42.14    7.67   0
   9   1 -12   16.03    5.54   0
  10  -3   0  135.33    8.18   0
  10  -3   1   20.78    5.47   0
  10  -2   8   26.62    5.88   0
  10  -1  11   18.80    8.28   0
  11  -3  -2  220.35    9.83   0
  11  -3   3   25.99    5.93   0
  11   0  13    0.01    8.55   0
  11   2 -14    7.89    5.41   0
  11   3 -15   -3.47    4.73   0
  12  -3   4    3.66    9.45   0
  12  -1  11   31.82   10.12   0
  13  -3  -3   53.95    7.86   0
  13  -1 -10   18.37    8.55   0
  13  -1  11    4.03    9.54   0
  14  -2   8    0.82    7.04   0
  15  -3   4   36.13    8.32   0
  15  -2  -8   -2.10   13.26   0
  15  -2   8    9.33    9.24   0
  16  -3   3   14.55    9.11   0
  16  -2  -8   -0.78   10.56   0
  17  -3  -3    7.45    8.81   0
  17  -2  -8   -0.97   10.83   0
  18  -3  -2   45.61    8.70   0
  18  -3   1    3.54    8.50   0
  -7   8   0   91.13    5.69   0
  -7   8   8   -0.10    6.34   0
  -7  10  -1   24.62    4.74   0
  -6   5   6    5.40    9.22   0
  -6   6  -1   -0.15    4.16   0
  -6   7  -2    4.58    5.97   0
  -6   8  -3   26.08    4.32   0
  -6  11  -3    2.62    6.14   0
  -5   5  -2  107.59    6.60   0
  -5   7  12    1.18    5.35   0
  -5   8  -5   17.97    4.48   0
  -4   4  10   54.78    6.91   0
  -4   7  -6  114.72    6.49   0
  -4  10  -7    3.04    4.24   0
  -4  11  -7   10.84    4.88   0
  -3   3  -3  121.94    5.48   0
  -3   3  10  144.35    8.12   0
  -3   5  -6  176.65    5.62   0
  -3   5  13   33.91    6.57   0
  -3   6  -7   17.95    3.85   0
  -3   8  -8    1.14    4.11   0
  -2   4  13   24.80    6.49   0
  -2   5  14    1.28    6.82   0
  -1   1   8   11.55    3.91   0
  -1   7 -10   14.29    4.14   0
   0   0   6  621.96   12.18   0
   0   1  -4   37.01    4.85   0
   0   2  -6  130.95    6.82   0
   0   2  12   12.66    6.78   0
   0   7 -11   83.80    4.61   0
   1   0   8  180.82    6.70   0
   1   1  11   51.44    7.04   0
   1   8 -12    5.74    5.72   0
   2  -1   5  494.94   10.74   0
   2   1  12    4.23    6.36   0
   2   4  16    7.05    6.72   0
   2   6 -12    2.46    4.97   0
   3  -1   7   -2.08    4.74   0
   3   2  14   -0.91    4.75   0
   3   6 -13   19.67    3.97   0
   4   5 -13    7.67    3.69   0
   4   7 -14    7.85    4.54   0
   5  -2   5   83.50    7.06   0
   5   0  12   -0.29    6.59   0
   5   2  15    1.41    5.26   0
   5   3 -12   22.67    4.90   0
   5   4 -13    0.33    3.51   0
   6  -2   6   93.10    5.77   0
   6  -1  10   -2.09    4.85   0
   6   1  14    4.00    8.07   0
   7  -1  -7  689.12   18.38   0
   7   4 -14   10.72    4.91   0
   8  -1  11  116.79    8.87   0
   8   0  13    1.86    8.69   0
   9  -3   1    1.26    6.16   0
   9  -3   2  253.18    9.26   0
   9  -1  11   17.85    6.51   0
   9   0  13   -1.16    7.02   0
   9   4 -15   12.75    3.49   0
  10  -3   3    3.77    5.53   0
  10   0  13    2.26    6.85   0
  11  -3   4  206.43    8.08   0
  12  -3  -3   21.51    7.42   0
  12  -2   9    1.83   10.16   0
  12   1 -13    0.38    5.60   0
  14  -3  -4   11.36    7.02   0
  14  -2   9    7.15    8.90   0
  14   0 -12    5.25    5.92   0
  15  -3   5    3.30    8.00   0
  16  -3   4   44.77    6.85   0
  17  -3   3   -1.28    6.47   0
  17  -3   4   -5.91    8.36   0
  18  -3  -3   17.77    8.13   0
  18  -3   2    7.70    6.26   0
  18  -3   3   -6.79    7.74   0
  19  -3  -2    1.20    7.40   0
  19  -3  -1   -1.02    7.51   0
  -7   7   6   48.05    7.55   0
  -7   8   1   48.48    6.85   0
  -7   9   0   15.06    4.72   0
  -7  10   0   82.82    6.45   0
  -7  11   0    6.45    3.74   0
  -6   9  -3   34.26    4.76   0
  -5   5  10    2.94    6.83   0
  -5   6  -3    5.15    5.94   0
  -5   7  -4   41.57    4.48   0
  -5   9  -5    4.86    4.24   0
  -5  10  -5    2.69    3.93   0
  -5  11  -5   28.25    4.63   0
  -4   3   0   82.02    5.76   0
  -4   5  -4    8.68    4.10   0
  -4   6  -5  113.12    4.86   0
  -3   2   7   97.50    8.04   0
  -3   4  12   10.09    6.12   0
  -3   6  14   68.63    8.04   0
  -3   9  -8   57.82    4.88   0
  -3  10  -8    3.27    4.65   0
  -2   1   5 1456.64   23.19   0
  -2   5  -7  323.73    7.71   0
  -2   6  -8   49.61    4.08   0
  -2   6  15    1.43    6.97   0
  -2   9  -9   -0.33    6.24   0
  -2  10  -9    7.84    6.66   0
  -1   2  11   46.89    5.66   0
  -1   4  14   16.62    5.06   0
  -1   5  15   37.41    7.29   0
  -1   6  -9   -5.41    4.92   0
  -1   9 -10   -7.21    5.79   0
   0   1  10  113.55    6.22   0
   0   4  15   64.40    6.76   0
   0   6 -10   32.62    5.28   0
   0   8 -11    0.26    4.01   0
   0   9 -11   16.27    6.21   0
   1   2  -7 1266.43   13.14   0
   1   2  13   20.12    4.68   0
   1   6 -11   20.66    4.66   0
   2  -1   0  420.69   16.52   0
   2  -1   6   23.34    6.56   0
   2   0  10   19.98    6.43   0
   2   2  14   17.04    6.29   0
   2   3  15   20.05    5.49   0
   3   0  11  -10.49    6.94   0
   3   7 -13   53.84    5.29   0
   4  -1   9   22.01    7.02   0
   4   2 -10   12.14    4.05   0
   4   2  15   30.10    7.71   0
   4   3 -11    8.97    5.24   0
   4   3  16   33.07    6.36   0
   4   4 -12   58.38    5.40   0
   5  -2  -1  168.43    9.51   0
   5   1  14   27.26    7.27   0
   5   6 -14   41.12    4.11   0
   6   1 -10  170.54    6.72   0
   6   5 -14   21.31    4.04   0
   7  -2  -4    9.25    8.72   0
   7  -2   8   15.03    7.26   0
   7  -1  11   75.92    8.06   0
   7   0  -9    2.29    5.68   0
   7   0  13   -3.22    5.91   0
   7   2 -12   25.61    3.71   0
   7   3 -13    6.79    4.15   0
   7   6 -15   19.94    4.59   0
   8  -2  -5   98.39   17.79   0
   8   5 -15   21.25    3.76   0
   9  -3   0   32.70    5.36   0
   9  -2   9   17.42    8.37   0
   9   2 -13    5.36    3.86   0
   9   3 -14   61.29    4.34   0
  10  -3  -2   27.36    7.14   0
  10  -3   5    7.48    7.54   0
  11  -3  -3   83.81    9.41   0
  11  -3   5   63.85    7.28   0
  12  -3   6   10.97    8.39   0
  12  -1  12   18.76   10.79   0
  12   2 -14   14.16    5.48   0
  12   3 -15   -0.46    4.00   0
  13  -3  -4    2.24    7.19   0
  13  -3   6    8.70    9.01   0
  14  -3   6   -3.88    8.28   0
  15  -2   9    9.65    7.56   0
  16  -3   5   -2.00    6.19   0
  17  -3  -4   66.51    9.33   0
  17  -3   5    2.49    7.82   0
  18  -3  -4   16.00    9.59   0
  18  -2  -8   -0.96   10.16   0
  19  -3  -3    9.77    8.11   0
  19  -3   2   13.25    6.66   0
  -7   7   4  103.84    7.21   0
  -7   7   5    2.97    5.55   0
  -7   9   1    3.06    6.23   0
  -7  11   1   47.90    4.16   0
  -6   5   3   68.44    7.29   0
  -6   6   0    7.31    4.16   0
  -6   7  -1   -4.73    6.10   0
  -6   8  -2    3.82    4.05   0
  -6  11  -2    2.73    6.07   0
  -5   8  -4   30.05    6.20   0
  -4   3   8  247.41   11.84   0
  -4   4  -2   56.27    5.59   0
  -4   5  12   61.22    6.91   0
  -4   6  13   -0.57    6.54   0
  -4  10  -6   16.99    6.28   0
  -4  11  -6    2.21    4.61   0
  -3   7  -7    6.24    3.45   0
  -2   1   6  434.34   11.98   0
  -2   2  10    0.82    6.14   0
  -2   3  12  279.14    9.97   0
  -2   7  -8   94.23    6.00   0
  -1   1   9  196.92    7.98   0
  -1   3  13   -4.40    4.54   0
  -1  10 -10    9.18    4.67   0
   0   0   7   -2.83    5.30   0
   0   3  -7   26.62    5.47   0
   0   3  14   51.60    5.63   0
   0   5  -9   18.82    5.22   0
   0   5  16    2.56    5.50   0
   1   0   9    1.32    4.44   0
   1   1  -5   52.69    6.10   0
   1   5 -10  117.53    5.84   0
   2   2  -8   -1.66    4.16   0
   2   7 -12   61.68    4.37   0
   3  -1   8    2.48    4.74   0
   3   3  16   10.48    7.37   0
   3   8 -13   -4.16    5.24   0
   4  -2   2  106.82    7.66   0
   4  -2   3 1158.45   14.79   0
   4   0  12   81.48    6.16   0
   4   1  14   10.37    6.32   0
   5   5 -13   72.90    5.76   0
   5   7 -14   12.65    4.41   0
   6  -1  11   31.70    7.00   0
   6   0  13    3.43    5.04   0
   6   4 -13   39.48    4.93   0
   7   1  15   12.09    5.65   0
   8  -3   1   27.56    6.08   0
   8  -3   2  184.45    8.19   0
   8  -3   3    2.67    7.10   0
   8  -1  12   88.53    8.54   0
   8   4 -14   14.15    4.79   0
   9  -3  -1    1.44    6.12   0
   9  -3   5   27.93    7.23   0
   9  -1  12    2.01    6.85   0
   9   0  14    6.23    9.11   0
  10  -2  10   -0.59    8.48   0
  10  -1  12    7.48    6.84   0
  10   1 -12    0.36    5.39   0
  10   4 -15   11.74    3.59   0
  11  -3   6    4.25    6.71   0
  11   0 -11    3.37    5.53   0
  12  -2  10    6.59    7.97   0
  13  -2  10  -10.21    8.11   0
  13   1 -13    8.92    5.44   0
  13   3 -15    5.40    4.31   0
  14  -2  10   11.23    9.77   0
  15  -3   6    8.38    6.80   0
  15   0 -12   19.21    6.32   0
  16  -3   6   -6.04    8.41   0
  -7   8   2   13.31    4.53   0
  -7   9   2    2.04    6.13   0
  -7  10   8    0.61    4.09   0
  -7  11   2    3.44    4.05   0
  -6   5   4    8.41    6.69   0
  -6   5   5    1.96    7.48   0
  -6   9  -2    4.70    3.83   0
  -6  10  -2    6.50    4.48   0
  -5   4   8   24.52    9.26   0
  -5   5  -1  129.95    5.65   0
  -5   8  13    0.22    5.04   0
  -5   9  -4   20.24    4.15   0
  -5  10  -4   30.24    4.47   0
  -5  11  -4    4.90    4.71   0
  -4   7  -5    2.63    4.00   0
  -3   3  -2  228.24    7.98   0
  -3   5  -5   93.52    5.97   0
  -3   6  -6   92.95    4.84   0
  -3   7  15    3.42    4.68   0
  -3   8  -7  173.18    5.34   0
  -3   9  -7   18.78    5.55   0
  -3  11  -7   -0.63    5.16   0
  -2   2  -2 1240.87   16.73   0
  -2   3  -4  152.85    7.08   0
  -2   8  -8    1.84    5.48   0
  -1   2  -4   65.30    4.74   0
   0   2  13    0.37    6.05   0
   0   4  -8  151.53    5.30   0
   0   7 -10   32.44    4.21   0
   1   1  12  104.51    5.89   0
   1   3  -8  110.87    5.14   0
   1   3  15    9.63    5.13   0
   1   4  -9   -0.64    5.06   0
   1   4  16   -4.00    4.96   0
   1   7 -11    1.18    3.95   0
   2  -1   7  702.02   10.31   0
   2   0  -4 1105.97   18.84   0
   2   1  13   -1.70    6.85   0
   2   3  -9   -1.01    4.10   0
   2   8 -12    1.25    4.28   0
   2   9 -12    7.43    5.68   0
   3  -1   9  331.68    9.18   0
   3   6 -12   47.58    5.08   0
   4  -2   4   17.84    5.44   0
   4  -2   5 2106.92   17.92   0
   5  -2   7  548.64    9.02   0
   5  -1  -5    0.79    6.38   0
   5  -1  11  446.79    9.79   0
   5   0  13   -2.54    4.94   0
   5   1  -9   30.95    4.15   0
   6  -2   8   39.52    5.37   0
   6   1  15   13.40    5.79   0
   6   2 -11   73.27    4.68   0
   6   3 -12  116.79    4.63   0
   6   6 -14   19.35    4.18   0
   7  -2   9   43.93    5.69   0
   7  -1  12   45.02    8.45   0
   7   0  14   -1.30    7.69   0
   7   5 -14    2.78    4.49   0
   8  -3   0 1118.25   15.43   0
   8  -3   4   12.94    5.43   0
   8  -3   5   75.77    7.21   0
   8   0  14   -5.30    6.22   0
   8   3 -13   24.15    4.47   0
   8   6 -15   -0.41    3.12   0
   9  -3   6   22.87    7.47   0
   9  -2  10    6.03    5.96   0
   9   0 -10   57.91    6.48   0
   9   5 -15   38.57    3.69   0
  10   2 -13    8.28    4.69   0
  10   3 -14    3.68    3.35   0
  11  -1  13   14.49    9.19   0
  11   4 -15   -1.10    4.24   0
  13   2 -14   -3.45    4.46   0
  14  -3   7   -4.83    7.21   0
  14  -1 -10  108.28   11.74   0
  14   1 -13   -3.21    6.48   0
  15  -3  -5    7.82    8.68   0
  15  -3   7    2.18    6.58   0
  16  -3  -5   24.00    7.17   0
  16  -3   7   11.92    8.83   0
  16   0 -12   23.63    7.67   0
  17  -3  -5   18.79    9.92   0
  17  -3   6    4.58    6.97   0
  17   0 -12    1.14    7.99   0
  19  -3  -4    5.30    8.56   0
  19  -2  -8    2.21    9.28   0
  -7   8   7   15.36    6.21   0
  -7  10   3   -0.56    5.10   0
  -7  11   3    2.08    2.99   0
  -7  11   6    0.05    3.00   0
  -7  11   7    3.40    2.46   0
  -6   6   1    4.77    4.06   0
  -6   7   0   -0.77    6.24   0
  -6   8  -1   13.39    4.30   0
  -6   9  -1   25.72    5.70   0
  -6  10  -1   17.01    6.14   0
  -6  11  -1    3.06    4.37   0
  -5   6  -2    1.56    4.34   0
  -5  11  -3   15.20    6.31   0
  -4   4  11   61.03    7.02   0
  -4   5  -3   85.41    4.87   0
  -4   6  -4   -3.77    4.01   0
  -4   7  14    6.77    4.49   0
  -4   8  -5   14.20    5.55   0
  -3   2   8  112.90    7.92   0
  -3   3  11    4.42    5.91   0
  -3   7  -6   -7.90    5.25   0
  -2   1   7  592.10   13.15   0
  -2   4  14    8.59    6.42   0
  -2   5  15   25.37    6.19   0
  -2   9  -8   40.47    4.69   0
  -2  10  -8   -3.02    5.01   0
  -1   2  12   25.01    4.80   0
  -1   6  -8  211.92    6.50   0
  -1   9  -9    1.69    6.29   0
  -1  10  -9   -5.38    6.28   0
   0   0   8   94.49    7.06   0
   0   8 -10   -2.32    4.07   0
   0   9 -10   13.58    5.97   0
   0  10 -10    6.55    5.70   0
   1   0  10    5.31    6.43   0
   1   8 -11   73.70    5.29   0
   1   9 -11    2.70    4.31   0
   2   0  11    2.77    4.62   0
   2   1  -6  462.01    9.84   0
   2   2  15   73.46    7.67   0
   2   3  16    6.85    5.86   0
   2   6 -11    0.08    3.65   0
   3   0  12   10.69    5.37   0
   3   1  -7 2096.24   18.06   0
   4  -2   1  165.86    7.35   0
   4   0  13   -7.07    6.96   0
   4   1  -8  481.67    9.38   0
   4   7 -13    2.97    3.81   0
   5  -2   8    1.75    6.78   0
   5   1  15   26.94    5.87   0
   5   4 -12    6.04    3.54   0
   5   6 -13   34.21    5.40   0
   6  -2  -3    1.44    6.62   0
   6  -2   9  115.66    7.86   0
   6   0  -8 1436.88   17.20   0
   6   0  14   37.21    8.12   0
   6   7 -14   -2.80    4.51   0
   7  -3   2   20.03    6.50   0
   7  -3   3   40.33    6.75   0
   8  -3   6   43.37    7.64   0
   8  -2  10    5.23    6.13   0
   8   2 -12   12.68    3.89   0
   9  -3  -2    5.80    6.05   0
   9  -3   7    0.28    7.47   0
   9  -1  13    4.25    8.71   0
   9   4 -14    8.60    4.54   0
  10  -3  -3  160.54   10.27   0
  10  -3   7    1.83    5.32   0
  10  -1  13    4.25    6.61   0
  10   5 -15    5.05    3.87   0
  11  -3   8   31.84    8.95   0
  11  -2  11   20.20    7.32   0
  12  -2  11    4.03    7.54   0
  13  -3   8    1.63    7.26   0
  13  -2  11   27.12    7.88   0
  14  -3  -5   -0.07    8.79   0
  14  -3   8   29.62    7.25   0
  14   2 -14    1.83    5.22   0
  18  -3  -5    7.52    7.43   0
  -7   8   5   -2.32    5.21   0
  -7   8   6   10.99    5.44   0
  -7   9   3    2.52    4.07   0
  -7  10   7    3.23    3.86   0
  -6  11   0    5.23    5.02   0
  -5   8  -3  171.96    5.78   0
  -5  10  -3   26.05    5.59   0
  -4  10  -5    9.74    4.17   0
  -3   4  13   -2.19    5.88   0
  -3   5  14    4.82    6.98   0
  -3  11  -6    5.75    5.91   0
  -2   2  11  164.77    8.17   0
  -2   4  -5  113.41    5.16   0
  -2   7  -7   11.17    5.05   0
  -1   1  10    9.78    4.54   0
  -1   3  -5  111.36    6.39   0
  -1   3  14    2.74    6.64   0
  -1   5  16    8.94    6.53   0
   0   2  -5   70.41    6.06   0
   0   4  16   -3.27    6.31   0
   0   6  -9   11.36    3.53   0
   1  -1   4  299.60    9.64   0
   1  -1   5 1081.74   14.79   0
   2  -1   8  217.76    6.80   0
   3  -1  10    0.75    6.52   0
   3   0  -5   -1.98    5.21   0
   3   5 -11    8.45    4.08   0
   3   7 -12    7.07    3.71   0
   3   8 -12   -0.55    5.73   0
   4  -2   7  320.34    8.93   0
   4  -1  11   46.40    7.55   0
   4   1  15    8.74    7.31   0
   4   4 -11   61.26    6.06   0
   5   0  -7    1.06    4.85   0
   5   0  14   -6.35    6.62   0
   5   2 -10   38.76    4.36   0
   5   3 -11  222.09    5.69   0
   6   5 -13   -2.02    3.55   0
   7  -3   4   32.03    5.32   0
   7  -3   5   80.31    7.85   0
   7  -2  10   13.34    5.70   0
   7   1 -10    5.52    4.81   0
   7   4 -13    5.44    3.27   0
   7   6 -14    9.85    3.66   0
   8  -3  -1   86.27    7.46   0
   8  -3   7    3.76    6.74   0
   8  -1  13   11.98    6.68   0
   8   5 -14    4.10    4.71   0
   9  -2  11   15.07    6.37   0
   9  -1  -8  160.97   10.58   0
   9   6 -15   -0.20    2.83   0
  10  -3   8  134.30    7.26   0
  11   1 -12    1.70    4.88   0
  11   2 -13   -0.90    5.07   0
  11   3 -14   20.21    3.62   0
  12   0 -11    0.03    5.24   0
  12   4 -15   12.89    2.95   0
  15   1 -13    6.35    5.73   0
  15   2 -14    9.22    5.34   0
  19  -3  -5   -1.96    7.55   0
  -7   9   5   -2.81    4.91   0
  -7  10   5   -3.59    4.13   0
  -6   7   1  313.81    9.61   0
  -6   9   0   44.02    6.29   0
  -6  10   0   -3.53    5.89   0
  -6  12   1    1.61    2.84   0
  -5   6  -1   31.66    5.47   0
  -5   7  -2    9.43    4.17   0
  -5  11  -2    9.25    5.88   0
  -4   3   9   43.90    7.17   0
  -4   4  -1    7.54    3.61   0
  -4   7  -4  214.37    5.66   0
  -3   2   9  255.49    9.66   0
  -3   4  -3  799.41   10.21   0
  -3   5  -4   51.68    6.18   0
  -3   6  -5   50.04    4.39   0
  -3   6  15   -2.72    7.00   0
  -3  10  -6  -12.13    4.71   0
  -2   1   8   38.30    5.95   0
  -2   8  -7    6.25    5.42   0
  -2  10  -7   -0.80    6.57   0
  -1   7  -8   -2.21    4.09   0
  -1  11  -8   -1.11    7.54   0
   0   0   9    1.09    4.39   0
   0   1  -3 1666.24   20.39   0
   0   1  12    1.30    6.53   0
   0   2  14    1.79    5.63   0
   1  -1   3 2075.29   21.96   0
   1   0  11   -1.88    6.20   0
   1   1  13    8.46    5.22   0
   1   2  -6    5.69    4.97   0
   1   5  -9  431.88    7.44   0
   2   0  12  102.99    6.26   0
   2   1  14   -6.62    4.90   0
   2   5 -10   95.33    4.40   0
   2   8 -11   -5.62    5.42   0
   2   9 -11    8.46    5.87   0
   3   0  13   -8.76    7.08   0
   3   2  16   -6.49    5.55   0
   3   9 -12   -0.01    3.97   0
   4  -2   0  219.49    9.75   0
   4   0  -6 1376.19   18.38   0
   4   2  -9   89.95    4.83   0
   4   3 -10   85.78    5.47   0
   5  -1  12    2.16    5.27   0
   5   1  16   -5.28    6.44   0
   5   7 -13    1.55    3.35   0
   6  -2  10    5.92    4.77   0
   7  -3   6   -0.48    4.98   0
   7   0  15    2.23    6.37   0
   7   2 -11   10.80    5.68   0
   7   3 -12    7.69    4.58   0
   7   7 -14    3.00    3.99   0
   9  -1  14    4.28    8.86   0
   9   1 -11  102.35    6.13   0
   9   2 -12   -0.06    4.68   0
   9   3 -13   -1.64    3.36   0
  10  -3   9    1.74    8.86   0
  10  -2  12   -2.63    8.67   0
  10   4 -14   33.37    4.66   0
  11  -3  -4    6.84    6.67   0
  11  -3   9    8.49    6.30   0
  11  -2  12    5.66    7.79   0
  11   5 -15    4.31    3.23   0
  12  -2  12    2.36    7.72   0
  12   3 -14   14.55    4.65   0
  13  -4   1   32.76    8.46   0
  13  -4   2    0.89    7.86   0
  13  -4   3    6.80    8.07   0
  13  -4   4   -0.73    7.77   0
  13  -3  -5   -1.55    7.66   0
  14  -4   0   63.39    8.37   0
  14  -4   2    5.05    6.05   0
  14  -4   4    8.30    9.43   0
  15  -4   0   10.40    9.54   0
  15  -4   3   10.15    6.90   0
  16  -4   2    2.14    7.39   0
  16  -4   4   10.98    8.67   0
  16   1 -13    3.28    6.04   0
  17  -4   2    8.59    9.79   0
  17  -4   3   -7.11    8.83   0
  -5   4   3  163.73    9.10   0
  -5   5  11  190.86   10.41   0
  -5   7  13    0.63    5.81   0
  -5   8  -2   89.03    6.20   0
  -5   9  -2   71.33    6.38   0
  -5  10  -2    2.35    5.23   0
  -5  12  -1    2.72    4.87   0
  -4   5  -2  101.58    5.33   0
  -4   5  13    8.59    5.94   0
  -4   8  -4   31.65    4.71   0
  -4   9  -4    0.75    5.18   0
  -4  12  -3   -2.84    5.08   0
  -3   7  -5  157.68    6.37   0
  -3  11  -5   14.83    7.06   0
  -2   3  -3  280.57    8.25   0
  -2   6  -6   55.02    4.40   0
  -2   9  -7   22.69    4.62   0
  -1   0   4  408.63   12.61   0
  -1   0   5    0.78    6.09   0
  -1   0   6   30.43    6.20   0
  -1   2  13    4.12    4.89   0
  -1   8  -8   57.04    4.47   0
  -1  10  -8    8.97    5.45   0
   0   3  -6   15.28    4.36   0
   0   8  -9   11.40    4.30   0
   0   9  -9   -5.16    5.94   0
   0  10  -9   10.39    5.12   0
   1  -1   7  253.46    8.18   0
   1   2  15    3.35    5.55   0
   1   3  -7   61.54    5.81   0
   1   8 -10    0.98    4.11   0
   2   2  -7   16.89    4.24   0
   2   2  16   14.68    7.10   0
   2   3  -8  161.28    6.81   0
   2   4  -9    7.11    3.80   0
   3  -2   4  432.89    9.07   0
   3  -2   5   99.00    5.66   0
   3  -2   6    0.87    6.02   0
   3  -1  11  334.48    9.16   0
   3   2  -8  106.88    4.88   0
   3   3  -9   86.00    4.80   0
   3   6 -11   28.17    3.88   0
   4  -2   8   85.12    5.42   0
   4   0  14  151.67    6.34   0
   5  -2  10    1.59    6.10   0
   5   5 -12    5.92    3.60   0
   6  -3   3  277.61    7.66   0
   6  -3   4  463.64    8.66   0
   6  -3   5   19.74    6.74   0
   6   0  15    5.82    4.98   0
   6   1  -9  154.89    6.23   0
   6   4 -12   13.72    3.41   0
   6   6 -13    1.57    3.44   0
   7  -3   0  115.55    6.10   0
   7  -3   7   50.79    5.62   0
   7   5 -13    8.94    4.63   0
   8  -3   8    2.78    4.80   0
   8  -2  12   45.02    9.21   0
   8  -1  14  -10.99    6.38   0
   8   0  -9    0.79    4.88   0
   8   4 -13    1.21    3.74   0
   8   6 -14   29.72    3.69   0
   9  -3   9   -0.74    5.46   0
   9   5 -14   28.37    4.34   0
  10   0 -10  188.99    7.81   0
  11  -3  10   68.05   10.77   0
  12  -4   2   16.77    5.94   0
  12  -4   3   31.09    6.16   0
  12  -4   4   94.10    6.89   0
  12  -4   5   54.56    8.82   0
  12   1 -12   28.20    5.59   0
  12   2 -13    8.19    5.24   0
  13  -4   5   41.86    9.47   0
  13  -3  10   -2.00    7.91   0
  14  -4  -1    1.76    8.10   0
  14  -4   5   17.23    6.88   0
  15  -4  -1   25.38    8.98   0
  15  -1 -10    1.25    7.71   0
  16  -4  -1   -0.80    8.99   0
  16  -4   5    3.50    9.86   0
  17  -4   0    3.67    6.22   0
  17  -4   4    8.96    7.43   0
  18  -4   0    4.13    8.33   0
  18  -4   1   -4.31    6.56   0
  18  -4   2   -1.68    6.68   0
  18  -4   3    5.66    9.22   0
  -6   8   1   68.64    6.68   0
  -6  10   1   81.49    5.96   0
  -6  11   2    7.06    4.13   0
  -5   5   1  712.39   12.06   0
  -5   7  -1   20.75    6.01   0
  -5  11  -1    3.48    5.79   0
  -4   7  -3  160.01    6.47   0
  -4  11  -3   19.75    7.01   0
  -3   3  -1  109.45    5.91   0
  -3   3  12   38.76    5.41   0
  -3   8  -5   70.52    6.48   0
  -3   9  -5   17.51    5.22   0
  -2   1   9   32.79    6.06   0
  -2   2  12   30.98    7.29   0
  -2   4  15   66.82    7.92   0
  -2   5  16    4.14    6.18   0
  -2   7  -6   -2.07    5.08   0
  -2  11  -6    0.93    6.95   0
  -1   0   7   -0.65    5.37   0
  -1   3  15    2.50    6.04   0
  -1   6  -7    8.12    3.73   0
   0   0  10  175.22    6.56   0
   0   1  13   79.35    6.67   0
   1  -1   2   82.50    7.18   0
   1  -1   8  137.25    7.17   0
   1   0  -2 2616.18   40.31   0
   1   1  14   17.46    6.93   0
   1   6  -9   75.37    5.06   0
   2  -1  10   35.07    5.10   0
   2   0  13   -1.33    6.96   0
   2   6 -10    3.72    3.81   0
   3  -2   2  105.76    7.62   0
   3   0  14    7.42    6.39   0
   3   7 -11   17.61    5.11   0
   4   1  16    2.92    5.42   0
   4   5 -11   43.88    4.16   0
   4   9 -12    6.26    3.84   0
   5  -2  -2  102.44    8.56   0
   5  -1  13    9.52    5.07   0
   5   0  15   -1.69    5.50   0
   5   4 -11    9.67    5.07   0
   5   6 -12   58.72    5.15   0
   6  -3   2    6.34    4.06   0
   6  -3   6   88.00    5.74   0
   6  -3   7   60.95    7.09   0
   6   2 -10  142.99    6.41   0
   6   3 -11    0.75    3.37   0
   6   7 -13    1.62    3.29   0
   7  -3   8  306.01    7.44   0
   7  -1  14    2.48    6.37   0
   8  -3   9   19.00    5.89   0
   8   3 -12  184.00    5.82   0
   8   7 -14   -5.49    2.99   0
  10  -4   3  120.52    7.85   0
  10  -3  10    8.11    6.24   0
  10  -2  13    2.64    6.77   0
  10   3 -13   16.67    4.30   0
  11  -4   1    5.15    7.70   0
  11  -4   4   24.79    5.54   0
  11  -4   5   19.64    6.36   0
  11   4 -14   -1.17    3.60   0
  12  -4   0    5.75    7.51   0
  12  -4   6   54.83    8.84   0
  13  -4  -1   26.68    8.14   0
  13  -4   6   42.88    6.70   0
  13   0 -11   -0.57    4.83   0
  13   3 -14   36.29    4.15   0
  14  -4   6    8.97    6.60   0
  15  -4   6    1.01    7.23   0
  16  -4   6    5.11    6.46   0
  17  -4   5   30.73    6.69   0
  17  -3  -6  125.64   10.28   0
  18  -4  -1   29.51    8.81   0
  19  -4   0   11.83    8.73   0
  -6   7   2    4.47    4.48   0
  -6  10   2    2.37    5.13   0
  -5   8  -1  216.95    7.71   0
  -5  10  -1   63.08    6.82   0
  -5  12   0    0.37    3.44   0
  -4   3  10   84.62    7.79   0
  -4   4   0   19.26    5.14   0
  -4   9  -3    2.93    5.71   0
  -4  12  -2   12.07    6.17   0
  -3   2  10   20.87    6.12   0
  -3   4  14   14.33    6.68   0
  -3   5  15    1.03    6.19   0
  -2   2  -1   44.23    5.38   0
  -2   3  14   88.27    7.57   0
  -2   4  -4  105.53    5.23   0
  -2   8  -6    5.94    5.39   0
  -2   9  -6   37.52    6.08   0
  -2  10  -6    6.57    6.17   0
  -1   0   8  211.66    8.27   0
  -1   5  -6    0.65    5.01   0
  -1  11  -7    3.14    5.86   0
   0   2  15   34.17    7.39   0
   0   7  -8  107.38    6.13   0
   0  11  -8    8.33    6.51   0
   1   0  12   52.72    5.45   0
   1   1  -4 1457.11   17.92   0
   1   7  -9   10.67    5.36   0
   2   1  15    0.38    5.40   0
   2   7 -10    1.40    3.85   0
   2  10 -10    3.53    7.04   0
   3  -2   8   51.94    6.65   0
   3   1  16    2.27    7.12   0
   3   8 -11   49.05    4.71   0
   3   9 -11    0.62    3.99   0
   4  -1  13   17.97    6.64   0
   4   0  15   -7.18    7.07   0
   5  -2  11    3.29    6.95   0
   5   1  -8  227.94    7.25   0
   5   7 -12   -0.08    5.08   0
   6  -3   1   51.62    4.83   0
   6  -3   8   14.53    6.49   0
   6  -1  14   -3.20    5.80   0
   6   5 -12   70.29    5.60   0
   6   8 -13    4.29    3.36   0
   7  -3   9    1.42    6.92   0
   7   4 -12   82.34    5.36   0
   7   6 -13   22.01    4.24   0
   8  -3  10   29.01    7.87   0
   8   1 -10  453.03    8.90   0
   8   2 -11  186.25    6.43   0
   8   5 -13   -1.70    4.30   0
   9  -3  -3   59.11    7.74   0
   9   4 -13   -1.45    3.96   0
   9   6 -14   -4.60    2.87   0
  10  -4   2   49.10    5.81   0
  10  -4   4   65.15    6.17   0
  10  -4   5   54.07    6.43   0
  10  -4   6   43.48    7.79   0
  10  -3  11    2.33    8.85   0
  10   1 -11  107.87    6.37   0
  10   2 -12    3.33    4.51   0
  10   5 -14    3.84    3.12   0
  11  -4   0   79.58    8.17   0
  11  -4   6    0.69    6.07   0
  11  -4   7   11.92    7.27   0
  12  -4  -1    1.03    6.90   0
  13  -4   7    9.86    6.78   0
  13   1 -12   35.64    5.56   0
  13   2 -13   88.47    5.87   0
  14  -4  -2   24.55    7.92   0
  14   3 -14   11.85    4.15   0
  15  -4  -2   52.84    9.23   0
  16  -4  -2   72.75    8.13   0
  17  -4  -2    4.89    9.30   0
  18  -4  -2    6.18    8.87   0
  18  -3  -6   -1.66    7.52   0
  19  -4  -1    7.34    6.07   0
  -3   4  -2   13.91    3.62   0
  -3   5  -3  207.71    6.17   0
  -3  11  -4    3.46    4.44   0
  -1   1  12    3.60    4.59   0
  -1   2  14   -1.90    4.87   0
  -1   8  -7  150.13    5.38   0
  -1   9  -7    4.61    4.51   0
  -1  10  -7    3.90    5.70   0
   0   0  11   -1.03    4.65   0
   0  10  -8    9.59    5.41   0
   1  -1   9    4.45    4.73   0
   1   2  16   -2.45    5.96   0
   1   5  -8  258.91    5.86   0
   1   8  -9    8.06    4.17   0
   1   9  -9    1.32    4.37   0
   1  10  -9   10.56    4.83   0
   2  -1  11   54.08    4.86   0
   2   9 -10   17.91    4.72   0
   4   4 -10   55.15    4.08   0
   4   6 -11   -1.56    3.44   0
   5  -3   4  115.12    6.10   0
   5  -3   5   25.77    5.01   0
   5  -3   6  145.42    5.89   0
   5   3 -10  724.86    8.55   0
   7  -1  15    4.61    6.34   0
   9  -4   4   -0.08    5.03   0
   9  -3  11   10.91    5.67   0
   9   7 -14   10.90    2.03   0
  10  -4   1  477.44    9.84   0
  12   4 -14    2.51    2.43   0
  13  -4   8   51.35    7.86   0
  14  -4   8   -5.30    6.76   0
;
_shelx_hkl_checksum     61429
_shelx_res_file
;
TITL resch2 in P21/c
CELL   0.71073     15.4915   9.3953  13.6501   90.000  101.251   90.000
ZERR         4      0.0010   0.0004   0.0009    0.000    0.005    0.000
REM Gitterkonstanten aus 7178 Reflexen mit 2.6-28.2 Grad V=1948.6(2)
REM braune Platte
REM Absorptionskorrektur mit 6 Flaechen Tmin=0.3629, Tmax=0.8108
LATT  1
SYMM -X,1/2+Y,1/2-Z
SFAC        C       H       N       O       S Br
UNIT 92 56 8 4 4 8
L.S.      4
FMAP      2
PLAN     -25 .5 -.5
TEMP -80
SIZE 0.040  0.120  0.270
ACTA
EQIV $1 x, 1.5-y, z-1/2
HTAB N5 O1_$1
CONF
MPLA C1 > C12A
MPLA C1' > C6'
BOND $H
WGHT    0.110600    4.637500
FVAR       0.28413
BR1   6    0.716840    1.088115    0.586202    11.00000    0.04336    0.04059 =
         0.03749   -0.00010    0.00343   -0.00447
BR2   6    0.089723    0.129343    0.488240    11.00000    0.06826    0.06618 =
         0.08115   -0.01440    0.03673   -0.02645
S1    5    0.296436    0.590621    0.644769    11.00000    0.04822    0.09578 =
         0.03615   -0.01641    0.01647   -0.01750
O1    4    0.459662    0.727281    0.649459    11.00000    0.04843    0.06172 =
         0.02151   -0.00205    0.00772   -0.01114
C1    1    0.580854    0.881228    0.563398    11.00000    0.03449    0.04090 =
         0.02844   -0.00384    0.00473    0.00060
AFIX  43
H1    2    0.583787    0.895365    0.632883    11.00000   -1.20000
AFIX   0
C2    1    0.635427    0.955225    0.514417    11.00000    0.03177    0.03698 =
         0.02949    0.00055    0.00541   -0.00453
C3    1    0.632299    0.938083    0.411386    11.00000    0.04263    0.04350 =
         0.02674    0.00607    0.00605   -0.00635
AFIX  43
H3    2    0.669436    0.993326    0.378509    11.00000   -1.20000
AFIX   0
C4    1    0.575525    0.841513    0.359033    11.00000    0.04151    0.04918 =
         0.02523    0.00346    0.00393   -0.00205
AFIX  43
H4    2    0.573589    0.828018    0.289664    11.00000   -1.20000
AFIX   0
C4A   1    0.520138    0.762414    0.408065    11.00000    0.02761    0.04432 =
         0.02405    0.00299    0.00371   -0.00211
N5    3    0.463204    0.662241    0.356461    11.00000    0.03873    0.04743 =
         0.02196    0.00066    0.00993   -0.00514
AFIX  43
H5    2    0.465168    0.647568    0.293261    11.00000   -1.20000
AFIX   0
C5A   1    0.404187    0.584568    0.396754    11.00000    0.03108    0.03033 =
         0.02829    0.00673    0.00407    0.00255
N6    3    0.354291    0.495360    0.335385    11.00000    0.03782    0.03772 =
         0.02736   -0.00751    0.00328    0.00444
C6A   1    0.294836    0.415976    0.372887    11.00000    0.02534    0.03522 =
         0.03310   -0.00229    0.00367    0.00318
C7    1    0.243258    0.316778    0.308467    11.00000    0.04419    0.04321 =
         0.03492   -0.00002    0.00696   -0.00170
AFIX  43
H7    2    0.251639    0.306656    0.241707    11.00000   -1.20000
AFIX   0
C8    1    0.182231    0.236386    0.341075    11.00000    0.04441    0.03940 =
         0.04984   -0.00666    0.00492   -0.00432
AFIX  43
H8    2    0.147222    0.171314    0.297003    11.00000   -1.20000
AFIX   0
C9    1    0.170570    0.249260    0.440820    11.00000    0.04790    0.05027 =
         0.04698   -0.00226    0.01468    0.00071
C10   1    0.218439    0.344896    0.504134    11.00000    0.04004    0.04940 =
         0.03957    0.00168    0.01166    0.00760
AFIX  43
H10   2    0.209409    0.352583    0.570798    11.00000   -1.20000
AFIX   0
C10A  1    0.280900    0.432144    0.472048    11.00000    0.03149    0.03778 =
         0.03773   -0.00108    0.00929   -0.00133
C11   1    0.330732    0.537525    0.533215    11.00000    0.03487    0.04597 =
         0.02924    0.00266    0.01094    0.00624
C11A  1    0.398693    0.607493    0.499317    11.00000    0.02765    0.03293 =
         0.02649    0.00015    0.00336    0.00324
C12   1    0.459707    0.709237    0.560291    11.00000    0.03232    0.03756 =
         0.02826    0.00312    0.00007    0.00345
C12A  1    0.520289    0.783944    0.510154    11.00000    0.03822    0.03931 =
         0.01880    0.00257    0.00683    0.00856
C1A   1    0.182412    0.650087    0.590198    11.00000    0.05517    0.07466 =
         0.03855   -0.01090    0.00361   -0.00661
AFIX  23
H1AA  2    0.184093    0.733416    0.546219    11.00000   -1.20000
H1AB  2    0.149660    0.572600    0.549981    11.00000   -1.20000
AFIX   0
C1'   1    0.138066    0.689044    0.674892    11.00000    0.05611    0.05854 =
         0.03719    0.00437    0.01331    0.00994
C2'   1    0.073940    0.601712    0.698724    11.00000    0.04684    0.05322 =
         0.06700   -0.00019    0.01327   -0.01046
AFIX  43
H2'   2    0.058195    0.517286    0.661182    11.00000   -1.20000
AFIX   0
C3'   1    0.031758    0.634982    0.776899    11.00000    0.04247    0.06882 =
         0.06338    0.00415    0.01190   -0.00536
AFIX  43
H3'   2   -0.012822    0.574553    0.792549    11.00000   -1.20000
AFIX   0
C4'   1    0.055748    0.756843    0.831070    11.00000    0.04398    0.06371 =
         0.05771    0.00100    0.01106    0.00265
AFIX  43
H4'   2    0.028228    0.779632    0.885469    11.00000   -1.20000
AFIX   0
C5'   1    0.117485    0.844098    0.808227    11.00000    0.05324    0.05655 =
         0.05438   -0.01604    0.01291    0.00572
AFIX  43
H5'   2    0.132836    0.928112    0.846379    11.00000   -1.20000
AFIX   0
C6'   1    0.158613    0.813570    0.730654    11.00000    0.05171    0.04522 =
         0.05783   -0.00844    0.00788   -0.01012
AFIX  43
H6'   2    0.201369    0.877352    0.714598    11.00000   -1.20000
AFIX   0
HKLF 4
REM  resch2 in P21/c
REM R1 =  0.0675 for    2850 Fo > 4sig(Fo)  and  0.1234 for all    4807 data
REM    262 parameters refined using      0 restraints
END
WGHT      0.1108      4.6072
REM Highest difference peak  2.294,  deepest hole -1.212,  1-sigma level  0.172
Q1    1   0.3373  0.5181  0.6728  11.00000  0.05    2.29
Q2    1   0.7203  0.9665  0.5950  11.00000  0.05    0.93
Q3    1   0.7019  1.2014  0.5877  11.00000  0.05    0.74
Q4    1   0.0815  0.0315  0.4785  11.00000  0.05    0.72
Q5    1   0.1128 -0.0053  0.4938  11.00000  0.05    0.71
Q6    1   0.6580  1.1994  0.5468  11.00000  0.05    0.69
Q7    1   0.1074  0.5843  0.6042  11.00000  0.05    0.64
Q8    1   0.2619  0.4846  0.6385  11.00000  0.05    0.64
Q9    1   0.8079  1.1531  0.6248  11.00000  0.05    0.63
Q10   1   0.6715  0.9830  0.5435  11.00000  0.05    0.62
Q11   1   0.2615  0.7304  0.6683  11.00000  0.05    0.59
Q12   1   0.7683  1.2073  0.6327  11.00000  0.05    0.59
Q13   1   0.0525  0.2748  0.4834  11.00000  0.05    0.58
Q14   1   0.0397  0.6395  0.5225  11.00000  0.05    0.58
Q15   1   0.0892  0.7488  0.7812  11.00000  0.05    0.55
Q16   1   0.0969  0.6813  0.8223  11.00000  0.05    0.54
Q17   1   0.1734  0.0289  0.5215  11.00000  0.05    0.53
Q18   1   0.4366  0.8038  0.6387  11.00000  0.05    0.53
Q19   1   0.1262  0.5945  0.8147  11.00000  0.05    0.53
Q20   1   0.7638  1.1596  0.5337  11.00000  0.05    0.52
Q21   1   0.4946  0.5956  0.6058  11.00000  0.05    0.52
Q22   1   0.7678  0.9634  0.6393  11.00000  0.05    0.52
Q23   1   0.1776  0.4115  0.4153  11.00000  0.05    0.51
Q24   1   0.7115  0.9158  0.6533  11.00000  0.05    0.51
Q25   1   0.2498  0.6998  0.6047  11.00000  0.05    0.51
;
_shelx_res_checksum     70145
_shelxl_version_number        2.014
data_New_Global_Publ_Block
_journal_date_recd_electronic     2015-07-25
_journal_date_accepted     2015-08-01
_journal_name_full     'Acta Crystallographica, Section E'
_journal_year     2015
_journal_volume     71
_journal_issue      9
_journal_page_first     o675
_journal_page_last     o676
_journal_paper_category     HO
_journal_paper_doi     10.1107/S2056989015014541
_journal_coeditor_code     WM5191
_publ_contact_author_name     'Siegfried R. Waldvogel'
_publ_contact_author_address
;
Johannes Gutenberg-University Mainz
Duesbergweg 10-14
55099 Mainz
Germany
;
_publ_contact_author_email     waldvogel@uni-mainz.de
_publ_contact_author_fax            .496131E-302
_publ_contact_author_phone            .496131E-302
_publ_section_title
;\
Crystal structure of
12-benzylsulfanyl-2,9-dibromo-6<i>H</i>-dibenzo[<i>b</i>,<i>g</i>][1,8]\
naphthyridin-11-one
;
_publ_section_title_footnote     .
loop_
    _publ_author_name
    _publ_author_footnote
    _publ_author_address
    'Resch, Sebastian' .
;
Johannes Gutenberg-University Mainz
Duesbergweg 10-14
55099 Mainz
Germany
;
    'Quell, Thomas' .
;
Johannes Gutenberg-University Mainz
Duesbergweg 10-14
55099 Mainz
Germany
;
    'Schollmeyer, Dieter' .
;
Johannes Gutenberg-University Mainz
Duesbergweg 10-14
55099 Mainz
Germany
;
    'Waldvogel, Siegfried R.' .
;
Johannes Gutenberg-University Mainz
Duesbergweg 10-14
55099 Mainz
Germany
;
