# Supplementary material for: Crystal structure of 12-benzyl­sulfanyl-2,9-di­bromo-6H-dibenzo[b,g][1,8]naphthyridin-11-one
Source: Acta Crystallogr E Crystallogr Commun. 2015 Aug 22;71(Pt 9):o675–6. doi: 10.1107/S2056989015014541 (PMC4555377; doi:10.1107/S2056989015014541)
Supplement: Supplementary file 2 [file e-71-0o675-Isup2.hkl]

data_I                                                                          
_shelx_title ' resch2 in P21/c'                                                 
_shelx_refln_list_code          4                                               
_shelx_F_calc_maximum      372.41                                               
_exptl_crystal_F_000      1040.00                                               
_reflns_d_resolution_high  0.7492                                               
                                                                                
loop_                                                                           
 _space_group_symop_operation_xyz                                               
 'x, y, z'                                                                      
 '-x, y+1/2, -z+1/2'                                                            
 '-x, -y, -z'                                                                   
 'x, -y-1/2, z-1/2'                                                             
                                                                                
_cell_length_a    15.4915                                                       
_cell_length_b     9.3953                                                       
_cell_length_c    13.6501                                                       
_cell_angle_alpha  90.000                                                       
_cell_angle_beta  101.251                                                       
_cell_angle_gamma  90.000                                                       
                                                                                
_shelx_F_squared_multiplier     1.000                                           
                                                                                
loop_                                                                           
 _refln_index_h                                                                 
 _refln_index_k                                                                 
 _refln_index_l                                                                 
 _refln_F_squared_calc                                                          
 _refln_F_squared_meas                                                          
 _refln_F_squared_sigma                                                         
 _refln_observed_status                                                         
   2   0   0       4853.62       5368.42       299.52 o                         
   3   0   0        413.28        723.34       107.06 o                         
   4   0   0         15.80         85.08        99.02 o                         
   5   0   0      40080.23      39076.88      1862.27 o                         
   6   0   0       7244.29       6569.53       426.98 o                         
   7   0   0       3967.46       4010.29       251.89 o                         
   8   0   0       3833.83       3380.85        80.05 o                         
   9   0   0       6141.94       5416.37       390.94 o                         
  10   0   0       5021.23       4876.99       219.19 o                         
  11   0   0       9057.09       8469.34       270.22 o                         
  12   0   0       1288.37       1049.61        94.58 o                         
  13   0   0        114.37        -11.27        65.03 o                         
  14   0   0       1383.53       1371.56        80.89 o                         
  15   0   0        259.63        227.32        43.23 o                         
  16   0   0       3235.90       3020.63       155.95 o                         
  17   0   0        773.70        942.68        72.84 o                         
  18   0   0         15.21        104.68        62.13 o                         
  19   0   0        289.54        345.28        72.24 o                         
  20   0   0         41.11         67.20        67.62 o                         
   1   1   0        984.95        774.31        90.80 o                         
   2   1   0       4371.20       4811.16       339.53 o                         
   3   1   0       1384.20       1214.25        76.72 o                         
   4   1   0        635.24        683.39        56.67 o                         
   5   1   0        222.98        222.69        48.58 o                         
   6   1   0       6711.31       6780.98       127.47 o                         
   7   1   0       5348.91       4892.52       101.93 o                         
   8   1   0       9641.91       9649.62       137.86 o                         
   9   1   0       1624.73       1785.10        65.63 o                         
  10   1   0         60.15         51.82        37.16 o                         
  11   1   0       1472.87       1557.24        97.80 o                         
  12   1   0         41.16         40.03        45.55 o                         
  13   1   0       2698.72       2726.75        80.88 o                         
  14   1   0        211.11        251.57        37.52 o                         
  15   1   0        135.01        119.37        38.75 o                         
  16   1   0        144.01         34.20        48.80 o                         
  17   1   0        748.90        693.67        58.84 o                         
  18   1   0        617.35        632.62        53.18 o                         
  19   1   0          6.42        -14.79        41.49 o                         
  20   1   0         12.36         35.16        39.09 o                         
   0   2   0       1198.25        950.71        93.15 o                         
   1   2   0       2005.71       1911.08       203.83 o                         
   2   2   0      20477.47      21093.63       999.08 o                         
   3   2   0      55813.56      54749.18       269.86 o                         
   4   2   0       2023.37       2689.52        66.39 o                         
   5   2   0       2373.61       2292.65        61.65 o                         
   6   2   0        462.99        264.71        37.25 o                         
   7   2   0       1397.40       1147.89        54.65 o                         
   8   2   0        464.50        470.80        39.69 o                         
   9   2   0        510.40        437.01        45.24 o                         
  10   2   0       1563.11       1712.49        66.63 o                         
  11   2   0        187.54        202.91        41.18 o                         
  12   2   0        554.18        678.94        60.41 o                         
  13   2   0        507.28        699.26        50.25 o                         
  14   2   0       1220.43       1289.34        57.27 o                         
  15   2   0        158.23        168.17        38.27 o                         
  16   2   0        129.22         98.71        37.38 o                         
  17   2   0          0.50         -6.71        33.50 o                         
  18   2   0         51.75         17.49        44.87 o                         
  19   2   0         53.34         70.30        39.79 o                         
   1   3   0      10294.48       7884.80       348.94 o                         
   2   3   0       5325.68       4724.07       224.82 o                         
   3   3   0      25267.29      22350.50       741.80 o                         
   4   3   0       1098.73       1019.17        39.02 o                         
   5   3   0        350.71        290.52        39.65 o                         
   6   3   0       3655.99       2813.53        64.37 o                         
   7   3   0       1496.17       1439.80        44.55 o                         
   8   3   0      14781.07      13912.71       157.89 o                         
   9   3   0        469.14        416.93        38.27 o                         
  10   3   0       1719.61       1672.81        58.27 o                         
  11   3   0       2052.94       2029.19        70.44 o                         
  12   3   0         91.37         29.72        42.97 o                         
  13   3   0        393.12        375.71        48.02 o                         
  14   3   0        788.02        616.70        68.15 o                         
  15   3   0        495.12        558.60        52.40 o                         
  16   3   0         65.26         -0.96        49.06 o                         
  17   3   0        113.32        124.86        46.41 o                         
  18   3   0        427.40        375.11        43.40 o                         
  19   3   0        274.31        188.58        64.54 o                         
   0   4   0      26229.79      20676.95       198.69 o                         
   1   4   0       5254.79       4584.77        96.43 o                         
   2   4   0       1253.71        877.23        63.73 o                         
   3   4   0       2133.99       1710.45       138.67 o                         
   4   4   0        226.25        234.78        35.34 o                         
   5   4   0       8854.38       8916.58       100.68 o                         
   6   4   0      16974.72      18047.94       149.52 o                         
   7   4   0       2447.23       2643.70        65.18 o                         
   8   4   0        503.18        543.43        49.89 o                         
   9   4   0        333.36        350.13        43.92 o                         
  10   4   0       7122.18       7919.38       102.92 o                         
  11   4   0        898.29        983.00        56.63 o                         
  12   4   0          8.06         76.92        41.04 o                         
  13   4   0          9.86         59.46        49.44 o                         
  14   4   0        744.30        833.22        49.08 o                         
  15   4   0        230.29        145.94        50.49 o                         
  16   4   0       1031.41        854.32        56.27 o                         
  17   4   0          8.04         27.38        49.05 o                         
  18   4   0          1.86         44.09        51.50 o                         
  19   4   0        236.80        171.76        41.36 o                         
   1   5   0       1314.61       1292.80       168.34 o                         
   2   5   0        219.85        223.35        53.45 o                         
   3   5   0        649.20        524.52        52.54 o                         
   4   5   0       4249.64       4772.62       399.48 o                         
   5   5   0       4381.31       4954.70        79.58 o                         
   6   5   0        500.52        565.39        40.31 o                         
   7   5   0       1515.83       1649.68        41.86 o                         
   8   5   0        302.77        356.07        56.62 o                         
   9   5   0       3497.88       3282.01        54.13 o                         
  10   5   0         20.42         34.08        35.26 o                         
  11   5   0        396.24        549.21        53.72 o                         
  12   5   0          6.17          2.17        39.44 o                         
  13   5   0          0.09         34.20        53.24 o                         
  14   5   0        108.66         71.32        51.10 o                         
  15   5   0        325.29        385.69        63.37 o                         
  16   5   0        245.05        332.08        64.60 o                         
  17   5   0         77.37         63.85        46.33 o                         
  18   5   0          3.62         16.53        46.29 o                         
   0   6   0       7074.92       7094.93       112.85 o                         
   1   6   0       1344.36       1215.86        46.76 o                         
   2   6   0       4644.33       3959.61       248.42 o                         
   3   6   0       2782.71       2370.81        93.52 o                         
   4   6   0       2323.37       2630.56       155.83 o                         
   5   6   0       3997.04       5127.14        76.20 o                         
   6   6   0         70.41         63.11        31.00 o                         
   7   6   0       5556.32       6081.47        78.56 o                         
   8   6   0        140.44         65.99        39.19 o                         
   9   6   0       4590.26       5237.94       128.02 o                         
  10   6   0       2299.86       2461.64        57.06 o                         
  11   6   0        701.42        823.51        54.44 o                         
  12   6   0       1437.13       1776.98        52.62 o                         
  13   6   0        171.54        106.51        70.17 o                         
  14   6   0        260.56        374.20        59.94 o                         
  15   6   0         34.05         19.58        47.07 o                         
  16   6   0        381.64        482.33        76.49 o                         
  17   6   0        278.22        367.56        64.19 o                         
   1   7   0        818.92        808.47        50.54 o                         
   2   7   0       3484.99       3168.81        97.30 o                         
   3   7   0       2237.00       2255.84       137.99 o                         
   4   7   0       1110.76       1358.36        65.78 o                         
   5   7   0       1286.40       1306.19        66.33 o                         
   6   7   0         17.26          4.83        37.80 o                         
   7   7   0         35.14          0.75        42.85 o                         
   8   7   0       2184.71       2625.99        67.27 o                         
   9   7   0         11.97        -15.45        41.53 o                         
  10   7   0        348.84        392.14        60.74 o                         
  11   7   0        111.40        313.17        98.29 o                         
  12   7   0         23.38        -28.54        51.35 o                         
  13   7   0       1382.60       1775.93       102.87 o                         
  14   7   0         19.37        -16.82        59.36 o                         
  15   7   0        117.39        178.65        61.49 o                         
  16   7   0          0.13         10.36        52.97 o                         
   0   8   0        274.67        383.38        69.12 o                         
   1   8   0        983.89        959.33        44.30 o                         
   2   8   0       1535.83       1550.48        45.35 o                         
   3   8   0        240.89        208.87        41.09 o                         
   4   8   0        706.72        674.94       353.96 o                         
   5   8   0         38.12         76.73        42.15 o                         
   6   8   0        313.17        336.32        51.84 o                         
   7   8   0       1062.59       1077.62        48.19 o                         
   8   8   0        202.40        128.54        51.35 o                         
   9   8   0        186.65        278.49        43.63 o                         
  10   8   0        254.65        290.75        49.06 o                         
  11   8   0         45.68         10.90        44.03 o                         
  12   8   0        436.30        470.72        58.38 o                         
  13   8   0          1.89         -4.92        42.69 o                         
  14   8   0         70.05        105.07        49.77 o                         
  15   8   0         38.08         22.25        42.84 o                         
   1   9   0       2550.78       2691.32       153.41 o                         
   2   9   0          4.96          8.43        72.34 o                         
   3   9   0          3.08          5.15        48.91 o                         
   4   9   0        507.75        504.26        45.30 o                         
   5   9   0        245.51        288.68        54.56 o                         
   6   9   0        709.59        737.15       133.16 o                         
   7   9   0        147.11        161.14        46.35 o                         
   8   9   0        262.95        341.73        47.55 o                         
   9   9   0        601.61        650.85        39.28 o                         
  10   9   0       1027.92       1330.68        59.51 o                         
  11   9   0         36.36         51.43        41.46 o                         
  12   9   0         52.47         71.29        48.47 o                         
  13   9   0         23.38         22.22        56.52 o                         
  14   9   0         32.27         60.12        59.42 o                         
   0  10   0        227.25        281.19        54.50 o                         
   1  10   0        171.17        166.25        76.68 o                         
   2  10   0        460.48        505.26        79.77 o                         
   3  10   0        207.79        161.63        67.20 o                         
   4  10   0        114.43        120.17        38.34 o                         
   5  10   0        336.48        394.13        70.36 o                         
   6  10   0         41.82        -22.96        37.34 o                         
   7  10   0        867.50       1012.49        59.10 o                         
   8  10   0         18.03         67.71        43.73 o                         
   9  10   0        141.13        198.61        53.66 o                         
  10  10   0        143.98        116.85        40.30 o                         
  11  10   0          6.35          2.71        46.02 o                         
  12  10   0        143.63        166.96        35.61 o                         
   1  11   0          2.96        -38.88        42.78 o                         
   2  11   0         27.25         62.79        40.44 o                         
   3  11   0         18.07          3.05        48.26 o                         
   4  11   0         27.50         43.58        77.54 o                         
   5  11   0          4.49         29.54        40.54 o                         
   6  11   0         67.53         61.67        48.81 o                         
   7  11   0         95.53         88.09        34.31 o                         
   8  11   0         22.63         20.99        31.05 o                         
   9  11   0          0.85        -30.39        34.61 o                         
   0  12   0        240.48        167.47        85.47 o                         
   1  12   0         45.63        -34.48        59.64 o                         
   2  12   0        459.53        450.83       122.14 o                         
   3  12   0         87.75         25.09        51.98 o                         
   4  12   0        193.04        217.86        51.43 o                         
   5  12   0         35.47         23.33        38.01 o                         
 -20   1   1          1.46         20.90        41.65 o                         
 -19   1   1          4.92         19.28        44.66 o                         
 -18   1   1         30.45         19.16        37.82 o                         
 -17   1   1         15.29         -3.93        37.65 o                         
 -16   1   1        352.38        351.21        45.68 o                         
 -15   1   1       1132.34       1132.18        53.14 o                         
 -14   1   1        551.34        652.44        58.74 o                         
 -13   1   1         13.16        -10.48        37.10 o                         
 -12   1   1          5.80        -35.31        35.31 o                         
 -11   1   1       1958.02       2246.66       106.84 o                         
 -10   1   1       3055.38       3106.20       208.91 o                         
  -9   1   1        239.53        167.51        45.70 o                         
  -8   1   1       1312.94       1078.78        41.90 o                         
  -7   1   1        372.66        385.55        41.03 o                         
  -6   1   1       1120.03       1080.94        61.28 o                         
  -5   1   1      17869.43      17174.27       251.83 o                         
  -4   1   1      10395.07      11024.97       242.79 o                         
  -3   1   1       5780.15       4990.23       115.09 o                         
  -2   1   1          5.18         12.22        48.08 o                         
   1   1   1      11210.24      10991.27       286.76 o                         
   2   1   1       2094.86       1802.53        69.31 o                         
   3   1   1       1134.56       1279.32        64.41 o                         
   4   1   1       3372.10       3680.43       177.78 o                         
   5   1   1       1212.94       1366.13        61.01 o                         
   6   1   1      16513.33      16976.47       232.50 o                         
   7   1   1        395.34        468.76        45.35 o                         
   8   1   1       3718.21       3657.62        74.48 o                         
   9   1   1       3637.60       4061.26        75.80 o                         
  10   1   1          6.54         -9.31        37.66 o                         
  11   1   1       7682.07       7785.74        73.08 o                         
  12   1   1         49.58          0.73        47.09 o                         
  13   1   1       1108.70        950.35        45.37 o                         
  14   1   1        942.43        860.64        57.05 o                         
  15   1   1         18.56         -4.34        41.18 o                         
  16   1   1        245.06        202.84        44.32 o                         
  17   1   1        191.06        102.35        44.69 o                         
  18   1   1         22.72         14.43        56.39 o                         
  19   1   1         77.99         24.85        40.56 o                         
 -20   2   1         69.51         55.98        42.02 o                         
 -19   2   1         82.11          1.21        37.88 o                         
 -18   2   1         87.31         42.06        39.57 o                         
 -17   2   1        109.12        193.63        52.10 o                         
 -16   2   1        192.09        223.55        47.02 o                         
 -15   2   1         34.47         29.55        35.99 o                         
 -14   2   1         16.52         13.94        38.60 o                         
 -13   2   1       4572.72       4416.49        73.90 o                         
 -12   2   1        429.07        455.78        44.61 o                         
 -11   2   1       1605.36       1520.96        93.52 o                         
 -10   2   1        362.02        319.05        46.91 o                         
  -9   2   1          6.19         25.74        37.20 o                         
  -8   2   1       7543.89       7930.12       118.61 o                         
  -7   2   1       8336.65       8101.98       185.87 o                         
  -6   2   1       1364.88       1241.41        57.44 o                         
  -5   2   1       2245.81       1983.87        79.77 o                         
  -4   2   1      10708.11       9340.82       361.02 o                         
  -3   2   1      34896.42      38619.64       911.32 o                         
  -2   2   1      23461.99      21548.96       748.49 o                         
  -1   2   1       2280.10       1773.25        99.96 o                         
   0   2   1      15886.58      14656.22       759.26 o                         
   1   2   1       1130.13       1099.41        74.90 o                         
   2   2   1        645.07        552.48        43.67 o                         
   3   2   1     138688.36     119740.34      4101.23 o                         
   4   2   1       2628.22       2008.96        55.29 o                         
   5   2   1       5895.01       5710.80       123.97 o                         
   6   2   1        269.00        296.01        39.29 o                         
   7   2   1        402.54        324.20        36.87 o                         
   8   2   1      15193.73      14681.82       171.16 o                         
   9   2   1       6985.95       7218.24       360.42 o                         
  10   2   1        499.63        516.48        46.81 o                         
  11   2   1         39.14         90.43        50.85 o                         
  12   2   1       1782.82       1898.34        57.64 o                         
  13   2   1       3071.79       3015.04        75.54 o                         
  14   2   1       2079.53       2143.37        74.32 o                         
  15   2   1        519.88        447.94        43.09 o                         
  16   2   1          5.16        -36.45        36.45 o                         
  17   2   1        670.49        739.12        55.74 o                         
  18   2   1         49.35        -19.99        50.90 o                         
  19   2   1       1065.13       1044.75        68.78 o                         
 -19   3   1          0.89        -20.06        39.23 o                         
 -18   3   1        140.93        127.60        63.31 o                         
 -17   3   1        118.39        162.86        39.95 o                         
 -16   3   1        167.81         29.63        60.36 o                         
 -15   3   1        286.21        130.96        66.19 o                         
 -14   3   1        119.78        147.37        44.22 o                         
 -13   3   1         94.01         45.25        50.12 o                         
 -12   3   1       1123.94       1100.11        45.86 o                         
 -11   3   1        142.78        153.89        51.40 o                         
 -10   3   1       1728.07       1733.98        57.39 o                         
  -9   3   1         17.59        -25.75        46.20 o                         
  -8   3   1        924.65       1087.11        62.89 o                         
  -7   3   1       1325.93       1338.36        58.51 o                         
  -6   3   1       4824.73       4178.18       179.86 o                         
  -5   3   1       3446.85       3369.52       362.01 o                         
  -4   3   1       5658.70       5713.28        88.99 o                         
  -3   3   1        690.92        677.82        47.05 o                         
  -2   3   1       2193.19       1494.62        81.38 o                         
  -1   3   1       2015.04       1810.29        57.86 o                         
   0   3   1       2236.82       2437.47        76.09 o                         
   1   3   1       3764.53       2835.20       175.71 o                         
   2   3   1       1243.71       1343.29        57.51 o                         
   3   3   1       1485.69       1353.14        53.19 o                         
   4   3   1         96.79        164.02        31.62 o                         
   5   3   1       7880.55       7218.48       106.16 o                         
   6   3   1        874.62        683.48        54.75 o                         
   7   3   1         74.14        187.98        45.19 o                         
   8   3   1        404.22        327.21        46.66 o                         
   9   3   1          2.18         -3.14        41.21 o                         
  10   3   1        244.18        248.66        49.37 o                         
  11   3   1        565.76        777.14        41.82 o                         
  12   3   1       2325.35       2465.97        88.60 o                         
  13   3   1        122.79         81.06        43.04 o                         
  14   3   1        113.29        145.64        39.86 o                         
  15   3   1          0.28         12.57        44.02 o                         
  16   3   1         54.49         14.27        50.98 o                         
  17   3   1         76.04        -13.01        66.46 o                         
  18   3   1          5.38         52.10        45.20 o                         
  19   3   1         19.69         39.01        38.86 o                         
 -19   4   1         24.22         36.36        38.68 o                         
 -18   4   1        320.12        404.82        49.86 o                         
 -17   4   1         12.64         88.39        38.45 o                         
 -16   4   1         18.52         41.83        42.73 o                         
 -15   4   1        293.25        276.76        51.62 o                         
 -14   4   1         69.64        109.51        44.39 o                         
 -13   4   1        373.57        328.08        52.49 o                         
 -12   4   1         81.96         42.23        50.38 o                         
 -11   4   1       1480.81       1743.07        71.40 o                         
 -10   4   1       1211.56       1298.13        59.82 o                         
  -9   4   1       1767.55       2022.54        72.86 o                         
  -8   4   1        229.86        186.93        54.85 o                         
  -7   4   1       2934.27       3223.44        84.11 o                         
  -6   4   1       5693.99       5943.72       416.58 o                         
  -5   4   1        138.53        166.79        41.82 o                         
  -4   4   1       1741.36       1511.34        56.05 o                         
  -3   4   1         84.26         89.41        51.15 o                         
  -2   4   1       1955.99       1809.53        57.93 o                         
  -1   4   1       2857.91       2310.97        62.04 o                         
   0   4   1       4083.63       3418.75        95.44 o                         
   1   4   1       1376.67       1253.45       102.81 o                         
   2   4   1       3800.25       3296.98        72.47 o                         
   3   4   1       6234.46       6250.07       422.27 o                         
   4   4   1        111.84        105.31        28.47 o                         
   5   4   1      17875.94      18506.11       356.44 o                         
   6   4   1       9002.85      10205.26        99.80 o                         
   7   4   1         47.43         -9.64        39.79 o                         
   8   4   1       2879.80       2675.93        64.76 o                         
   9   4   1        659.45        628.35        41.53 o                         
  10   4   1       5937.06       6085.62       102.07 o                         
  11   4   1         75.36         69.73        48.05 o                         
  12   4   1       1496.83       1525.87        53.71 o                         
  13   4   1        553.93        442.12        69.15 o                         
  14   4   1        851.61        786.77        62.41 o                         
  15   4   1        862.51        746.37        57.32 o                         
  16   4   1        173.52        279.87        62.21 o                         
  17   4   1        267.02        328.85        54.15 o                         
  18   4   1         12.07        -34.51        38.99 o                         
 -18   5   1          7.57        -50.81        50.81 o                         
 -17   5   1          1.58        -43.06        43.06 o                         
 -16   5   1        113.27        102.17        71.54 o                         
 -15   5   1        645.31        686.05        61.56 o                         
 -14   5   1         47.36         43.24        58.53 o                         
 -13   5   1          1.73        -13.80        53.16 o                         
 -12   5   1        474.97        444.84        46.02 o                         
 -11   5   1       1842.40       1683.16        80.02 o                         
 -10   5   1        993.63       1004.32        52.07 o                         
  -9   5   1        480.14        563.99        60.49 o                         
  -8   5   1        670.40        727.30        50.43 o                         
  -7   5   1        531.50        559.25        45.80 o                         
  -6   5   1        205.28        189.93        33.18 o                         
  -5   5   1       8536.58       8868.22        97.51 o                         
  -4   5   1       2316.64       2195.78       115.32 o                         
  -3   5   1       1879.79       1575.27        49.83 o                         
  -2   5   1         63.56        150.44        41.61 o                         
  -1   5   1       1415.73       1116.11        58.47 o                         
   0   5   1       8000.55       7442.25       659.11 o                         
   1   5   1       7785.38       6026.75       211.26 o                         
   2   5   1       1930.60       1761.42        50.01 o                         
   3   5   1        379.90        281.68        52.15 o                         
   4   5   1       2924.93       2644.53       104.48 o                         
   5   5   1       2000.93       1706.96        97.55 o                         
   6   5   1       4003.67       4045.53        85.04 o                         
   7   5   1        303.93        236.56        38.25 o                         
   8   5   1        749.64        985.67        61.78 o                         
   9   5   1         28.38         55.16        43.04 o                         
  10   5   1        143.95        259.22        65.00 o                         
  11   5   1       2660.46       2966.29        64.67 o                         
  12   5   1          0.18         25.36        41.87 o                         
  13   5   1        737.03        857.14        62.77 o                         
  14   5   1        219.60        341.80        58.25 o                         
  15   5   1         77.29        190.44        73.97 o                         
  16   5   1        844.91        978.66        69.43 o                         
  17   5   1         60.90         66.58        54.84 o                         
  18   5   1        112.70        104.50        66.88 o                         
 -17   6   1         20.02         12.59        54.67 o                         
 -16   6   1         37.84        116.85        72.49 o                         
 -15   6   1        242.17        391.97        63.67 o                         
 -14   6   1         31.19         13.15        71.64 o                         
 -13   6   1        699.78        626.67        69.68 o                         
 -12   6   1        309.43        309.45        52.05 o                         
 -11   6   1        141.83         61.96        40.57 o                         
 -10   6   1        120.45        136.29        35.52 o                         
  -9   6   1        986.01       1039.04        47.60 o                         
  -8   6   1         23.78         50.62        49.43 o                         
  -7   6   1       3517.89       3516.51        61.04 o                         
  -6   6   1         67.26         40.67        35.65 o                         
  -5   6   1        165.83        183.79        48.12 o                         
  -4   6   1        571.66        589.77        41.83 o                         
  -3   6   1       1400.18       1381.20        71.60 o                         
  -2   6   1       4526.94       4120.36       244.02 o                         
  -1   6   1         39.86         78.14        37.26 o                         
   0   6   1         25.64         65.82        33.89 o                         
   1   6   1        983.98       1011.48        50.42 o                         
   2   6   1       2067.95       2491.11       130.19 o                         
   3   6   1       3614.09       3694.64       131.61 o                         
   4   6   1       1150.69       1226.53        47.81 o                         
   5   6   1        361.96        398.81        50.99 o                         
   6   6   1          3.17          0.27        31.65 o                         
   7   6   1       1778.87       1667.49        54.17 o                         
   8   6   1        492.99        532.96        61.57 o                         
   9   6   1       3985.19       4790.88        64.92 o                         
  10   6   1         16.34         48.43        43.88 o                         
  11   6   1         59.84         44.06        41.51 o                         
  12   6   1        101.98         16.34        50.80 o                         
  13   6   1        249.20        171.07        62.27 o                         
  14   6   1        196.53        400.58        76.16 o                         
  15   6   1         12.54        -20.76        60.90 o                         
  16   6   1          8.32         15.94        49.09 o                         
  17   6   1          4.53        136.32        60.54 o                         
 -16   7   1          0.25         -9.06        63.59 o                         
 -15   7   1          7.96        -74.20        99.22 o                         
 -14   7   1        116.45        235.72        67.82 o                         
 -13   7   1         93.25        113.88        52.93 o                         
 -12   7   1       1159.88       1381.21        52.74 o                         
 -11   7   1         28.64         26.46        38.07 o                         
 -10   7   1          6.17         59.71        44.11 o                         
  -9   7   1        467.69        524.31        50.09 o                         
  -8   7   1        473.11        407.12        48.79 o                         
  -7   7   1        239.43        267.08        53.45 o                         
  -6   7   1       4264.20       4345.52       325.72 o                         
  -5   7   1         18.91        -15.35        60.57 o                         
  -4   7   1        793.26        824.18        62.06 o                         
  -3   7   1        408.87        455.24        46.45 o                         
  -2   7   1        927.00       1081.28        54.87 o                         
  -1   7   1       3345.51       3470.38       138.98 o                         
   0   7   1         10.17         20.30        41.36 o                         
   1   7   1         39.30         54.19        50.75 o                         
   2   7   1       3965.74       3640.56       177.82 o                         
   3   7   1         22.33        -18.57        64.91 o                         
   4   7   1       1692.63       1639.02        79.46 o                         
   5   7   1        204.42        252.81        46.16 o                         
   6   7   1          0.01        -43.26        43.26 o                         
   7   7   1        596.00        595.52        37.97 o                         
   8   7   1        618.38        554.42        43.69 o                         
   9   7   1        372.50        353.81        47.89 o                         
  10   7   1        283.12        312.78        49.61 o                         
  11   7   1        115.11        109.60        46.21 o                         
  12   7   1        268.55        280.11        61.54 o                         
  13   7   1       1006.63       1270.04        54.09 o                         
  14   7   1         36.20        -24.74        59.34 o                         
  15   7   1         31.70         93.91        46.23 o                         
  16   7   1          2.36        -40.85        49.85 o                         
 -15   8   1        173.59        219.06        61.21 o                         
 -14   8   1        196.56        319.29        55.67 o                         
 -13   8   1        204.05        115.88        44.00 o                         
 -12   8   1         23.79         61.53        50.81 o                         
 -11   8   1        124.83        142.56        47.31 o                         
 -10   8   1        288.84        309.94        42.43 o                         
  -9   8   1        808.74       1169.26        64.83 o                         
  -8   8   1        450.31        472.68        47.67 o                         
  -7   8   1        366.96        550.80        59.15 o                         
  -6   8   1        705.30        855.91        53.87 o                         
  -5   8   1        892.80        959.70        53.82 o                         
  -4   8   1       4410.31       4380.09        86.09 o                         
  -3   8   1        262.71        322.72        41.36 o                         
  -2   8   1        678.62        797.78        53.26 o                         
  -1   8   1        664.65        681.53        81.38 o                         
   0   8   1       1202.29       1093.56        52.21 o                         
   1   8   1       1591.73       1469.12       119.53 o                         
   2   8   1         86.95         61.41        39.08 o                         
   3   8   1       1373.43       1325.41        76.92 o                         
   4   8   1        633.12        591.27        70.61 o                         
   5   8   1       2652.33       2682.96        48.75 o                         
   6   8   1        280.75        189.00        42.81 o                         
   7   8   1        427.94        433.00        49.93 o                         
   8   8   1        749.91        745.22        69.55 o                         
   9   8   1          0.83        -20.87        37.91 o                         
  10   8   1       1024.80       1231.68        62.61 o                         
  11   8   1        303.08        342.39        43.62 o                         
  12   8   1       1208.52       1341.98        53.13 o                         
  13   8   1        737.31        715.52        61.00 o                         
  14   8   1         57.40        179.46        51.09 o                         
  15   8   1        147.71        160.33        61.72 o                         
 -14   9   1         32.52         19.60        50.48 o                         
 -13   9   1         14.71         84.37        46.55 o                         
 -12   9   1          2.16         34.38        38.34 o                         
 -11   9   1          0.77         50.49        45.01 o                         
 -10   9   1        509.06        327.14        54.90 o                         
  -9   9   1        114.35        131.51        50.23 o                         
  -8   9   1         25.17        -33.05        47.03 o                         
  -7   9   1         22.10        -10.12        37.69 o                         
  -6   9   1         57.69        105.98        47.24 o                         
  -5   9   1       1335.78       1405.97        68.13 o                         
  -4   9   1        109.38         63.69        46.08 o                         
  -3   9   1        204.65        185.26        51.52 o                         
  -2   9   1         46.79         -2.27        49.58 o                         
  -1   9   1          2.83         44.53        40.83 o                         
   0   9   1        400.27        430.26       254.55 o                         
   1   9   1        576.02        703.56        49.04 o                         
   2   9   1         75.20         92.55        48.31 o                         
   3   9   1         88.09        166.39        51.28 o                         
   4   9   1          7.47        -22.89        43.84 o                         
   5   9   1        161.09        120.90        46.11 o                         
   6   9   1        263.33        304.28        36.37 o                         
   7   9   1         56.98         66.17        52.34 o                         
   8   9   1         14.95         29.10        48.87 o                         
   9   9   1         10.57        -47.96        53.99 o                         
  10   9   1        167.99        259.66        51.37 o                         
  11   9   1         53.98        166.38        67.62 o                         
  12   9   1          3.99         37.61        49.70 o                         
  13   9   1         62.53        -31.56        63.47 o                         
 -12  10   1         47.50          0.45        47.03 o                         
 -11  10   1        180.02        189.39        45.83 o                         
 -10  10   1        135.67         50.09        44.70 o                         
  -9  10   1        355.49        600.63        56.84 o                         
  -8  10   1          4.24         82.32        37.06 o                         
  -7  10   1          2.56         96.63        44.49 o                         
  -6  10   1        840.23       1010.22        47.47 o                         
  -5  10   1         86.11         73.25        43.83 o                         
  -4  10   1        650.91        780.13        84.79 o                         
  -3  10   1         73.80         28.48        46.20 o                         
  -2  10   1        181.71        107.74        53.20 o                         
  -1  10   1       1038.25       1227.80        59.02 o                         
   0  10   1        137.39        158.68        47.75 o                         
   1  10   1        912.61        783.69       472.75 o                         
   2  10   1        505.25        466.07        46.51 o                         
   3  10   1         96.27        105.15        53.02 o                         
   4  10   1        139.71        229.45        64.29 o                         
   5  10   1        640.96        741.02        58.79 o                         
   6  10   1        231.66        185.03        51.79 o                         
   7  10   1        247.93        313.60        46.67 o                         
   8  10   1          2.15        -45.84        45.84 o                         
   9  10   1         12.99         -5.43        39.66 o                         
  10  10   1        577.71        625.58        58.16 o                         
  11  10   1         20.73        -20.42        53.43 o                         
  -9  11   1          6.60         13.84        39.24 o                         
  -8  11   1         87.04         99.86        32.87 o                         
  -7  11   1        598.15        556.58       117.68 o                         
  -6  11   1        253.01        389.63        49.95 o                         
  -5  11   1        151.28        115.65        69.86 o                         
  -4  11   1         56.91         44.22        44.77 o                         
  -3  11   1        279.67        368.64       173.23 o                         
  -2  11   1        380.77        405.64        58.25 o                         
  -1  11   1         87.13        100.40        60.14 o                         
   0  11   1         11.57         -9.59        40.31 o                         
   1  11   1          3.11          3.03        60.70 o                         
   2  11   1        525.40        616.48        47.63 o                         
   3  11   1          1.36          0.74        43.31 o                         
   4  11   1        882.42        846.92        94.20 o                         
   5  11   1          9.75         52.82        44.73 o                         
   6  11   1         47.58         32.69        38.22 o                         
   7  11   1        349.65        449.98        50.41 o                         
   8  11   1         33.00         29.23        33.55 o                         
   9  11   1         91.10        -45.16        56.79 o                         
  -6  12   1         17.64         19.94        35.18 o                         
  -5  12   1          3.27        -36.33        57.19 o                         
  -4  12   1         43.53        -17.25        48.75 o                         
  -3  12   1          5.44         15.86        45.65 o                         
  -2  12   1         22.97         32.53        47.01 o                         
  -1  12   1         56.14         66.21        48.21 o                         
   0  12   1         24.01         13.07        47.07 o                         
   1  12   1          2.06         51.75        42.48 o                         
   2  12   1         28.61         38.72        43.20 o                         
   3  12   1          4.67        -20.17        42.27 o                         
   4  12   1         10.56         10.33        96.62 o                         
   5  12   1         57.68         17.22        36.01 o                         
 -20   0   2          2.69          5.49        64.38 o                         
 -19   0   2        100.14        122.12        63.38 o                         
 -18   0   2         90.21         45.73        45.85 o                         
 -17   0   2        319.60        266.40        53.27 o                         
 -16   0   2       1155.42       1101.73        66.71 o                         
 -15   0   2        979.43        917.10        63.92 o                         
 -14   0   2       1163.80       1243.65        60.40 o                         
 -13   0   2        464.28        405.82        73.64 o                         
 -12   0   2        378.18        508.67        67.70 o                         
 -11   0   2       3248.92       3219.90       120.77 o                         
 -10   0   2      16396.06      18674.64       457.21 o                         
  -9   0   2          5.20         37.42        54.56 o                         
  -8   0   2       7111.64       7632.90       161.53 o                         
  -7   0   2        162.57        174.33        63.53 o                         
  -6   0   2       4816.68       4552.98       153.35 o                         
  -5   0   2      23099.89      23960.14       345.97 o                         
  -4   0   2      14510.01      14018.79       286.88 o                         
  -3   0   2       5969.71       7907.64       245.14 o                         
  -1   0   2      26473.57      32406.74       499.32 o                         
   0   0   2      44717.54      49208.90       544.41 o                         
   1   0   2       3601.87       3764.86       345.17 o                         
   2   0   2        723.44        647.47        64.35 o                         
   3   0   2       1307.45       1949.82        96.19 o                         
   4   0   2       2281.51       1989.15       176.83 o                         
   5   0   2       2067.75       2256.34        90.18 o                         
   6   0   2      10621.25      11325.82       704.95 o                         
   7   0   2       5766.08       5438.87       166.42 o                         
   8   0   2       3784.81       4908.32       105.01 o                         
   9   0   2       1088.21       1499.19        97.36 o                         
  10   0   2        758.87        615.39        63.03 o                         
  11   0   2       5264.37       5768.07       100.22 o                         
  12   0   2       2164.61       2194.70       124.61 o                         
  13   0   2        257.88        207.40       110.86 o                         
  14   0   2          5.99         -1.63        49.26 o                         
  15   0   2        615.46        574.04        57.10 o                         
  16   0   2       1535.97       1231.99        99.90 o                         
  17   0   2        823.58        709.75       118.48 o                         
  18   0   2        408.13        353.30        52.31 o                         
  19   0   2         19.93         91.37        72.71 o                         
 -20   1   2         46.46        101.20        51.11 o                         
 -19   1   2         76.61         48.35        42.68 o                         
 -18   1   2        631.67        599.46        64.84 o                         
 -17   1   2         37.16         46.03        40.59 o                         
 -16   1   2        107.97        141.99        46.02 o                         
 -15   1   2        165.35        197.55        37.15 o                         
 -14   1   2         27.49         -2.23        39.70 o                         
 -13   1   2       1956.87       2076.48        88.82 o                         
 -12   1   2        209.24        270.77        46.79 o                         
 -11   1   2         30.91         31.94        36.56 o                         
 -10   1   2        773.12        937.28        70.60 o                         
  -9   1   2          0.65          1.75        35.65 o                         
  -8   1   2      10246.59       9744.08       123.13 o                         
  -7   1   2        378.71        306.45        48.47 o                         
  -6   1   2        631.95        598.53        47.25 o                         
  -5   1   2       1616.20       1581.47        85.35 o                         
  -4   1   2        196.96        119.89        46.71 o                         
  -3   1   2       5402.22       5153.48       204.94 o                         
  -1   1   2      10914.37      13608.44      2039.53 o                         
   0   1   2        943.57       1285.23       115.75 o                         
   1   1   2       1081.56       1054.10        59.06 o                         
   2   1   2      30401.17      28422.62       945.66 o                         
   3   1   2      38484.98      38516.71       265.62 o                         
   4   1   2       5385.62       4923.97       194.72 o                         
   5   1   2         25.58         28.62        42.13 o                         
   6   1   2       1225.81       1178.65        65.76 o                         
   7   1   2         55.38         77.60        41.99 o                         
   8   1   2       1070.88       1111.72        70.24 o                         
   9   1   2       1115.26       1248.29        52.15 o                         
  10   1   2         67.77         42.54        50.16 o                         
  11   1   2         50.97         34.91        48.62 o                         
  12   1   2        468.48        544.10        42.29 o                         
  13   1   2         42.91         63.90        37.12 o                         
  14   1   2        902.66        879.37       228.31 o                         
  15   1   2        511.82        472.03        51.53 o                         
  16   1   2        223.19        179.84        46.31 o                         
  17   1   2         41.99         88.92        80.52 o                         
  18   1   2         10.65        -37.57        43.90 o                         
  19   1   2         23.34         52.04        43.98 o                         
 -20   2   2         13.68        -19.47        40.46 o                         
 -19   2   2          1.71        -24.71        45.16 o                         
 -18   2   2         27.57         57.77        38.53 o                         
 -17   2   2        118.03         69.63        40.56 o                         
 -16   2   2         21.31        -39.50        52.67 o                         
 -15   2   2        713.59        699.54        70.84 o                         
 -14   2   2        189.13        121.99        53.52 o                         
 -13   2   2          3.59         37.89        47.08 o                         
 -12   2   2        681.24        630.12        38.35 o                         
 -11   2   2        211.70        283.48        46.17 o                         
 -10   2   2        226.66        217.63        39.86 o                         
  -9   2   2        762.73        858.66        73.19 o                         
  -8   2   2          8.61         11.52        35.77 o                         
  -7   2   2       2368.59       2637.35        73.52 o                         
  -6   2   2       2556.20       2277.75        56.40 o                         
  -5   2   2       1146.35       1303.33        54.88 o                         
  -4   2   2          8.76         -0.78        40.79 o                         
  -3   2   2       2422.68       2031.86        68.50 o                         
  -2   2   2        138.11         96.69        43.37 o                         
  -1   2   2        643.27        560.53        70.19 o                         
   0   2   2       3276.70       2819.02        89.50 o                         
   1   2   2       1043.37       1034.72        79.44 o                         
   2   2   2      15307.36      14973.82       475.60 o                         
   3   2   2       1425.34       1227.25        47.69 o                         
   4   2   2       1309.17       1340.19        61.55 o                         
   5   2   2        522.46        847.66        68.84 o                         
   6   2   2       5281.90       5531.09        81.94 o                         
   7   2   2        795.70        824.14        43.61 o                         
   8   2   2        632.53        688.46        46.98 o                         
   9   2   2         24.44        -17.40        36.22 o                         
  10   2   2        610.80        559.88        49.58 o                         
  11   2   2        456.50        581.10        38.37 o                         
  12   2   2          7.67        -20.93        36.26 o                         
  13   2   2        685.68        662.58        41.13 o                         
  14   2   2         53.12         63.64        42.16 o                         
  15   2   2        487.59        463.16        39.32 o                         
  16   2   2          1.50        -11.66        32.19 o                         
  17   2   2        136.91        113.47        53.00 o                         
  18   2   2        137.82        129.47        40.69 o                         
  19   2   2          1.03         -4.93        35.93 o                         
 -19   3   2         37.30        -22.83        47.15 o                         
 -18   3   2        655.36        547.71        61.53 o                         
 -17   3   2        104.40        113.06        43.84 o                         
 -16   3   2        377.96        334.80       113.70 o                         
 -15   3   2        235.53        322.74        59.17 o                         
 -14   3   2        560.46        582.71        54.94 o                         
 -13   3   2       1055.43       1007.30        48.44 o                         
 -12   3   2       1940.61       2084.00        70.30 o                         
 -11   3   2       2519.87       2648.76        69.20 o                         
 -10   3   2        305.28        330.82        62.32 o                         
  -9   3   2         82.89         83.73        40.91 o                         
  -8   3   2       8292.35       8820.06        98.41 o                         
  -7   3   2       9935.08      11319.87       110.54 o                         
  -6   3   2        885.46       1088.92       131.67 o                         
  -5   3   2         30.19         77.55        38.25 o                         
  -4   3   2        214.95        255.71        39.37 o                         
  -3   3   2       9002.71       7365.69       128.70 o                         
  -2   3   2      14266.44      13471.31       132.77 o                         
  -1   3   2       2002.70       1612.93        83.80 o                         
   0   3   2       4490.81       3876.01        81.79 o                         
   1   3   2        763.15        922.32        65.43 o                         
   2   3   2        270.73        122.99        47.45 o                         
   3   3   2       3080.16       2849.77        62.23 o                         
   4   3   2       3432.50       3655.39        87.70 o                         
   5   3   2        145.70        125.89        37.07 o                         
   6   3   2         70.56         77.55        36.81 o                         
   7   3   2        194.24        208.86        40.21 o                         
   8   3   2       1937.53       2343.05        64.70 o                         
   9   3   2       2861.14       3077.76        58.87 o                         
  10   3   2         35.30         67.66        51.21 o                         
  11   3   2       1113.67       1169.16        65.27 o                         
  12   3   2         20.75         49.00        39.71 o                         
  13   3   2         33.77         13.89        38.22 o                         
  14   3   2       1000.65       1109.45       105.71 o                         
  15   3   2         48.15         32.78        38.83 o                         
  16   3   2        426.74        307.69        66.89 o                         
  17   3   2        105.59        139.59        42.24 o                         
  18   3   2         57.91         54.66        39.97 o                         
  19   3   2        325.16         61.54        88.88 o                         
 -19   4   2         44.37         47.73        37.91 o                         
 -18   4   2          5.53         46.14        42.62 o                         
 -17   4   2         41.91         56.36        45.05 o                         
 -16   4   2        835.15       1010.89       103.00 o                         
 -15   4   2        591.13        610.46        77.40 o                         
 -14   4   2        210.48        258.62        59.43 o                         
 -13   4   2         67.14         52.60        51.28 o                         
 -12   4   2        420.51        480.04        53.30 o                         
 -11   4   2        142.80        305.17        76.37 o                         
 -10   4   2       3854.30       3901.93       332.78 o                         
  -9   4   2          7.90         26.96        57.41 o                         
  -8   4   2        462.81        392.98        46.20 o                         
  -7   4   2         57.42         34.95        47.77 o                         
  -6   4   2        362.46        265.62        50.75 o                         
  -5   4   2      10951.91      11729.64       214.61 o                         
  -4   4   2       3342.83       3366.60        71.48 o                         
  -3   4   2         48.00        116.71        43.31 o                         
  -2   4   2        813.39        884.67        45.93 o                         
  -1   4   2        744.07        519.19        49.13 o                         
   0   4   2       8072.31       7582.65       531.84 o                         
   1   4   2       5099.36       5003.04       328.13 o                         
   2   4   2       1895.77       2179.87        99.84 o                         
   3   4   2        181.46        147.81        28.36 o                         
   4   4   2        737.57        715.30        43.74 o                         
   5   4   2         87.57         78.67        38.71 o                         
   6   4   2      21050.76      22684.43       204.63 o                         
   7   4   2        602.27        530.83        50.84 o                         
   8   4   2         35.35         39.66        47.56 o                         
   9   4   2         20.50          3.87        48.16 o                         
  10   4   2        615.54        654.02        40.21 o                         
  11   4   2       3143.24       2912.24        70.10 o                         
  12   4   2        187.22        194.99        44.85 o                         
  13   4   2          1.23         40.85        35.90 o                         
  14   4   2         38.75         47.58        43.05 o                         
  15   4   2        108.66        129.32        64.66 o                         
  16   4   2        138.70         82.75        45.67 o                         
  17   4   2        217.42        162.33        51.70 o                         
  18   4   2         11.92         30.38        41.99 o                         
 -18   5   2          7.26        -61.64        61.64 o                         
 -17   5   2         93.02        134.71       120.15 o                         
 -16   5   2        125.24        194.26        59.30 o                         
 -15   5   2        483.81        553.35        55.83 o                         
 -14   5   2        665.23        758.61       111.42 o                         
 -13   5   2         17.42         21.68        54.83 o                         
 -12   5   2        104.24         62.83        76.86 o                         
 -11   5   2          1.57         -9.83        55.24 o                         
 -10   5   2         22.64         -9.81        45.20 o                         
  -9   5   2       4539.03       4543.12        67.76 o                         
  -8   5   2        144.74         85.32        40.09 o                         
  -7   5   2        786.44        802.44        42.00 o                         
  -6   5   2       1408.80       1475.75       138.73 o                         
  -5   5   2        235.62        193.98        51.28 o                         
  -4   5   2       2428.24       2065.46        53.23 o                         
  -3   5   2       3833.45       3078.69        59.61 o                         
  -2   5   2       1915.82       1883.45        57.86 o                         
  -1   5   2       3169.44       2452.53        52.78 o                         
   0   5   2         54.71         38.19        37.80 o                         
   1   5   2        235.97        168.47        45.67 o                         
   2   5   2       5110.95       5038.87        79.95 o                         
   3   5   2        255.59        292.81        58.53 o                         
   4   5   2       1323.00       1265.85        48.03 o                         
   5   5   2       1121.30       1288.95        50.94 o                         
   6   5   2        153.63        109.85        39.83 o                         
   7   5   2        173.24        268.32        38.77 o                         
   8   5   2       1656.43       1931.45        71.86 o                         
   9   5   2          7.71         -4.23        38.48 o                         
  10   5   2         65.94        116.91        41.42 o                         
  11   5   2         78.25         29.25        45.46 o                         
  12   5   2         16.96         42.08        67.57 o                         
  13   5   2        261.98        233.12        55.04 o                         
  14   5   2         34.36         41.89        56.40 o                         
  15   5   2         61.82          9.22        57.15 o                         
  16   5   2        330.92        292.53        65.14 o                         
  17   5   2         21.61         12.65        42.83 o                         
  18   5   2         15.41        142.33        70.98 o                         
 -18   6   2          9.97         16.28        42.88 o                         
 -17   6   2        579.88        565.05        55.23 o                         
 -16   6   2        115.87        100.23        75.56 o                         
 -15   6   2        446.16        394.91        58.71 o                         
 -14   6   2        183.46        198.50        46.48 o                         
 -13   6   2         22.75         15.78        42.99 o                         
 -12   6   2       1198.09       1032.95       591.54 o                         
 -11   6   2          2.25          2.08        51.28 o                         
 -10   6   2        656.06        470.75       362.88 o                         
  -9   6   2        175.08        181.94        38.07 o                         
  -8   6   2       1822.34       1851.69       105.17 o                         
  -7   6   2       3350.76       3275.13        83.67 o                         
  -6   6   2        992.21        959.08       124.80 o                         
  -5   6   2       1013.44        786.38        39.60 o                         
  -4   6   2        152.06        158.45        36.79 o                         
  -3   6   2       2665.46       2819.44       165.99 o                         
  -2   6   2        676.02        589.23        42.32 o                         
  -1   6   2       6398.23       7022.53        88.94 o                         
   0   6   2       2299.52       2505.04       143.19 o                         
   1   6   2        625.80        628.88        53.22 o                         
   2   6   2       1337.87       1483.92        62.24 o                         
   3   6   2       1526.21       1385.32        73.89 o                         
   4   6   2        470.27        488.83        43.82 o                         
   5   6   2          4.58         29.14        43.46 o                         
   6   6   2        526.82        376.36        43.83 o                         
   7   6   2       1084.13       1335.65        54.72 o                         
   8   6   2       8951.92       8651.82       122.88 o                         
   9   6   2       2147.30       2284.02        54.86 o                         
  10   6   2        168.87        176.57        52.31 o                         
  11   6   2        369.88        222.21        59.72 o                         
  12   6   2         23.71         29.67        46.79 o                         
  13   6   2       1004.36        980.96        61.23 o                         
  14   6   2        117.31        133.40        59.58 o                         
  15   6   2        122.59        278.73        63.03 o                         
  16   6   2        239.26        233.15        74.66 o                         
  17   6   2         59.67         -1.42        65.49 o                         
 -17   7   2          1.17         24.13        57.24 o                         
 -16   7   2         16.80        -11.39        51.15 o                         
 -15   7   2        112.37        183.37        58.56 o                         
 -14   7   2         11.78         42.62        50.86 o                         
 -13   7   2        847.70        957.63       109.63 o                         
 -12   7   2        234.96        135.98        57.94 o                         
 -11   7   2         58.09        -33.96        57.91 o                         
 -10   7   2        130.46        216.52        51.86 o                         
  -9   7   2         65.31         29.80        37.66 o                         
  -8   7   2       2121.79       2114.34        65.16 o                         
  -7   7   2        320.69        316.38        50.14 o                         
  -6   7   2          4.27         58.47        40.65 o                         
  -5   7   2        829.60        778.09        40.34 o                         
  -4   7   2         63.96         61.38        45.64 o                         
  -3   7   2         82.23        140.79        47.34 o                         
  -2   7   2       2938.13       3291.35        66.20 o                         
  -1   7   2         22.27        -12.14        40.18 o                         
   0   7   2        255.16        295.96        42.30 o                         
   1   7   2         13.51         -0.18        39.23 o                         
   2   7   2         22.33         22.67        51.16 o                         
   3   7   2       2371.89       2709.13        53.89 o                         
   4   7   2        762.85        474.49       292.09 o                         
   5   7   2        150.28         89.49        34.79 o                         
   6   7   2         29.27         73.36        53.88 o                         
   7   7   2         24.23        -39.09        39.09 o                         
   8   7   2        454.92        450.23        35.56 o                         
   9   7   2        688.49        695.61        46.09 o                         
  10   7   2        126.33         27.81        55.22 o                         
  11   7   2         98.60          4.45        56.97 o                         
  12   7   2          2.12         19.73        47.56 o                         
  13   7   2        216.37        190.27        65.89 o                         
  14   7   2        146.71        163.44        50.80 o                         
  15   7   2          1.51        -53.09        59.02 o                         
  16   7   2        100.23         65.25        61.04 o                         
 -15   8   2         26.69         29.07        45.03 o                         
 -14   8   2        169.92        139.08        52.10 o                         
 -13   8   2         88.75        101.98        48.07 o                         
 -12   8   2        562.63        519.75        53.50 o                         
 -11   8   2        147.55        -57.35        57.35 o                         
 -10   8   2        138.89        107.69        51.34 o                         
  -9   8   2        188.97        233.46        47.14 o                         
  -8   8   2         38.51         10.67        39.23 o                         
  -7   8   2        225.05        169.90        32.26 o                         
  -6   8   2       1684.05       1638.31       147.84 o                         
  -5   8   2         32.21         77.86        38.67 o                         
  -4   8   2        410.78        348.96        41.95 o                         
  -3   8   2       2062.93       2555.62        64.05 o                         
  -2   8   2         25.45         54.82        39.19 o                         
  -1   8   2        780.90        962.47        78.72 o                         
   0   8   2        497.12        503.54        61.94 o                         
   1   8   2        604.08        405.98       273.75 o                         
   2   8   2        456.43        744.22        51.16 o                         
   3   8   2          1.10         64.88        42.76 o                         
   4   8   2        733.08        968.74        47.99 o                         
   5   8   2       1179.80       1107.51        55.44 o                         
   6   8   2         24.44         81.59        43.79 o                         
   7   8   2          8.12         48.39        33.63 o                         
   8   8   2         93.83        174.32        47.86 o                         
   9   8   2         84.54         48.46        37.60 o                         
  10   8   2        561.03        527.95        49.05 o                         
  11   8   2         74.82         45.99        54.27 o                         
  12   8   2        429.66        375.31        83.43 o                         
  13   8   2        145.90         47.84        41.75 o                         
  14   8   2          4.22         47.38        52.56 o                         
  15   8   2         98.87        138.49        73.46 o                         
 -14   9   2        229.29        132.95        47.54 o                         
 -13   9   2        126.98         52.28        41.44 o                         
 -12   9   2         21.41         51.83        49.92 o                         
 -11   9   2        433.18        -45.58        45.58 o                         
 -10   9   2         57.40         20.40        63.98 o                         
  -9   9   2        934.77        920.93       149.88 o                         
  -8   9   2         29.37         72.92        44.65 o                         
  -7   9   2          2.55         39.77        54.13 o                         
  -6   9   2        249.09        263.98        50.64 o                         
  -5   9   2        287.99        221.93        37.18 o                         
  -4   9   2        663.65        744.66        61.32 o                         
  -3   9   2        600.72        647.68        67.51 o                         
  -2   9   2        276.21        252.36        39.33 o                         
  -1   9   2        413.63        500.76        47.85 o                         
   0   9   2        626.68        621.61        43.07 o                         
   1   9   2        767.09        973.69       119.66 o                         
   2   9   2        997.95       1082.77        45.98 o                         
   3   9   2         19.81         94.05        51.70 o                         
   4   9   2        199.66        213.69       100.83 o                         
   5   9   2        882.31        860.40        56.82 o                         
   6   9   2         18.97         32.58        30.27 o                         
   7   9   2        796.02        786.44        63.52 o                         
   8   9   2          0.25          5.85        37.78 o                         
   9   9   2         65.23         -4.19        48.69 o                         
  10   9   2        530.26        667.71        67.22 o                         
  11   9   2        156.25         79.97        41.14 o                         
  12   9   2         39.65         35.24        62.62 o                         
  13   9   2         77.58         68.37        52.51 o                         
 -12  10   2        286.59        331.42       125.17 o                         
 -11  10   2         88.93         33.24        55.52 o                         
 -10  10   2        185.13        204.87        46.72 o                         
  -9  10   2         11.10        -18.43        38.56 o                         
  -8  10   2         80.77          9.79        37.37 o                         
  -7  10   2        687.63        459.11        48.77 o                         
  -6  10   2         41.35         30.18        47.05 o                         
  -5  10   2         80.36         84.42        45.71 o                         
  -4  10   2          4.21         14.03        37.15 o                         
  -3  10   2        188.75        138.69        39.08 o                         
  -2  10   2        443.40        547.49        60.26 o                         
  -1  10   2        688.56        637.65        50.90 o                         
   0  10   2          0.76         96.87        74.07 o                         
   1  10   2         51.70         12.35        44.28 o                         
   2  10   2        418.61        380.44       212.13 o                         
   3  10   2        184.01         92.56        70.42 o                         
   4  10   2        257.33        177.16       141.71 o                         
   5  10   2          0.52         52.31        35.15 o                         
   6  10   2        162.46         99.33        38.75 o                         
   7  10   2        199.05        187.39        67.45 o                         
   8  10   2        231.16         17.57        82.06 o                         
   9  10   2         25.63         21.27        41.05 o                         
  10  10   2         27.89        122.92        64.87 o                         
  11  10   2         22.14         33.80        81.37 o                         
  -9  11   2          4.98        -18.40        39.33 o                         
  -8  11   2          2.30         65.07        35.69 o                         
  -7  11   2         16.75         41.01        42.24 o                         
  -6  11   2        128.63        110.11        39.35 o                         
  -5  11   2          7.18        137.84        55.42 o                         
  -4  11   2          6.66         31.57        44.85 o                         
  -3  11   2         22.20         75.03        45.88 o                         
  -2  11   2        178.23        233.38        42.78 o                         
  -1  11   2         91.71         77.44        47.20 o                         
   0  11   2        174.86        174.46        54.07 o                         
   1  11   2         63.40         32.36        79.09 o                         
   2  11   2          4.53         -3.58        37.97 o                         
   3  11   2         12.50        -31.74        45.59 o                         
   4  11   2          0.35         38.35        55.49 o                         
   5  11   2          1.92         65.52        37.03 o                         
   6  11   2          1.98         24.73        38.87 o                         
   7  11   2         43.08        -40.41        40.41 o                         
   8  11   2         30.88         43.95        52.66 o                         
  -5  12   2          9.37         29.68        51.78 o                         
  -4  12   2         12.78        -19.23       108.45 o                         
  -3  12   2        184.50        235.76        83.06 o                         
  -2  12   2         18.32        -14.18        44.71 o                         
  -1  12   2        348.10        545.51        55.45 o                         
   0  12   2         39.91         23.29        46.31 o                         
   1  12   2        277.49        205.09        50.72 o                         
   2  12   2        357.12        337.38       366.04 o                         
   3  12   2         42.66         98.09        45.87 o                         
   4  12   2        384.09         35.65       117.74 o                         
 -20   1   3        401.66        503.70        45.26 o                         
 -19   1   3        119.21         90.75        53.04 o                         
 -18   1   3        860.92        856.81        45.25 o                         
 -17   1   3        601.50        547.97        47.10 o                         
 -16   1   3          1.54          1.89        43.65 o                         
 -15   1   3       2649.95       2409.49        59.96 o                         
 -14   1   3        134.01        116.08        41.58 o                         
 -13   1   3       2265.57       2064.20        74.25 o                         
 -12   1   3        593.96        563.82        40.87 o                         
 -11   1   3        527.70        548.41        48.85 o                         
 -10   1   3       5321.07       5001.61       101.39 o                         
  -9   1   3       2355.90       2447.72        70.92 o                         
  -8   1   3       2857.73       2414.21        60.84 o                         
  -7   1   3       1575.37       1944.59        82.99 o                         
  -6   1   3       2477.01       2756.76        73.45 o                         
  -5   1   3      22711.16      22597.99       656.45 o                         
  -4   1   3      14566.37      16441.42       433.67 o                         
  -3   1   3       9990.28      10375.02       168.43 o                         
  -2   1   3       1052.15       1117.71       118.22 o                         
  -1   1   3       5372.31       6630.49       180.12 o                         
   0   1   3      21441.21      21143.85       706.12 o                         
   1   1   3      26678.21      25719.10       215.67 o                         
   2   1   3        257.55        269.25        39.80 o                         
   3   1   3       4892.60       4078.67       121.95 o                         
   4   1   3         12.05         39.15        46.19 o                         
   5   1   3       3889.66       3118.14        61.10 o                         
   6   1   3      13408.31      12274.91       132.49 o                         
   7   1   3        931.01       1317.70        63.92 o                         
   8   1   3       1707.56       1781.66        57.89 o                         
   9   1   3        407.80        414.27        67.31 o                         
  10   1   3        282.89        323.66        40.54 o                         
  11   1   3       2721.68       2785.90        75.44 o                         
  12   1   3        487.71        489.25        49.58 o                         
  13   1   3         67.64         37.89        41.96 o                         
  14   1   3         13.64         37.65        39.76 o                         
  15   1   3         18.54         13.30        41.91 o                         
  16   1   3         24.89         41.31        47.20 o                         
  17   1   3         43.21         11.50        31.73 o                         
  18   1   3         90.13         92.43        49.89 o                         
  19   1   3         68.90         31.54        38.99 o                         
 -20   2   3         25.69         19.19        44.05 o                         
 -19   2   3          0.14         71.76        54.03 o                         
 -18   2   3       1122.00       1269.99        96.94 o                         
 -17   2   3        399.21        544.17        54.75 o                         
 -16   2   3        652.21        706.53        42.25 o                         
 -15   2   3        366.25        405.48        50.11 o                         
 -14   2   3        184.51        141.74        49.87 o                         
 -13   2   3       4072.24       4157.43       113.09 o                         
 -12   2   3       6343.32       6036.00        99.59 o                         
 -11   2   3       3830.53       4081.95        87.94 o                         
 -10   2   3       2803.96       2868.39        87.33 o                         
  -9   2   3       1075.92        981.21        58.07 o                         
  -8   2   3       2440.82       2233.26        68.17 o                         
  -7   2   3      26724.13      26954.67       579.10 o                         
  -6   2   3          6.06         35.57        38.05 o                         
  -5   2   3       9230.90       8586.87       111.02 o                         
  -4   2   3         43.48         97.61        46.45 o                         
  -3   2   3       1953.01       1454.23       193.55 o                         
  -2   2   3      49638.52      42483.88      7052.69 o                         
  -1   2   3       2835.23       2475.11       203.21 o                         
   0   2   3      10361.29       8854.06       236.84 o                         
   1   2   3       1516.28       1270.54        92.94 o                         
   2   2   3       8342.58       7088.81       245.94 o                         
   3   2   3      14772.13      13823.18       172.70 o                         
   4   2   3      13899.52      14289.34       179.03 o                         
   5   2   3       7006.16       7859.89       269.79 o                         
   6   2   3       2963.61       2883.87        59.99 o                         
   7   2   3       1178.53       1158.94        66.95 o                         
   8   2   3       2998.48       3072.99        64.38 o                         
   9   2   3       6550.25       7131.83       104.28 o                         
  10   2   3         10.92         56.51        47.63 o                         
  11   2   3        775.16        738.08        40.25 o                         
  12   2   3       1239.77       1405.18        64.85 o                         
  13   2   3        511.62        521.55        56.82 o                         
  14   2   3       1989.61       1933.03        63.04 o                         
  15   2   3          2.80        -16.52        40.27 o                         
  16   2   3         85.16          3.86        41.36 o                         
  17   2   3         83.91        114.00        80.39 o                         
  18   2   3         91.11         88.65        55.10 o                         
  19   2   3        245.58        317.94        55.04 o                         
 -19   3   3         26.01        116.01        69.36 o                         
 -18   3   3        127.98        225.42        66.03 o                         
 -17   3   3         36.89         51.87        43.89 o                         
 -16   3   3         31.84         -9.84        51.45 o                         
 -15   3   3         11.60         30.22        56.17 o                         
 -14   3   3        294.78        238.68        58.01 o                         
 -13   3   3        634.49        732.05        53.06 o                         
 -12   3   3        317.63        322.25        44.13 o                         
 -11   3   3        934.95       1030.31        47.28 o                         
 -10   3   3       1727.03       2010.59        80.14 o                         
  -9   3   3        868.76        809.18        39.35 o                         
  -8   3   3         59.04         17.15        38.02 o                         
  -7   3   3         84.68         61.98        39.96 o                         
  -6   3   3       1501.62       1772.76        59.43 o                         
  -5   3   3      13070.06      11644.38       134.28 o                         
  -4   3   3         35.85        107.80        47.00 o                         
  -3   3   3       1449.14       1449.46        55.61 o                         
  -2   3   3        504.39        563.69        59.71 o                         
  -1   3   3         70.43        114.72        54.02 o                         
   0   3   3       6229.02       4458.17       316.80 o                         
   1   3   3      12474.09      10891.74       376.69 o                         
   2   3   3       3737.52       3492.49        80.00 o                         
   3   3   3       1280.03       1495.99        50.03 o                         
   4   3   3        216.11        185.24        54.87 o                         
   5   3   3       8507.05       9127.61       110.09 o                         
   6   3   3       3187.32       3493.39        81.20 o                         
   7   3   3        408.20        474.28        49.32 o                         
   8   3   3         37.58         69.10        45.89 o                         
   9   3   3         27.61         96.67        40.34 o                         
  10   3   3         16.34         48.22        39.18 o                         
  11   3   3        383.68        380.09        39.90 o                         
  12   3   3        280.31        170.29        41.17 o                         
  13   3   3        192.49        288.66        44.38 o                         
  14   3   3          4.85         75.31        49.93 o                         
  15   3   3         98.65         73.09        43.16 o                         
  16   3   3         53.12        154.64        53.66 o                         
  17   3   3         28.82         10.63        39.29 o                         
  18   3   3          2.69        -21.12        35.97 o                         
 -19   4   3        137.70         81.60        61.81 o                         
 -18   4   3        172.76         75.84        84.73 o                         
 -17   4   3        167.29         90.11        57.46 o                         
 -16   4   3        167.32        271.34        49.80 o                         
 -15   4   3          9.76         91.56        62.63 o                         
 -14   4   3       1735.05       1671.74        70.11 o                         
 -13   4   3         42.34         48.88        48.03 o                         
 -12   4   3       2288.94       2471.92        70.23 o                         
 -11   4   3        530.51        556.99        51.37 o                         
 -10   4   3          1.82         25.19        40.62 o                         
  -9   4   3       4020.83       4016.64        64.64 o                         
  -8   4   3        172.47        166.67        40.14 o                         
  -7   4   3       2039.46       2017.93        64.00 o                         
  -6   4   3        334.68        265.88        33.78 o                         
  -5   4   3       2134.00       1955.99        77.61 o                         
  -4   4   3       9609.90       9253.74       392.67 o                         
  -3   4   3       2576.66       2406.58       122.63 o                         
  -2   4   3       6997.40       5788.51       149.70 o                         
  -1   4   3        367.71        319.63        50.42 o                         
   0   4   3       5801.19       5210.72        91.34 o                         
   1   4   3         15.93         36.75        48.08 o                         
   2   4   3       9057.45       8022.87        95.15 o                         
   3   4   3      10296.52       9752.98       172.49 o                         
   4   4   3        380.57        383.47        43.99 o                         
   5   4   3       8983.76       9143.95       354.64 o                         
   6   4   3        334.10        376.76        41.50 o                         
   7   4   3       1655.42       1643.91        57.61 o                         
   8   4   3        168.53        100.43        45.25 o                         
   9   4   3        549.77        544.91        58.43 o                         
  10   4   3       1270.45       1486.95        52.39 o                         
  11   4   3       1035.70       1129.07        48.89 o                         
  12   4   3        354.15        404.29        40.30 o                         
  13   4   3        185.88        167.03        42.32 o                         
  14   4   3        383.73        371.47       126.97 o                         
  15   4   3         78.98        158.74        45.12 o                         
  16   4   3        162.36        182.39        49.78 o                         
  17   4   3          2.08        -40.41        40.41 o                         
  18   4   3         39.59        105.46        41.53 o                         
 -18   5   3         29.47         22.83        45.91 o                         
 -17   5   3         27.74         35.59        60.49 o                         
 -16   5   3          8.45        -33.67        59.46 o                         
 -15   5   3       2082.53       2474.30        82.26 o                         
 -14   5   3         33.16         70.17        60.17 o                         
 -13   5   3       1010.30       1118.69        60.08 o                         
 -12   5   3        177.49        217.90        47.84 o                         
 -11   5   3        148.58         85.14        58.50 o                         
 -10   5   3       5205.77       5900.02       283.57 o                         
  -9   5   3       1506.92       1526.29        43.77 o                         
  -8   5   3       5625.52       5638.78        85.33 o                         
  -7   5   3        240.10        249.01        74.20 o                         
  -6   5   3        977.36        801.66        45.49 o                         
  -5   5   3       5387.21       5046.53        76.47 o                         
  -4   5   3       6063.64       5519.05       384.49 o                         
  -3   5   3       3612.96       3153.10        66.82 o                         
  -2   5   3        296.57        386.87        40.00 o                         
  -1   5   3        115.81         33.28        44.71 o                         
   0   5   3        557.70        318.04        40.64 o                         
   1   5   3       9669.84       9394.07       102.64 o                         
   2   5   3       1167.64        906.85        46.97 o                         
   3   5   3       2672.88       2522.89        58.16 o                         
   4   5   3       1039.43       1060.07        38.70 o                         
   5   5   3        206.99        292.51        52.33 o                         
   6   5   3       6413.27       7445.14       209.15 o                         
   7   5   3         33.36         35.03        40.14 o                         
   8   5   3        320.14        399.38        54.80 o                         
   9   5   3        186.52        206.48        48.16 o                         
  10   5   3        100.09        145.96        48.36 o                         
  11   5   3       1323.26       1602.48        56.11 o                         
  12   5   3        779.30        714.27        58.85 o                         
  13   5   3        454.00        469.50        65.98 o                         
  14   5   3         28.54        -46.64        60.29 o                         
  15   5   3         73.66         78.19        58.63 o                         
  16   5   3         99.38        221.07        70.15 o                         
  17   5   3        115.12        -30.54        53.29 o                         
 -18   6   3         67.30         21.90        67.30 o                         
 -17   6   3        137.33         -8.82        58.53 o                         
 -16   6   3         16.09         -8.45        48.10 o                         
 -15   6   3         99.25        160.18        59.06 o                         
 -14   6   3         65.74          2.61        42.33 o                         
 -13   6   3        555.70        690.56        57.60 o                         
 -12   6   3        545.86        553.67        60.40 o                         
 -11   6   3         28.14         47.57        40.43 o                         
 -10   6   3        392.37        555.63        45.30 o                         
  -9   6   3        741.28        732.46        58.89 o                         
  -8   6   3        389.69        448.38        41.86 o                         
  -7   6   3       2127.97       1828.12        53.16 o                         
  -6   6   3        291.76        257.80        66.95 o                         
  -5   6   3        304.94        244.85        48.11 o                         
  -4   6   3        149.76        156.85        39.46 o                         
  -3   6   3       2050.72       1807.25        50.71 o                         
  -2   6   3       6702.70       6967.52       436.64 o                         
  -1   6   3        243.90        314.01        39.66 o                         
   0   6   3        454.89        479.39        50.48 o                         
   1   6   3        332.04        353.61        44.76 o                         
   2   6   3        305.75        243.02        45.25 o                         
   3   6   3       2929.51       3006.33        95.75 o                         
   4   6   3       1190.08       1084.16        48.92 o                         
   5   6   3         74.77         76.75        39.60 o                         
   6   6   3         27.49         -1.07        35.56 o                         
   7   6   3        137.35        104.98        52.06 o                         
   8   6   3         60.56        216.81        63.88 o                         
   9   6   3       1426.66       1511.05        59.22 o                         
  10   6   3          1.58        -19.47        42.23 o                         
  11   6   3          6.13         11.73        63.20 o                         
  12   6   3          2.57         33.47        49.63 o                         
  13   6   3         89.58         14.83        64.94 o                         
  14   6   3        216.40        -29.13        66.01 o                         
  15   6   3          1.38         45.35        53.68 o                         
  16   6   3         98.46        194.17        63.94 o                         
 -17   7   3        386.39        178.01        66.65 o                         
 -16   7   3         39.63         62.99        53.85 o                         
 -15   7   3         85.47         19.44        65.24 o                         
 -14   7   3          0.48         29.14        42.73 o                         
 -13   7   3        205.34        225.64        43.23 o                         
 -12   7   3        872.99       1056.36        61.71 o                         
 -11   7   3       1822.09       1932.49        68.28 o                         
 -10   7   3        103.73         74.00        49.34 o                         
  -9   7   3         86.60        146.07        39.83 o                         
  -8   7   3        584.21        585.34        53.95 o                         
  -7   7   3        144.39        123.63        45.71 o                         
  -6   7   3       3588.47       3529.80        85.10 o                         
  -5   7   3          2.28        -11.79        37.44 o                         
  -4   7   3         64.12         79.78        40.42 o                         
  -3   7   3       1526.82       1375.22       111.73 o                         
  -2   7   3         66.83         40.18        41.83 o                         
  -1   7   3       3095.29       3230.87        67.43 o                         
   0   7   3        379.04        439.64        52.24 o                         
   1   7   3         35.74         58.56        61.44 o                         
   2   7   3        793.08        790.89        46.21 o                         
   3   7   3       1376.23       1553.21        70.85 o                         
   4   7   3       1529.70       2010.34        60.30 o                         
   5   7   3       1626.10       1812.05        57.60 o                         
   6   7   3        197.39        218.42        40.32 o                         
   7   7   3        922.11        912.17        73.58 o                         
   8   7   3        730.80       1029.13        59.41 o                         
   9   7   3         28.74         73.69        55.18 o                         
  10   7   3        244.05        213.76        44.38 o                         
  11   7   3        210.07        161.15        55.24 o                         
  12   7   3          0.13        -36.47        45.44 o                         
  13   7   3        155.25        205.61        44.27 o                         
  14   7   3         15.09        -49.65        49.65 o                         
  15   7   3         11.42         14.51        52.16 o                         
 -15   8   3          1.02         26.73        52.62 o                         
 -14   8   3        608.61        742.19        58.69 o                         
 -13   8   3          7.45        -21.70        40.71 o                         
 -12   8   3        830.13        764.65        58.70 o                         
 -11   8   3         72.48         63.15        38.34 o                         
 -10   8   3          8.75         37.98        35.65 o                         
  -9   8   3       1337.86       1386.73        52.42 o                         
  -8   8   3         41.36          1.94        49.52 o                         
  -7   8   3       1508.14       1438.91        49.97 o                         
  -6   8   3         17.70        -37.64        39.94 o                         
  -5   8   3       2215.13       2342.88        61.88 o                         
  -4   8   3       3959.41       4133.92       203.46 o                         
  -3   8   3        648.07        691.17       108.32 o                         
  -2   8   3       1006.55       1113.70        56.63 o                         
  -1   8   3         24.36          1.24        35.75 o                         
   0   8   3       2101.77       2065.85       198.19 o                         
   1   8   3        246.84        161.66        52.02 o                         
   2   8   3       1262.34       1402.61        47.53 o                         
   3   8   3        493.05        546.00        58.04 o                         
   4   8   3        235.07        199.28        52.44 o                         
   5   8   3       1787.50       2153.26        54.14 o                         
   6   8   3        353.94        337.16        44.79 o                         
   7   8   3        455.38        141.43        51.39 o                         
   8   8   3         21.78        100.87        53.31 o                         
   9   8   3        327.63        236.72        50.50 o                         
  10   8   3        421.35        791.80        61.32 o                         
  11   8   3       1243.37       1081.07        59.30 o                         
  12   8   3        561.85        687.68        67.00 o                         
  13   8   3         15.58         88.89        74.82 o                         
  14   8   3        113.09        112.50        79.00 o                         
 -14   9   3          4.48         27.09        39.09 o                         
 -13   9   3          1.30         12.35        48.74 o                         
 -12   9   3          2.09         10.88        53.25 o                         
 -11   9   3          1.47         38.74        51.48 o                         
 -10   9   3        163.43        284.79        51.23 o                         
  -9   9   3        184.78        276.40        56.59 o                         
  -8   9   3         57.24         99.02        56.85 o                         
  -7   9   3         11.20          2.60        36.27 o                         
  -6   9   3         37.59         58.09        51.78 o                         
  -5   9   3        568.86        673.53        57.23 o                         
  -4   9   3         34.80          8.84        43.14 o                         
  -3   9   3          2.14         40.37        49.61 o                         
  -2   9   3        283.07        333.30        95.75 o                         
  -1   9   3         33.23         32.73        44.29 o                         
   0   9   3        281.24        375.44        54.22 o                         
   1   9   3        279.07        247.14       110.31 o                         
   2   9   3        110.74         92.49        88.38 o                         
   3   9   3         12.76        -15.87        72.84 o                         
   4   9   3          1.23         62.95        44.89 o                         
   5   9   3         78.00         44.20        49.30 o                         
   6   9   3        351.12        452.97        48.37 o                         
   7   9   3          6.15        -54.71        54.71 o                         
   8   9   3         38.74        -48.71        48.71 o                         
   9   9   3          4.42        -45.80        51.93 o                         
  10   9   3          0.69         72.37        61.98 o                         
  11   9   3        179.07         96.14        59.12 o                         
  12   9   3         58.91         80.95        67.80 o                         
  13   9   3        123.05        107.77        54.23 o                         
 -12  10   3          6.28         21.56        47.48 o                         
 -11  10   3        253.64        266.13        51.61 o                         
 -10  10   3         23.19          4.18        37.02 o                         
  -9  10   3        596.65        820.73       124.30 o                         
  -8  10   3        193.55          5.62        42.63 o                         
  -7  10   3         40.26         22.17        37.06 o                         
  -6  10   3        207.40        201.20        42.25 o                         
  -5  10   3        198.04        150.99        78.41 o                         
  -4  10   3        293.72        281.34        53.50 o                         
  -3  10   3       1178.29       1415.90        52.70 o                         
  -2  10   3        229.46        245.28        43.38 o                         
  -1  10   3        205.61        177.04        44.84 o                         
   0  10   3        510.01        642.80        41.52 o                         
   1  10   3         70.20          4.84        57.35 o                         
   2  10   3        556.17        613.52        43.43 o                         
   3  10   3         46.47         19.10        70.54 o                         
   4  10   3          3.58        -15.68        40.21 o                         
   5  10   3        235.35        269.55        44.84 o                         
   6  10   3          1.52        -40.97        40.97 o                         
   7  10   3        655.40        818.02       196.21 o                         
   8  10   3         59.28         10.13        56.84 o                         
   9  10   3         44.24          0.13        56.80 o                         
  10  10   3         46.94        115.00        40.64 o                         
  11  10   3         37.57        -32.95        86.21 o                         
  -9  11   3          0.27         69.52        50.97 o                         
  -8  11   3        268.33        424.87        85.59 o                         
  -7  11   3         48.89         61.97        31.24 o                         
  -6  11   3        570.14        812.75        54.44 o                         
  -5  11   3          3.43         13.68        59.95 o                         
  -4  11   3         66.24        118.24        91.23 o                         
  -3  11   3        598.94        621.47        72.84 o                         
  -2  11   3         25.83         -5.94        39.72 o                         
  -1  11   3        426.08        633.88       131.24 o                         
   0  11   3         10.31        -49.93        55.27 o                         
   1  11   3        133.57        127.62        44.68 o                         
   2  11   3        296.68        419.09       103.99 o                         
   3  11   3        317.81        202.84        54.60 o                         
   4  11   3        279.57        263.39        44.24 o                         
   5  11   3        157.73        250.84        51.52 o                         
   6  11   3         64.07         30.61        42.80 o                         
   7  11   3         47.51         15.76        52.04 o                         
   8  11   3        261.12        284.82        38.76 o                         
  -5  12   3         21.64        -50.36        50.36 o                         
  -4  12   3         79.71        175.22        61.24 o                         
  -3  12   3         38.62        -22.92        44.41 o                         
  -2  12   3          1.10         20.56        48.86 o                         
  -1  12   3          9.90         -9.57        42.15 o                         
   0  12   3          9.00         40.01        43.36 o                         
   1  12   3         87.64         91.38        51.55 o                         
   2  12   3         93.74        -19.63        47.65 o                         
   3  12   3          1.79         18.33        56.30 o                         
   4  12   3         16.29         -9.19        39.64 o                         
 -20   0   4         79.25         99.04        59.87 o                         
 -19   0   4          6.71         63.48        61.24 o                         
 -18   0   4        171.41        237.80        52.40 o                         
 -17   0   4        741.97        485.80       464.95 o                         
 -16   0   4         73.59         92.03        68.19 o                         
 -15   0   4       3374.86       3579.60       217.83 o                         
 -14   0   4       1381.39       1319.30        77.75 o                         
 -13   0   4       2547.92       2819.88       235.79 o                         
 -12   0   4       4081.56       3859.66       352.04 o                         
 -11   0   4        196.14        240.76        60.82 o                         
 -10   0   4       4478.19       4527.63       101.03 o                         
  -9   0   4      21711.36      22271.04       288.87 o                         
  -8   0   4       3806.82       3578.86       122.26 o                         
  -7   0   4       9867.21       9981.48       199.56 o                         
  -6   0   4       2275.57       2041.01       106.65 o                         
  -5   0   4       2911.27       2555.20       111.36 o                         
  -4   0   4      36444.79      33788.51       344.86 o                         
  -2   0   4      12246.19      13699.70       233.37 o                         
  -1   0   4       4711.15       5042.58       109.16 o                         
   0   0   4       1140.13       1102.77        57.55 o                         
   1   0   4      61804.10      71246.30      9641.52 o                         
   2   0   4       4073.31       3302.83       261.43 o                         
   3   0   4       7299.31       6670.59       195.53 o                         
   4   0   4        330.36        325.67        56.94 o                         
   5   0   4       4186.96       3659.02       110.18 o                         
   6   0   4      20690.38      21361.34       156.91 o                         
   7   0   4      20524.62      20631.42       327.33 o                         
   8   0   4      14909.70      16325.00      1311.91 o                         
   9   0   4        217.57        332.10        59.15 o                         
  10   0   4       2059.93       2227.63       140.96 o                         
  11   0   4        219.48        216.51        51.43 o                         
  12   0   4       4668.14       4616.01        79.22 o                         
  13   0   4        377.58        274.20        94.02 o                         
  14   0   4        261.11        273.77        63.96 o                         
  15   0   4       1626.42       1724.22        57.96 o                         
  16   0   4          7.14         32.69        46.38 o                         
  17   0   4       1655.23       1494.25        65.98 o                         
  18   0   4         24.09         14.04       143.63 o                         
 -20   1   4         41.20         32.80        54.01 o                         
 -19   1   4          4.15         47.57        49.65 o                         
 -18   1   4          5.26         34.46        37.92 o                         
 -17   1   4        283.11        315.51        54.44 o                         
 -16   1   4        109.98        133.40        41.37 o                         
 -15   1   4        522.25        577.70        59.09 o                         
 -14   1   4          0.70         40.46        48.29 o                         
 -13   1   4         61.55         46.13        63.33 o                         
 -12   1   4       1205.70       1157.76        71.76 o                         
 -11   1   4        502.43        628.29        47.80 o                         
 -10   1   4       3837.91       4059.42       121.89 o                         
  -9   1   4          7.51          6.21        41.02 o                         
  -8   1   4       5451.64       6615.14       123.66 o                         
  -7   1   4       3630.54       3581.51        97.75 o                         
  -6   1   4       6430.17       7000.43       187.04 o                         
  -5   1   4      11621.64      10879.69       148.88 o                         
  -4   1   4        519.56        333.91        39.66 o                         
  -3   1   4          1.71          5.57        98.72 o                         
  -2   1   4      17538.39      20602.82       263.72 o                         
  -1   1   4      15810.12      18268.29       160.67 o                         
   0   1   4        245.20        478.36        53.02 o                         
   1   1   4       3279.66       3839.24        75.24 o                         
   2   1   4       3224.18       3093.04        58.84 o                         
   3   1   4       2036.61       2358.30       118.20 o                         
   4   1   4      10885.67      10987.85        93.02 o                         
   5   1   4        932.56       1085.41        47.03 o                         
   6   1   4       2828.84       2933.43        59.67 o                         
   7   1   4        444.20        416.04        39.70 o                         
   8   1   4        202.24        301.87        56.97 o                         
   9   1   4       2601.60       2530.67        54.14 o                         
  10   1   4        707.56        741.85        51.52 o                         
  11   1   4        662.06        714.07        53.57 o                         
  12   1   4        132.06        119.06        42.61 o                         
  13   1   4         67.86        141.21        38.52 o                         
  14   1   4        741.23        751.96        47.07 o                         
  15   1   4        197.63        169.26        58.52 o                         
  16   1   4         16.02         11.43        45.50 o                         
  17   1   4         32.81        -33.55        44.66 o                         
  18   1   4         52.62         71.86        44.06 o                         
 -20   2   4          4.94         23.54        52.63 o                         
 -19   2   4         10.95        -15.86        61.07 o                         
 -18   2   4         31.57        119.18        68.78 o                         
 -17   2   4         10.55         84.18        64.33 o                         
 -16   2   4        197.09        248.35        42.92 o                         
 -15   2   4         22.72         50.99        40.27 o                         
 -14   2   4        196.47        166.33        42.24 o                         
 -13   2   4         47.13         16.74        53.40 o                         
 -12   2   4          0.66         -4.96        38.94 o                         
 -11   2   4        830.67        792.36        55.14 o                         
 -10   2   4         20.55         19.42        36.61 o                         
  -9   2   4       2068.47       2097.45        89.86 o                         
  -8   2   4        939.82        871.10        45.29 o                         
  -7   2   4        170.02        141.33        33.37 o                         
  -6   2   4       1857.70       1598.30        66.15 o                         
  -5   2   4       2195.20       1917.89        79.15 o                         
  -4   2   4       1687.28       1570.31        75.93 o                         
  -3   2   4         39.56          4.82        57.91 o                         
  -2   2   4       3219.64       3161.85       327.02 o                         
  -1   2   4       2362.58       2616.42       123.25 o                         
   0   2   4        343.22        388.54        82.99 o                         
   1   2   4        934.27        796.86        47.30 o                         
   2   2   4       2596.61       2199.98        78.39 o                         
   3   2   4       5776.29       5295.67        92.41 o                         
   4   2   4        230.37        257.46        36.70 o                         
   5   2   4       7383.98       8142.61       412.36 o                         
   6   2   4        667.93        736.05        41.62 o                         
   7   2   4        353.95        335.00        40.91 o                         
   8   2   4        750.90        698.77        40.51 o                         
   9   2   4         89.38         57.74        34.53 o                         
  10   2   4       1566.91       1509.22        65.32 o                         
  11   2   4        654.64        572.71        53.30 o                         
  12   2   4         67.21         18.35        43.68 o                         
  13   2   4        164.55        231.19        57.55 o                         
  14   2   4        536.95        539.14        66.24 o                         
  15   2   4        117.21        193.95        44.36 o                         
  16   2   4          7.38        -38.13        42.69 o                         
  17   2   4         68.69        117.33        45.99 o                         
  18   2   4         39.22        -26.60        39.63 o                         
 -20   3   4         81.62         63.57        54.19 o                         
 -19   3   4         58.45         62.02        48.82 o                         
 -18   3   4        180.93        168.34        46.97 o                         
 -17   3   4        734.21        749.26        61.05 o                         
 -16   3   4          3.90        -44.57        44.57 o                         
 -15   3   4       1020.70       1169.14        59.73 o                         
 -14   3   4        190.16        134.89        39.98 o                         
 -13   3   4         37.88         20.27        35.42 o                         
 -12   3   4       5353.82       5645.17       311.53 o                         
 -11   3   4         79.11         60.17        38.69 o                         
 -10   3   4       4476.73       4193.88       289.30 o                         
  -9   3   4         72.81         40.61        48.11 o                         
  -8   3   4       1422.51       1412.54        59.68 o                         
  -7   3   4       8603.93       8271.94       712.94 o                         
  -6   3   4       2611.34       2058.11        63.67 o                         
  -5   3   4       4913.19       4376.84        95.50 o                         
  -4   3   4       1092.45       1100.82        51.62 o                         
  -3   3   4      10121.25       8309.96       504.71 o                         
  -2   3   4      11578.45      10416.16       354.46 o                         
  -1   3   4      13027.36      11274.54       159.04 o                         
   0   3   4       4473.30       3764.35       223.09 o                         
   1   3   4       7456.17       6009.72       430.95 o                         
   2   3   4       2331.01       1903.98        68.81 o                         
   3   3   4        994.47       1036.63        49.10 o                         
   4   3   4      12199.08      10803.97       150.13 o                         
   5   3   4       1446.65       1416.14        43.03 o                         
   6   3   4       6045.51       5779.85        84.63 o                         
   7   3   4        355.98        367.88        49.05 o                         
   8   3   4         53.28        157.54        50.03 o                         
   9   3   4       9525.98       9296.92       144.63 o                         
  10   3   4        312.38        426.14        58.88 o                         
  11   3   4       2459.58       2584.38        60.89 o                         
  12   3   4         71.77         37.94        38.25 o                         
  13   3   4        108.20        125.68        69.74 o                         
  14   3   4       1059.34       1235.32        68.33 o                         
  15   3   4        434.75        486.11        69.11 o                         
  16   3   4        508.08        575.15        53.57 o                         
  17   3   4          1.45         -7.56        39.30 o                         
  18   3   4        206.80        236.26        56.66 o                         
 -19   4   4          1.11         11.08        49.59 o                         
 -18   4   4        178.85        202.82        54.26 o                         
 -17   4   4        301.36        498.60        58.96 o                         
 -16   4   4         28.20         49.98        43.91 o                         
 -15   4   4        958.51        960.59        64.86 o                         
 -14   4   4        240.25        304.88        60.02 o                         
 -13   4   4        843.54        901.07        71.08 o                         
 -12   4   4        940.18        720.27        77.73 o                         
 -11   4   4        245.86        230.08        46.05 o                         
 -10   4   4       1643.43       1703.99        50.37 o                         
  -9   4   4       6100.00       6445.38       120.71 o                         
  -8   4   4        112.62         98.07        61.15 o                         
  -7   4   4       4650.05       4147.35        71.33 o                         
  -6   4   4        530.11        513.61        50.52 o                         
  -5   4   4       2099.61       1950.44        58.87 o                         
  -4   4   4      14883.96      12284.84       206.00 o                         
  -3   4   4       1490.07       1331.87        53.37 o                         
  -2   4   4      11082.44       8436.58       405.92 o                         
  -1   4   4        216.34        209.06        45.35 o                         
   0   4   4       1736.83       1725.30        66.08 o                         
   1   4   4      20169.44      16892.00       927.05 o                         
   2   4   4       1600.67       1305.12        45.77 o                         
   3   4   4        920.91        666.29        51.55 o                         
   4   4   4         12.18         14.91        35.20 o                         
   5   4   4        552.95        643.28        40.88 o                         
   6   4   4       4114.59       3619.25        75.90 o                         
   7   4   4       5603.45       5804.16       163.51 o                         
   8   4   4        461.12        525.96        53.29 o                         
   9   4   4         12.63         24.63        41.69 o                         
  10   4   4        609.11        787.47        49.03 o                         
  11   4   4        226.18        316.47        39.43 o                         
  12   4   4       1024.48       1092.28        50.73 o                         
  13   4   4         16.91          3.05        43.61 o                         
  14   4   4        506.21        258.48       113.09 o                         
  15   4   4        494.09        631.86        73.95 o                         
  16   4   4         66.03        107.82        48.55 o                         
  17   4   4        229.15        213.81        44.15 o                         
 -18   5   4         81.60         94.91        54.85 o                         
 -17   5   4         17.52         71.57        67.31 o                         
 -16   5   4         12.08         -5.48        50.55 o                         
 -15   5   4         27.11          4.39        57.06 o                         
 -14   5   4        473.80        472.12        57.98 o                         
 -13   5   4        319.27        241.01        50.56 o                         
 -12   5   4         76.48         41.39        48.48 o                         
 -11   5   4        129.83         92.32        46.55 o                         
 -10   5   4         35.33         -1.82        42.24 o                         
  -9   5   4       1168.96       1099.15        46.30 o                         
  -8   5   4       4720.16       4594.83       121.75 o                         
  -7   5   4          2.60         48.44        36.07 o                         
  -6   5   4        128.76         77.72        34.01 o                         
  -5   5   4        640.28        652.28        43.31 o                         
  -4   5   4        373.53        286.07        39.72 o                         
  -3   5   4       1195.42       1175.57        60.70 o                         
  -2   5   4       4214.16       3717.23       110.86 o                         
  -1   5   4          4.59         58.82        51.04 o                         
   0   5   4       2757.62       2592.68        68.13 o                         
   1   5   4        388.60        515.71        62.74 o                         
   2   5   4       1961.63       1986.50        69.11 o                         
   3   5   4        645.76        633.85        51.20 o                         
   4   5   4         67.76        103.60        36.81 o                         
   5   5   4        409.71        379.62        43.80 o                         
   6   5   4        830.96        859.93        52.73 o                         
   7   5   4        300.05        279.89        46.95 o                         
   8   5   4       1772.10       1743.24        50.97 o                         
   9   5   4         92.91        104.62        50.84 o                         
  10   5   4        743.85        668.61        44.39 o                         
  11   5   4        546.66         72.19        57.90 o                         
  12   5   4          8.16         -7.65        49.06 o                         
  13   5   4        363.05        423.08        47.04 o                         
  14   5   4         23.05         42.80        51.98 o                         
  15   5   4          7.16         66.04        74.81 o                         
  16   5   4        112.32        207.42        65.72 o                         
  17   5   4          1.19        -25.83        67.53 o                         
 -18   6   4        149.36        230.30        55.40 o                         
 -17   6   4        136.92        171.62        56.70 o                         
 -16   6   4        231.75        221.38        57.82 o                         
 -15   6   4        153.95         61.86        42.89 o                         
 -14   6   4        491.20        472.01        55.16 o                         
 -13   6   4         16.37        -29.03        44.70 o                         
 -12   6   4         26.80         46.49        42.86 o                         
 -11   6   4       1070.33       1082.36        51.84 o                         
 -10   6   4         17.53         16.35        35.17 o                         
  -9   6   4       2059.99       2097.52        49.89 o                         
  -8   6   4        212.36        236.66        35.92 o                         
  -7   6   4        343.96        331.20        55.29 o                         
  -6   6   4       3648.02       3470.70        64.31 o                         
  -5   6   4        217.86        175.23        49.47 o                         
  -4   6   4       4201.56       4057.65        66.66 o                         
  -3   6   4        394.23        331.99        44.41 o                         
  -2   6   4       5649.78       5296.24        69.08 o                         
  -1   6   4       5014.25       4933.44       239.57 o                         
   0   6   4       3539.02       3494.02        92.41 o                         
   1   6   4       4252.61       4101.02       328.88 o                         
   2   6   4         57.22        126.08        56.39 o                         
   3   6   4       5557.45       5892.00       104.36 o                         
   4   6   4          1.84        -13.00        32.06 o                         
   5   6   4       2997.92       3400.89        59.22 o                         
   6   6   4       1239.55       1299.24        71.33 o                         
   7   6   4        783.03        975.93        97.36 o                         
   8   6   4       2812.87       3186.85       107.89 o                         
   9   6   4        461.10        524.21        50.36 o                         
  10   6   4       1461.63       1901.82        71.05 o                         
  11   6   4        134.96        107.42        55.75 o                         
  12   6   4       1089.11       1224.65        68.98 o                         
  13   6   4        560.23        677.89        58.21 o                         
  14   6   4        296.99        417.87        53.21 o                         
  15   6   4        258.78        153.28        55.31 o                         
  16   6   4         15.58        -54.61        54.61 o                         
 -17   7   4        274.43        217.02       111.73 o                         
 -16   7   4          3.37          8.38        61.34 o                         
 -15   7   4         13.29         85.62        82.00 o                         
 -14   7   4          6.82          0.05        41.54 o                         
 -13   7   4         16.42         18.00        53.29 o                         
 -12   7   4       1293.10        541.52        85.04 o                         
 -11   7   4         80.94         56.36        37.16 o                         
 -10   7   4        389.59        504.74        66.25 o                         
  -9   7   4         30.06         20.34        33.38 o                         
  -8   7   4        239.89        289.27        40.67 o                         
  -7   7   4       1044.87       1230.04        45.67 o                         
  -6   7   4       1193.95       1226.30        48.93 o                         
  -5   7   4       1301.13       1361.90        48.61 o                         
  -4   7   4        137.23         78.30        57.72 o                         
  -3   7   4        382.39        333.39        50.14 o                         
  -2   7   4        791.66        688.10       123.19 o                         
  -1   7   4       2431.36       2142.47        51.96 o                         
   0   7   4        881.88        820.77        90.67 o                         
   1   7   4        120.40        122.55        40.34 o                         
   2   7   4         95.70        141.34        46.01 o                         
   3   7   4        351.52        162.14        41.74 o                         
   4   7   4       2681.71       2966.45       194.36 o                         
   5   7   4        562.28        520.08        47.23 o                         
   6   7   4       1113.33       1532.51        65.43 o                         
   7   7   4         59.58         79.87        42.00 o                         
   8   7   4         15.17        125.14        47.71 o                         
   9   7   4       1007.67       1167.98        60.76 o                         
  10   7   4        104.40        180.90        56.47 o                         
  11   7   4        391.57        591.30        53.72 o                         
  12   7   4          5.75        123.98        61.93 o                         
  13   7   4         15.73         81.71        53.11 o                         
  14   7   4        177.77        181.77        50.25 o                         
  15   7   4        136.93        157.70        49.79 o                         
 -15   8   4          1.89        -11.30        52.23 o                         
 -14   8   4        197.27        128.44        70.05 o                         
 -13   8   4         11.22         19.91        54.23 o                         
 -12   8   4        104.48         98.41        45.40 o                         
 -11   8   4        320.28        149.41        49.84 o                         
 -10   8   4        330.14        325.30        37.23 o                         
  -9   8   4        168.85        173.70        39.88 o                         
  -8   8   4        238.19        236.96        59.89 o                         
  -7   8   4          7.23        -17.61        37.43 o                         
  -6   8   4       1435.58       1534.87        59.69 o                         
  -5   8   4        743.89        775.99        64.47 o                         
  -4   8   4         41.26         73.17        37.99 o                         
  -3   8   4        110.09        126.10        43.57 o                         
  -2   8   4         11.84        -36.17        38.75 o                         
  -1   8   4        819.39        724.94        67.32 o                         
   0   8   4        647.68        625.43       134.40 o                         
   1   8   4        119.40        151.14        78.35 o                         
   2   8   4        162.48        121.98        44.47 o                         
   3   8   4        372.16        344.50        42.93 o                         
   4   8   4        477.07        429.50        44.98 o                         
   5   8   4        284.12        334.56        58.13 o                         
   6   8   4        424.87        603.78        65.20 o                         
   7   8   4         73.23         43.09        41.94 o                         
   8   8   4        182.50        290.45        45.40 o                         
   9   8   4          6.47         30.77        44.49 o                         
  10   8   4        595.53        746.81        66.34 o                         
  11   8   4         11.19         58.90        68.81 o                         
  12   8   4          5.52         -6.36        55.09 o                         
  13   8   4        115.14        170.33        73.87 o                         
  14   8   4         26.00        101.05        62.80 o                         
 -14   9   4        716.31        682.22        72.35 o                         
 -13   9   4         20.03         58.19        47.96 o                         
 -12   9   4         46.06         94.97        59.03 o                         
 -11   9   4         22.17         -5.59        52.82 o                         
 -10   9   4         34.13         91.33        42.28 o                         
  -9   9   4        731.35        973.64        66.73 o                         
  -8   9   4       1051.43       1339.67        68.57 o                         
  -7   9   4        158.45        312.93        58.45 o                         
  -6   9   4         17.08         73.69        52.98 o                         
  -5   9   4        723.72        823.73        82.31 o                         
  -4   9   4         26.16         74.48        43.67 o                         
  -3   9   4       2043.58       2205.65        91.48 o                         
  -2   9   4          0.49         -6.02        37.01 o                         
  -1   9   4         27.32         32.48        41.99 o                         
   0   9   4       2200.04       2051.62      1618.86 o                         
   1   9   4        298.35        175.32       147.47 o                         
   2   9   4       2434.47       2590.23       130.81 o                         
   3   9   4         65.90        174.91        85.72 o                         
   4   9   4         61.38         50.77        36.60 o                         
   5   9   4        296.66        279.44        42.28 o                         
   6   9   4        921.63        986.23       104.48 o                         
   7   9   4        557.42        656.42        87.39 o                         
   8   9   4        394.88        466.19        47.45 o                         
   9   9   4        211.53        252.58        57.85 o                         
  10   9   4         91.04        117.36        47.45 o                         
  11   9   4        310.77        403.77        59.99 o                         
  12   9   4          0.25         42.06        50.41 o                         
 -12  10   4         18.66         32.42        39.80 o                         
 -11  10   4        304.52        261.70        56.74 o                         
 -10  10   4          3.01          4.06        41.83 o                         
  -9  10   4        186.80        209.25        54.79 o                         
  -8  10   4        101.29         82.57        46.70 o                         
  -7  10   4         13.60         38.51        49.86 o                         
  -6  10   4        356.27        442.80        69.68 o                         
  -5  10   4         83.49        174.25        56.15 o                         
  -4  10   4        283.82        411.09        54.10 o                         
  -3  10   4        102.21        145.70        40.55 o                         
  -2  10   4        450.65        553.78        48.20 o                         
  -1  10   4        391.08        412.55        53.28 o                         
   0  10   4        190.08        231.90        42.98 o                         
   1  10   4        198.97         32.20       130.81 o                         
   2  10   4        171.20         24.02       133.04 o                         
   3  10   4        820.62        949.12        94.76 o                         
   4  10   4          7.02         28.54        49.07 o                         
   5  10   4        300.33        276.19       212.00 o                         
   6  10   4         73.65          8.77        44.97 o                         
   7  10   4          6.77        -63.28        63.28 o                         
   8  10   4        332.99        480.58        43.62 o                         
   9  10   4          4.61        -16.60        52.59 o                         
  10  10   4         82.87         80.57        46.98 o                         
  -9  11   4          1.47        -48.92        48.92 o                         
  -8  11   4         30.64         95.66        99.41 o                         
  -7  11   4          1.05         -5.43        46.16 o                         
  -6  11   4         45.91         38.49        57.87 o                         
  -5  11   4         11.30         11.42        43.74 o                         
  -4  11   4         16.97         13.32        70.48 o                         
  -3  11   4         56.02          6.89        44.57 o                         
  -2  11   4         32.17         17.49        55.53 o                         
  -1  11   4        131.08         82.15        41.78 o                         
   0  11   4          7.43         41.79        58.59 o                         
   1  11   4         29.09         67.81        47.96 o                         
   2  11   4         43.94         27.81        40.11 o                         
   3  11   4         16.91         21.41        35.71 o                         
   4  11   4          1.76         19.99        42.96 o                         
   5  11   4          9.42         63.73        44.21 o                         
   6  11   4         12.51         15.18        42.07 o                         
   7  11   4         16.23         -2.12        44.52 o                         
  -4  12   4         35.02        -16.85        45.88 o                         
  -3  12   4         27.59         79.03        51.10 o                         
  -2  12   4         73.00         59.91        59.85 o                         
  -1  12   4         36.03         28.61        43.18 o                         
   0  12   4        631.50        334.28       352.60 o                         
   1  12   4        207.70         64.20        45.09 o                         
   2  12   4         11.34         73.21        42.76 o                         
 -20   1   5        208.77        222.74        56.84 o                         
 -19   1   5         40.87         81.40        45.83 o                         
 -18   1   5        477.24        484.00        66.20 o                         
 -17   1   5         35.64         65.86        45.06 o                         
 -16   1   5          3.27         -2.49        50.07 o                         
 -15   1   5       1216.65       1305.79        67.10 o                         
 -14   1   5        684.31        675.31        69.92 o                         
 -13   1   5        245.60        287.16        62.74 o                         
 -12   1   5        352.69        427.67        60.98 o                         
 -11   1   5        272.86        217.96        37.25 o                         
 -10   1   5        610.06        741.04        54.31 o                         
  -9   1   5       2436.92       2869.42        67.22 o                         
  -8   1   5        113.04        101.02        62.15 o                         
  -7   1   5       3667.77       3672.31       225.38 o                         
  -6   1   5         59.15         66.46        43.45 o                         
  -5   1   5          2.53          6.11        36.36 o                         
  -4   1   5       6284.96       6019.73       215.66 o                         
  -3   1   5      10311.94      12715.05       281.56 o                         
  -2   1   5      14992.14      18531.55       520.63 o                         
  -1   1   5        391.51        647.87        57.48 o                         
   0   1   5       1972.32       2823.51       116.13 o                         
   1   1   5      12069.27      13952.34       536.79 o                         
   2   1   5       5420.53       6107.23        81.07 o                         
   3   1   5        501.48        641.27        36.47 o                         
   4   1   5       1991.03       2083.25        56.08 o                         
   5   1   5       1247.65       1317.82        48.31 o                         
   6   1   5         15.12         23.80        36.91 o                         
   7   1   5       3914.39       4034.24       219.13 o                         
   8   1   5        322.34        315.85        45.36 o                         
   9   1   5       1723.50       1699.75        84.63 o                         
  10   1   5         28.35         24.68        57.36 o                         
  11   1   5        192.89        235.47        49.08 o                         
  12   1   5       2073.96       2015.53        63.33 o                         
  13   1   5        258.98        309.84        48.96 o                         
  14   1   5       1169.69       1192.24        59.89 o                         
  15   1   5          4.34        -19.10        53.02 o                         
  16   1   5        115.73        158.10        47.93 o                         
  17   1   5        134.52         20.05        45.67 o                         
  18   1   5        181.69        144.62        43.74 o                         
 -20   2   5         85.08         37.44        46.73 o                         
 -19   2   5          6.53          7.43        41.93 o                         
 -18   2   5        208.92        305.70        51.84 o                         
 -17   2   5        199.90        295.33        58.69 o                         
 -16   2   5        201.07        248.89        53.47 o                         
 -15   2   5        245.74        288.27        43.27 o                         
 -14   2   5        766.45        704.78        54.17 o                         
 -13   2   5        268.64        256.64        39.77 o                         
 -12   2   5       2964.98       3109.27        62.12 o                         
 -11   2   5        162.05        169.00        35.50 o                         
 -10   2   5       1899.67       1918.81       138.05 o                         
  -9   2   5       2321.46       2389.48        95.70 o                         
  -8   2   5       1417.99       1232.78        70.74 o                         
  -7   2   5       5107.26       4124.76        90.80 o                         
  -6   2   5      15965.54      12993.76       145.18 o                         
  -5   2   5        381.24        411.75        55.87 o                         
  -4   2   5       9065.38       6978.98       353.53 o                         
  -3   2   5       2026.81       1805.61       112.35 o                         
  -2   2   5       3850.18       4059.64       159.48 o                         
  -1   2   5      11627.22      12811.80      1151.69 o                         
   0   2   5        831.04        884.41        56.22 o                         
   1   2   5       5617.18       5577.72       301.38 o                         
   2   2   5       1172.67        967.09        64.06 o                         
   3   2   5       1340.43       1237.20        54.14 o                         
   4   2   5      24030.97      26314.54       282.49 o                         
   5   2   5       1249.00       1029.46        61.08 o                         
   6   2   5       3876.69       3618.65        60.51 o                         
   7   2   5       1301.25       1086.93        57.96 o                         
   8   2   5        444.10        530.10        46.25 o                         
   9   2   5       2607.75       2528.27        73.21 o                         
  10   2   5       4302.69       4327.31       153.66 o                         
  11   2   5       1472.12       1190.26       382.72 o                         
  12   2   5         12.96         17.03        36.79 o                         
  13   2   5        650.01        716.81        60.33 o                         
  14   2   5         21.29         -2.88        40.93 o                         
  15   2   5       1374.32       1536.51        63.98 o                         
  16   2   5         15.72         62.95        42.93 o                         
  17   2   5        204.08        168.62        48.95 o                         
  18   2   5        287.89        328.91        45.81 o                         
 -19   3   5          0.49         -8.09        51.61 o                         
 -18   3   5         72.88         83.33        49.12 o                         
 -17   3   5        277.96        188.65        56.00 o                         
 -16   3   5        261.69        278.79        53.76 o                         
 -15   3   5         84.95        101.54        53.37 o                         
 -14   3   5        174.62         52.67        46.60 o                         
 -13   3   5          6.64        -20.70        39.02 o                         
 -12   3   5        682.62        697.56        46.23 o                         
 -11   3   5       1391.16       1602.31        65.95 o                         
 -10   3   5        501.55        458.67        69.05 o                         
  -9   3   5        580.44        516.04        54.13 o                         
  -8   3   5        267.95        301.50        61.56 o                         
  -7   3   5        758.63        766.76        54.26 o                         
  -6   3   5         30.13         18.83        54.38 o                         
  -5   3   5      10878.19      11452.57       131.80 o                         
  -4   3   5        490.07        461.93        51.20 o                         
  -3   3   5       1422.75       1100.28        93.96 o                         
  -2   3   5        433.30        627.89        79.46 o                         
  -1   3   5       1264.59       1057.83        72.83 o                         
   0   3   5       1714.77       1567.95        75.11 o                         
   1   3   5       1429.99       1366.40        58.15 o                         
   2   3   5       2030.09       1623.26        68.32 o                         
   3   3   5       1097.66       1120.59        55.20 o                         
   4   3   5        656.65        793.10        53.71 o                         
   5   3   5        401.18        359.00        41.81 o                         
   6   3   5        114.01        180.50        38.89 o                         
   7   3   5        835.11        986.14        51.48 o                         
   8   3   5        681.34        873.89        39.00 o                         
   9   3   5        341.30        346.17        44.20 o                         
  10   3   5         11.99         59.81        52.26 o                         
  11   3   5        820.51        780.51        50.38 o                         
  12   3   5        208.66        263.01        53.54 o                         
  13   3   5         78.97         86.73        47.55 o                         
  14   3   5          3.41         13.52        54.48 o                         
  15   3   5          1.21         34.22        55.04 o                         
  16   3   5         31.87        -45.60        46.03 o                         
  17   3   5         24.94         22.06        55.36 o                         
 -19   4   5         48.62         39.84        51.17 o                         
 -18   4   5         33.95         49.07        52.23 o                         
 -17   4   5         73.76        106.83        46.97 o                         
 -16   4   5          6.05        -51.43        51.43 o                         
 -15   4   5          1.82        -37.10        43.64 o                         
 -14   4   5        190.40        197.60        44.88 o                         
 -13   4   5         24.60         55.38        50.29 o                         
 -12   4   5         88.77        142.21        66.01 o                         
 -11   4   5        184.53        163.30        63.74 o                         
 -10   4   5        116.57         37.29        48.68 o                         
  -9   4   5        143.46        188.28        48.56 o                         
  -8   4   5        416.04        338.41        48.31 o                         
  -7   4   5        105.93         96.00        61.44 o                         
  -6   4   5        352.74        280.69        46.08 o                         
  -5   4   5       1150.83        923.95        65.71 o                         
  -4   4   5       1072.73       1004.83        60.45 o                         
  -3   4   5       3921.02       3951.27       225.20 o                         
  -2   4   5         36.09         22.07        55.47 o                         
  -1   4   5       2949.41       2600.20        82.88 o                         
   0   4   5        611.96        536.69        57.41 o                         
   1   4   5       5363.81       5023.23       442.28 o                         
   2   4   5       1214.89       1427.81        56.46 o                         
   3   4   5       3545.65       3710.09        77.68 o                         
   4   4   5        712.93        731.19        41.54 o                         
   5   4   5        354.36        320.51        44.39 o                         
   6   4   5       2339.65       2504.24        70.15 o                         
   7   4   5        141.83        150.17        43.02 o                         
   8   4   5       1461.24       1573.77        61.42 o                         
   9   4   5        404.55        365.78        50.17 o                         
  10   4   5        622.95        663.76        42.85 o                         
  11   4   5        358.87        263.26        42.59 o                         
  12   4   5        661.43        633.63        48.73 o                         
  13   4   5        601.32        573.57        43.52 o                         
  14   4   5        190.72        170.79        44.37 o                         
  15   4   5        310.62        228.17        69.12 o                         
  16   4   5        159.42         12.31        49.43 o                         
  17   4   5        310.95        335.20        54.81 o                         
 -18   5   5         70.43        -41.42        75.28 o                         
 -17   5   5         15.36         17.64        55.52 o                         
 -16   5   5         24.11        -39.97        54.71 o                         
 -15   5   5        606.86        589.93        62.59 o                         
 -14   5   5        657.56        682.42        61.99 o                         
 -13   5   5          8.80         44.18        66.69 o                         
 -12   5   5        432.39        410.18       113.85 o                         
 -11   5   5        226.71        201.41        74.45 o                         
 -10   5   5        149.78        190.51        67.01 o                         
  -9   5   5       4528.00       4339.06        77.67 o                         
  -8   5   5         88.33        142.16        56.47 o                         
  -7   5   5       1323.34       1263.86        58.60 o                         
  -6   5   5         45.21         36.15        38.07 o                         
  -5   5   5          3.43        -11.26        38.98 o                         
  -4   5   5       2584.90       2786.16        61.55 o                         
  -3   5   5        733.59        596.06        43.71 o                         
  -2   5   5        346.88        241.35        48.48 o                         
  -1   5   5        872.81        663.09        84.36 o                         
   0   5   5        498.60        444.44        55.77 o                         
   1   5   5       2826.52       3096.93        77.60 o                         
   2   5   5       3720.92       3338.54       127.28 o                         
   3   5   5       1015.20       1127.05        58.72 o                         
   4   5   5       2265.40       2272.61        59.13 o                         
   5   5   5        526.48        377.71        60.90 o                         
   6   5   5        238.14        104.42        59.54 o                         
   7   5   5       2884.85       2897.01        55.36 o                         
   8   5   5        864.06        892.23        54.11 o                         
   9   5   5       1572.65       1895.54        77.79 o                         
  10   5   5         98.39         44.75        59.05 o                         
  11   5   5        181.69        106.31        61.11 o                         
  12   5   5        805.93        849.76        72.34 o                         
  13   5   5         19.97          9.62        49.00 o                         
  14   5   5        517.04        771.80        63.95 o                         
  15   5   5          0.27         -6.39        44.50 o                         
  16   5   5         99.40        122.69        51.71 o                         
 -17   6   5        103.52        145.30        84.23 o                         
 -16   6   5          2.04        -11.64        78.41 o                         
 -15   6   5        112.72         23.52        51.48 o                         
 -14   6   5        410.68        508.82        66.55 o                         
 -13   6   5        141.19        149.98        47.99 o                         
 -12   6   5        431.55        326.14        61.37 o                         
 -11   6   5        156.18        195.74        55.60 o                         
 -10   6   5        115.32         58.47        47.81 o                         
  -9   6   5        646.91        633.26        50.20 o                         
  -8   6   5       1145.78       1165.06        83.78 o                         
  -7   6   5       1764.74       1946.11        90.63 o                         
  -6   6   5       1727.26       1594.15        54.97 o                         
  -5   6   5         55.31         -0.10        40.71 o                         
  -4   6   5        747.52        730.89        85.41 o                         
  -3   6   5       1400.23       1339.12        49.99 o                         
  -2   6   5       1201.06       1286.11        97.92 o                         
  -1   6   5        959.68       1026.11        61.74 o                         
   0   6   5        320.82        236.43        45.59 o                         
   1   6   5        449.66        439.71        64.97 o                         
   2   6   5        704.59        651.07        66.31 o                         
   3   6   5        616.22        618.61        39.66 o                         
   4   6   5       1408.88       1400.90        42.96 o                         
   5   6   5        397.33        502.37        39.47 o                         
   6   6   5          2.97         -3.23        46.87 o                         
   7   6   5        549.02        756.57        64.27 o                         
   8   6   5          8.51        -13.79        45.34 o                         
   9   6   5        591.80        499.64        47.35 o                         
  10   6   5        547.86        710.53        50.67 o                         
  11   6   5          1.49        -12.91        44.49 o                         
  12   6   5         11.07        -50.15        50.15 o                         
  13   6   5         68.05         68.43        56.06 o                         
  14   6   5         71.72        138.45        58.96 o                         
  15   6   5          5.24        129.21        62.90 o                         
 -16   7   5        151.28        -55.99        55.99 o                         
 -15   7   5         19.14        -51.90        51.90 o                         
 -14   7   5         58.33         26.78        52.32 o                         
 -13   7   5         29.64         -2.11        46.70 o                         
 -12   7   5          6.36          7.33        50.81 o                         
 -11   7   5       1858.06       1620.43        54.67 o                         
 -10   7   5        176.15        229.83        49.15 o                         
  -9   7   5        329.30        329.50        41.09 o                         
  -8   7   5         42.03         21.55        39.50 o                         
  -7   7   5          8.29         28.60        39.92 o                         
  -6   7   5       1307.87       1313.04        48.81 o                         
  -5   7   5       1947.48       1770.53        52.85 o                         
  -4   7   5        163.06        228.77        66.58 o                         
  -3   7   5         50.06         11.76       120.65 o                         
  -2   7   5        760.52        766.19        47.15 o                         
  -1   7   5        203.71        251.71        62.80 o                         
   0   7   5       2160.20       2046.92        66.08 o                         
   1   7   5       1153.43       1155.42        51.19 o                         
   2   7   5        202.49        229.43        49.68 o                         
   3   7   5       1851.42       1951.30        61.58 o                         
   4   7   5         93.86         27.56        38.28 o                         
   5   7   5       1825.15       1691.72        57.47 o                         
   6   7   5        218.38        206.71        60.52 o                         
   7   7   5        204.72        193.64        41.48 o                         
   8   7   5        367.52        418.51        46.63 o                         
   9   7   5        818.28        850.10        53.08 o                         
  10   7   5        151.88        126.05        57.25 o                         
  11   7   5        452.27        568.70        67.80 o                         
  12   7   5         10.23        -55.48        56.59 o                         
  13   7   5         11.04        -43.18        46.84 o                         
  14   7   5        244.92        187.54        64.36 o                         
 -15   8   5         58.78        134.15        59.21 o                         
 -14   8   5        180.10        129.20        55.37 o                         
 -13   8   5         50.94         41.49        49.08 o                         
 -12   8   5         71.77         31.72        49.80 o                         
 -11   8   5        146.85        178.20        49.80 o                         
 -10   8   5        187.19        180.71        54.36 o                         
  -9   8   5         35.90         -2.74        47.53 o                         
  -8   8   5        732.10        847.88        77.60 o                         
  -7   8   5          4.04         -6.08        34.78 o                         
  -6   8   5        184.09        182.47        51.51 o                         
  -5   8   5        318.58        349.11        43.62 o                         
  -4   8   5        182.15        238.42        47.71 o                         
  -3   8   5       1506.67       1721.29        58.39 o                         
  -2   8   5          2.41         32.56        62.00 o                         
  -1   8   5        750.14        758.00        45.84 o                         
   0   8   5        137.39         87.84        47.67 o                         
   1   8   5       1703.23       1639.91       145.67 o                         
   2   8   5        230.84        147.65        99.47 o                         
   3   8   5        808.72        841.52        50.00 o                         
   4   8   5        251.79        196.02        54.13 o                         
   5   8   5        198.48        236.46        47.10 o                         
   6   8   5       1479.18       1348.31        50.65 o                         
   7   8   5          0.95          7.40        38.73 o                         
   8   8   5        559.50        535.77        50.14 o                         
   9   8   5        235.17        242.08        64.03 o                         
  10   8   5        187.15        321.93        70.99 o                         
  11   8   5        619.30        865.69       114.33 o                         
  12   8   5         76.02        -21.47        63.07 o                         
  13   8   5        268.08         16.74        59.40 o                         
 -13   9   5          4.09        -21.21        49.03 o                         
 -12   9   5          1.11          9.37        42.37 o                         
 -11   9   5          8.56          0.71        39.15 o                         
 -10   9   5         35.04          2.99        37.23 o                         
  -9   9   5        288.73        298.41        50.81 o                         
  -8   9   5         23.47        -16.77        38.79 o                         
  -7   9   5          1.34        -23.62        40.78 o                         
  -6   9   5         29.02         75.18        53.31 o                         
  -5   9   5         25.66         78.75        55.53 o                         
  -4   9   5        146.26        120.27        47.31 o                         
  -3   9   5        112.44         85.38        51.95 o                         
  -2   9   5         27.47         -3.74        49.29 o                         
  -1   9   5         65.82         78.33        45.79 o                         
   0   9   5         14.30        -49.01        49.01 o                         
   1   9   5        158.76         56.69        37.84 o                         
   2   9   5          1.76         19.20        54.87 o                         
   3   9   5        150.09        184.60        49.69 o                         
   4   9   5         24.71        -47.00        48.62 o                         
   5   9   5        106.58         76.93        45.95 o                         
   6   9   5         40.05         27.97        40.65 o                         
   7   9   5        105.89         14.50        35.91 o                         
   8   9   5         99.92         88.27        41.16 o                         
   9   9   5        196.37        221.34        55.67 o                         
  10   9   5          7.87         -5.77        51.83 o                         
  11   9   5         11.99        -25.09        44.40 o                         
 -11  10   5         26.32         36.35        38.52 o                         
 -10  10   5         22.99         75.01        39.36 o                         
  -9  10   5         54.99         53.18        35.52 o                         
  -8  10   5        291.62        309.49        61.51 o                         
  -7  10   5         57.31        -33.91        40.41 o                         
  -6  10   5          9.42        -41.35        53.63 o                         
  -5  10   5        163.88        234.60        47.98 o                         
  -4  10   5          6.35         -6.19        44.48 o                         
  -3  10   5        706.64        901.95       404.19 o                         
  -2  10   5        147.91        101.23        45.77 o                         
  -1  10   5         33.70        -44.15        57.60 o                         
   0  10   5         76.97        171.03        48.46 o                         
   1  10   5          5.53         54.35        36.67 o                         
   2  10   5        114.67        116.85        46.38 o                         
   3  10   5        442.73        327.52        51.51 o                         
   4  10   5         52.00         94.48        44.57 o                         
   5  10   5          0.26         19.11        42.24 o                         
   6  10   5        503.19        481.25        57.59 o                         
   7  10   5        100.25         26.16        53.53 o                         
   8  10   5        399.00        496.07        93.21 o                         
   9  10   5          0.13         21.76        42.34 o                         
  -8  11   5         23.01          3.27        33.05 o                         
  -7  11   5         11.42        -36.50        60.47 o                         
  -6  11   5        243.71        225.52        46.55 o                         
  -5  11   5        242.10        308.12       114.46 o                         
  -4  11   5         58.99          4.39        46.56 o                         
  -3  11   5          0.64          9.32        50.72 o                         
  -2  11   5        375.08        513.63        46.13 o                         
  -1  11   5         93.74        106.72        55.00 o                         
   0  11   5        607.98          3.82        73.64 o                         
   1  11   5          2.39         31.81        80.08 o                         
   2  11   5         17.80        -12.45        40.24 o                         
   3  11   5        372.10        284.93        82.50 o                         
   4  11   5         46.44         11.98        39.40 o                         
   5  11   5        383.31        354.36        36.21 o                         
   6  11   5         13.73          8.95        39.02 o                         
  -2  12   5         58.93         60.41        51.72 o                         
  -1  12   5         38.06        -14.29        46.71 o                         
   0  12   5          3.46         20.55        66.95 o                         
 -20   0   6        415.22        406.24       120.34 o                         
 -19   0   6         42.14         71.04        59.95 o                         
 -18   0   6        291.55        -18.88        72.21 o                         
 -17   0   6        505.27        579.67        68.24 o                         
 -16   0   6        612.45        362.02       393.47 o                         
 -15   0   6        477.61        488.55       100.58 o                         
 -14   0   6       1601.04       2424.02       120.40 o                         
 -13   0   6       1140.94       1082.75       107.40 o                         
 -12   0   6        474.01        625.05       104.30 o                         
 -11   0   6         42.66         28.37        88.32 o                         
 -10   0   6        472.03        321.69        84.73 o                         
  -9   0   6      11448.59      11678.75       195.96 o                         
  -8   0   6         12.58         25.77        67.14 o                         
  -7   0   6       8139.51       8800.13       177.75 o                         
  -6   0   6       1053.37        960.12        75.56 o                         
  -4   0   6      15507.34      17046.93       227.67 o                         
  -3   0   6       4243.14       4603.89       121.52 o                         
  -2   0   6       5838.66       5878.52       138.98 o                         
  -1   0   6        439.92        341.35        44.72 o                         
   0   0   6       5341.18       7786.97       106.86 o                         
   1   0   6       7626.45       6409.40        92.41 o                         
   2   0   6      10405.56      10494.89       110.31 o                         
   3   0   6        155.00        101.53        44.25 o                         
   4   0   6       3358.10       4025.06        85.35 o                         
   5   0   6         25.19         96.57        47.12 o                         
   6   0   6        984.15        850.95        60.26 o                         
   7   0   6      10261.97      12583.52       277.84 o                         
   8   0   6         24.94        -26.54        53.82 o                         
   9   0   6       3021.01       3588.35       111.24 o                         
  10   0   6         72.34        201.26        51.58 o                         
  11   0   6         94.74         50.41        69.58 o                         
  12   0   6        985.09        931.53        65.10 o                         
  13   0   6        676.81        633.11        63.24 o                         
  14   0   6        151.13         73.67        70.17 o                         
  15   0   6          1.19         86.78        59.61 o                         
  16   0   6          7.27         41.35        56.54 o                         
  17   0   6         36.49         -4.90        62.54 o                         
 -20   1   6        339.84        372.44        51.98 o                         
 -19   1   6         18.84         18.11        46.54 o                         
 -18   1   6         71.63         36.09        42.15 o                         
 -17   1   6        250.85        293.94        67.66 o                         
 -16   1   6         43.61         57.27        50.17 o                         
 -15   1   6       1320.61       1332.43        74.25 o                         
 -14   1   6        389.61        185.33       100.50 o                         
 -13   1   6        462.55        403.70        47.78 o                         
 -12   1   6       5100.92       4887.11        83.11 o                         
 -11   1   6        474.89        517.28        62.04 o                         
 -10   1   6       2111.25       1940.33        91.54 o                         
  -9   1   6       2854.45       2808.59       285.52 o                         
  -8   1   6         83.47         69.75        58.60 o                         
  -7   1   6       3258.89       2878.73        81.04 o                         
  -6   1   6       1552.33       1558.62        61.94 o                         
  -5   1   6        426.28        607.58       102.32 o                         
  -4   1   6        724.41       1107.15       115.45 o                         
  -3   1   6       3780.35       4036.81       151.37 o                         
  -2   1   6       4368.65       5607.20        92.97 o                         
  -1   1   6       5089.27       5045.00       242.29 o                         
   0   1   6       3707.04       3826.95       220.00 o                         
   1   1   6       4790.44       5462.06       113.86 o                         
   2   1   6        184.89        237.05        33.27 o                         
   3   1   6          0.62        -35.11        35.11 o                         
   4   1   6       2650.49       2790.39        62.90 o                         
   5   1   6        592.07        592.10        47.40 o                         
   6   1   6         57.47         79.18        36.79 o                         
   7   1   6         87.62         99.07        39.54 o                         
   8   1   6         63.28         28.29        39.86 o                         
   9   1   6        751.87        766.69        42.12 o                         
  10   1   6        321.77        359.22        45.43 o                         
  11   1   6          1.24         16.08        37.75 o                         
  12   1   6         42.69         45.63        48.84 o                         
  13   1   6         40.73         17.95        50.80 o                         
  14   1   6         31.55         11.80        40.02 o                         
  15   1   6        129.84        150.06        51.42 o                         
  16   1   6         17.16        -18.72        43.28 o                         
  17   1   6         55.13        -21.94        37.37 o                         
 -20   2   6          5.09         16.96        51.54 o                         
 -19   2   6        108.89         80.04        45.86 o                         
 -18   2   6         30.09         26.35        47.24 o                         
 -17   2   6          1.89          6.04        47.50 o                         
 -16   2   6         36.55         58.32        40.16 o                         
 -15   2   6        136.77        156.23        35.99 o                         
 -14   2   6        306.63        347.48        55.91 o                         
 -13   2   6        286.66        226.85        68.90 o                         
 -12   2   6         89.29        135.76        52.48 o                         
 -11   2   6        328.04        402.28        62.21 o                         
 -10   2   6          3.64         42.63        47.73 o                         
  -9   2   6        343.84        514.06        70.36 o                         
  -8   2   6          1.59         10.78        57.35 o                         
  -7   2   6        514.59        485.94        43.97 o                         
  -6   2   6       1435.18       1554.08        57.23 o                         
  -5   2   6        796.17        591.11        45.83 o                         
  -4   2   6       1345.19       1621.71       168.22 o                         
  -3   2   6        586.88        839.37        74.13 o                         
  -2   2   6         81.60         55.11        59.65 o                         
  -1   2   6         57.00         64.62        43.71 o                         
   0   2   6       1552.87       1644.92        74.05 o                         
   1   2   6        185.23        217.83        38.87 o                         
   2   2   6         15.75         37.24        44.68 o                         
   3   2   6          9.91         -0.94        38.24 o                         
   4   2   6       1222.07       1303.58        83.24 o                         
   5   2   6         59.10        123.36        50.29 o                         
   6   2   6        934.98       1180.36        46.23 o                         
   7   2   6        491.35        610.68        38.46 o                         
   8   2   6        116.44         99.31        37.55 o                         
   9   2   6        469.51        538.07        51.91 o                         
  10   2   6         48.59         -0.89        53.82 o                         
  11   2   6          4.50         21.49        36.93 o                         
  12   2   6        243.12        250.64        67.13 o                         
  13   2   6         25.25         25.98        43.91 o                         
  14   2   6         10.95        -46.87        51.74 o                         
  15   2   6         94.38        107.26        39.37 o                         
  16   2   6         20.89         29.44        40.65 o                         
  17   2   6          0.94         87.20        39.41 o                         
 -19   3   6         66.60         27.34        58.00 o                         
 -18   3   6          1.31        -21.90        44.03 o                         
 -17   3   6       1499.20       1758.57       174.10 o                         
 -16   3   6         74.93         24.80        61.62 o                         
 -15   3   6       2205.27       2391.28       109.81 o                         
 -14   3   6          6.88         10.87        47.13 o                         
 -13   3   6        449.94        366.16        62.43 o                         
 -12   3   6       3560.17       4176.91       114.83 o                         
 -11   3   6       1456.24       1769.74        89.31 o                         
 -10   3   6       2875.12       3068.64        80.52 o                         
  -9   3   6         93.95         68.25        64.66 o                         
  -8   3   6        386.34        433.05        62.43 o                         
  -7   3   6       2882.73       2519.90        66.39 o                         
  -6   3   6      11509.03      12657.33       133.28 o                         
  -5   3   6       3277.77       3194.87        74.69 o                         
  -4   3   6       1882.97       1833.73       150.32 o                         
  -3   3   6         43.58         58.25        63.89 o                         
  -2   3   6       1927.41       1746.74       107.09 o                         
  -1   3   6       6779.67       6888.75       612.97 o                         
   0   3   6        118.40        170.26        34.78 o                         
   1   3   6       6347.60       5805.98       106.77 o                         
   2   3   6          0.38         50.53        54.36 o                         
   3   3   6        373.15        496.21        43.80 o                         
   4   3   6       7217.70       7873.52       102.59 o                         
   5   3   6       1763.72       1758.38        44.60 o                         
   6   3   6        880.80       1025.82        47.07 o                         
   7   3   6         39.74         35.07        38.23 o                         
   8   3   6        461.00        524.40        49.08 o                         
   9   3   6        242.66        306.41        44.56 o                         
  10   3   6       1296.67       1494.14        71.15 o                         
  11   3   6        121.95         76.88        41.24 o                         
  12   3   6        209.51         -7.16       121.39 o                         
  13   3   6        123.58         89.81        50.22 o                         
  14   3   6         78.78        -33.78        57.01 o                         
  15   3   6        228.21        114.59        55.36 o                         
  16   3   6          2.74        -57.44        57.44 o                         
  17   3   6        153.32        -39.79        46.32 o                         
 -19   4   6         46.64        168.46       100.46 o                         
 -18   4   6         32.05         72.93        70.50 o                         
 -17   4   6        343.41        474.55       101.08 o                         
 -16   4   6         63.61         83.36        70.48 o                         
 -15   4   6        255.08        -18.58        66.39 o                         
 -14   4   6        699.16        660.85        61.81 o                         
 -13   4   6        545.35        551.84        72.96 o                         
 -12   4   6        501.47        425.99        78.78 o                         
 -11   4   6         68.47         56.11        52.27 o                         
 -10   4   6        478.17        523.60        51.28 o                         
  -9   4   6       4277.66       3929.29        78.91 o                         
  -8   4   6        109.32        123.62        57.10 o                         
  -7   4   6        955.51        881.34        69.12 o                         
  -6   4   6       1736.43       1939.56        72.22 o                         
  -5   4   6       1084.03        932.70        50.89 o                         
  -4   4   6       5656.24       5867.74       234.49 o                         
  -3   4   6       3566.41       3888.42       101.13 o                         
  -2   4   6       1138.84       1347.50       127.96 o                         
  -1   4   6        883.51        995.29        65.10 o                         
   0   4   6         12.43         31.94        51.60 o                         
   1   4   6       3841.26       3676.59       164.75 o                         
   2   4   6       3465.94       3380.11        90.36 o                         
   3   4   6        388.02        517.66        50.58 o                         
   4   4   6        230.99        203.12        47.89 o                         
   5   4   6        185.53         86.34        63.77 o                         
   6   4   6       1041.08       1021.49        58.04 o                         
   7   4   6       1953.56       2126.41        64.92 o                         
   8   4   6         35.36        121.81        57.95 o                         
   9   4   6        228.26        205.59        50.59 o                         
  10   4   6        555.68        480.59        60.39 o                         
  11   4   6         51.07         93.34        43.68 o                         
  12   4   6        774.16        659.67        47.72 o                         
  13   4   6        525.23        522.77        53.74 o                         
  14   4   6        145.60         87.89        48.40 o                         
  15   4   6          0.07         19.19        64.02 o                         
  16   4   6          1.02         51.95        45.74 o                         
 -18   5   6        399.35        431.07        83.12 o                         
 -17   5   6         42.48         36.67        84.60 o                         
 -16   5   6         24.43        -26.01        61.19 o                         
 -15   5   6          0.20        -66.27        77.67 o                         
 -14   5   6        887.46        831.79        85.84 o                         
 -13   5   6       1284.61       1477.40        84.36 o                         
 -12   5   6          3.43         85.10        72.46 o                         
 -11   5   6         68.18        109.63        70.23 o                         
 -10   5   6          6.99        -33.69        48.06 o                         
  -9   5   6        241.42        294.19        58.71 o                         
  -8   5   6       3857.95       3797.12        83.86 o                         
  -7   5   6         38.21         33.57        43.23 o                         
  -6   5   6         38.15         44.21        38.89 o                         
  -5   5   6         13.35         61.81        41.29 o                         
  -4   5   6        124.39        165.14        57.12 o                         
  -3   5   6       1254.11       1268.29        86.77 o                         
  -2   5   6       3714.43       3635.87       419.98 o                         
  -1   5   6        129.79        153.78        54.50 o                         
   0   5   6         75.42         61.10        54.63 o                         
   1   5   6          5.95         -6.88        42.92 o                         
   2   5   6        378.58        447.50        52.44 o                         
   3   5   6       2161.07       2171.73        54.88 o                         
   4   5   6        106.17        187.64        51.43 o                         
   5   5   6        228.03        196.69        47.47 o                         
   6   5   6       1568.03       1674.31        55.30 o                         
   7   5   6         62.20         71.03        52.37 o                         
   8   5   6        319.19        434.45        59.86 o                         
   9   5   6        347.75        337.92        57.34 o                         
  10   5   6         10.28         12.11        43.82 o                         
  11   5   6        142.84        261.07        43.93 o                         
  12   5   6        262.23        218.49        46.49 o                         
  13   5   6          1.70         87.81        46.43 o                         
  14   5   6        110.76         -8.55        47.39 o                         
  15   5   6          0.21         52.54        71.96 o                         
 -17   6   6          2.66        112.10        83.36 o                         
 -16   6   6        478.25        525.95        65.90 o                         
 -15   6   6         11.74         14.25        71.23 o                         
 -14   6   6        997.96        -65.03        65.03 o                         
 -13   6   6         76.36        -26.14        68.25 o                         
 -12   6   6        148.18         81.63        64.91 o                         
 -11   6   6        841.69        907.10        72.46 o                         
 -10   6   6          7.45         11.52        65.16 o                         
  -9   6   6        151.03        340.77        62.43 o                         
  -8   6   6         47.88         71.84        59.09 o                         
  -7   6   6       1648.04       1381.94        49.97 o                         
  -6   6   6       1093.10        937.85        49.08 o                         
  -5   6   6       1681.68       1761.37        85.10 o                         
  -4   6   6        132.23         75.49        54.10 o                         
  -3   6   6        220.82        232.14        41.12 o                         
  -2   6   6       2020.47       1990.78       146.48 o                         
  -1   6   6        602.92        614.03        74.07 o                         
   0   6   6       3457.35       4173.63       179.92 o                         
   1   6   6        243.09        311.41        75.75 o                         
   2   6   6        645.58        700.20        40.80 o                         
   3   6   6       1171.50       1167.70        46.45 o                         
   4   6   6       1149.21       1212.85        64.28 o                         
   5   6   6        429.28        579.72        56.55 o                         
   6   6   6        103.74         59.59        38.59 o                         
   7   6   6         42.36         61.90        38.93 o                         
   8   6   6        122.61         77.21        42.43 o                         
   9   6   6        922.66        984.47        65.03 o                         
  10   6   6         43.55        110.77        42.15 o                         
  11   6   6        174.59        269.19        65.14 o                         
  12   6   6        120.31        152.43        48.32 o                         
  13   6   6         41.75         51.60        50.67 o                         
  14   6   6        394.02        556.73        76.99 o                         
  15   6   6         33.41         15.87        49.38 o                         
 -16   7   6          7.42         27.00        49.42 o                         
 -15   7   6         40.63         -5.82        70.48 o                         
 -14   7   6         12.44          6.07        51.53 o                         
 -13   7   6         43.18        -26.51        65.40 o                         
 -12   7   6        998.59       1028.37        56.24 o                         
 -11   7   6        536.38        405.68        66.89 o                         
 -10   7   6          2.63         -1.98        47.81 o                         
  -9   7   6        245.86        221.73        48.93 o                         
  -8   7   6         48.95         29.12        47.12 o                         
  -7   7   6        565.12        677.90        57.60 o                         
  -6   7   6       2114.45       2010.96       106.22 o                         
  -5   7   6         39.05         15.28        38.20 o                         
  -4   7   6        632.51        709.91        43.80 o                         
  -3   7   6        316.37        486.94       101.08 o                         
  -2   7   6        488.41        585.68        56.48 o                         
  -1   7   6       1312.47       1397.42        54.35 o                         
   0   7   6        136.01        199.25        60.06 o                         
   1   7   6        214.39        144.15        59.03 o                         
   2   7   6          8.09          4.39        36.59 o                         
   3   7   6         26.41        -45.63        45.63 o                         
   4   7   6       1430.85       1475.63        66.46 o                         
   5   7   6          4.28         53.13        56.40 o                         
   6   7   6        584.64        525.66        65.80 o                         
   7   7   6         34.96        -51.67        51.67 o                         
   8   7   6         21.98        -49.52        49.52 o                         
   9   7   6         90.68         70.37        65.26 o                         
  10   7   6        265.86        121.21        61.67 o                         
  11   7   6        220.69        249.28        74.30 o                         
  12   7   6         84.56         71.45        50.25 o                         
  13   7   6          2.18        169.95        60.40 o                         
  14   7   6          0.86         22.71        50.14 o                         
 -15   8   6         56.52        101.08        54.26 o                         
 -14   8   6          6.30        -61.07        61.07 o                         
 -13   8   6         37.27        -13.50        66.77 o                         
 -12   8   6         24.51         40.26        50.54 o                         
 -11   8   6        549.15        564.60        55.49 o                         
 -10   8   6        168.34        250.96        69.74 o                         
  -9   8   6         17.62         84.87        39.18 o                         
  -8   8   6          1.56         -0.19        42.56 o                         
  -7   8   6        212.86        126.00        39.53 o                         
  -6   8   6        210.17        -38.25        45.40 o                         
  -5   8   6        364.17        558.00       196.15 o                         
  -4   8   6        203.41        234.07        43.54 o                         
  -3   8   6         95.24         29.80        78.84 o                         
  -2   8   6         51.32        -30.16        44.12 o                         
  -1   8   6         30.52        -20.18        41.25 o                         
   0   8   6        860.24        915.30        71.97 o                         
   1   8   6        458.07        481.18        45.33 o                         
   2   8   6         47.03         74.46        42.04 o                         
   3   8   6        475.31        637.07        46.22 o                         
   4   8   6        213.34        247.35        52.14 o                         
   5   8   6        120.09        245.29        49.70 o                         
   6   8   6        517.37        443.41        71.47 o                         
   7   8   6         17.32          5.63        36.64 o                         
   8   8   6          0.33         48.74        47.99 o                         
   9   8   6        106.11        113.00        47.99 o                         
  10   8   6         15.17        -21.93        58.08 o                         
  11   8   6        268.04        275.90        57.30 o                         
  12   8   6          8.21        -35.20        48.01 o                         
 -13   9   6        245.79        -69.00        69.00 o                         
 -12   9   6          4.59        -59.95        65.78 o                         
 -11   9   6         95.23         86.71        72.71 o                         
 -10   9   6        310.76        122.39        72.98 o                         
  -9   9   6         24.18         37.03        45.42 o                         
  -8   9   6       1639.92       1371.19        53.55 o                         
  -7   9   6        118.82        129.52        46.53 o                         
  -6   9   6        747.64        732.34        54.44 o                         
  -5   9   6        653.44        721.16       288.25 o                         
  -4   9   6         86.97        229.10       124.80 o                         
  -3   9   6       1104.37       1229.18        96.74 o                         
  -2   9   6        584.12        598.92       130.87 o                         
  -1   9   6        250.19        335.94        60.14 o                         
   0   9   6          5.40         -9.45        38.72 o                         
   1   9   6        462.01        467.12        68.75 o                         
   2   9   6        389.20        446.36        50.82 o                         
   3   9   6        483.06        408.50        48.29 o                         
   4   9   6          0.82         -7.86        49.28 o                         
   5   9   6         57.98         39.02        37.92 o                         
   6   9   6        592.05        710.29        71.34 o                         
   7   9   6          4.71          9.77        35.42 o                         
   8   9   6        336.19        361.01        55.43 o                         
   9   9   6         26.91         70.51        54.00 o                         
  10   9   6         31.99         15.59        50.35 o                         
  11   9   6         92.85        -20.31        77.67 o                         
 -11  10   6         80.76         46.34       113.76 o                         
 -10  10   6        106.81        105.15        58.29 o                         
  -9  10   6         40.98         58.91        38.73 o                         
  -8  10   6        198.36        150.43        39.09 o                         
  -7  10   6        162.39        125.52        46.94 o                         
  -6  10   6         81.69        105.11        80.45 o                         
  -5  10   6        225.02         81.97       130.44 o                         
  -4  10   6        103.85        139.29        53.59 o                         
  -3  10   6          1.77         40.36        42.91 o                         
  -2  10   6        309.77        316.84        56.66 o                         
  -1  10   6         54.90         89.01        70.30 o                         
   0  10   6        294.95         52.67       184.38 o                         
   1  10   6         45.66         71.12        38.60 o                         
   2  10   6         57.81         54.42        52.30 o                         
   3  10   6        274.27         12.65       236.41 o                         
   4  10   6        190.06        257.87        47.14 o                         
   5  10   6         69.57        176.37        46.28 o                         
   6  10   6         88.30        -23.27        53.41 o                         
   7  10   6        114.71        -31.99        68.15 o                         
   8  10   6         56.79         92.45        45.93 o                         
  -8  11   6        202.50        127.79        34.62 o                         
  -7  11   6          4.33         -8.09        29.67 o                         
  -6  11   6         15.70         -1.47        61.32 o                         
  -5  11   6         28.83         51.98        42.82 o                         
  -4  11   6          1.28        -19.50        61.32 o                         
  -3  11   6         65.08         77.72        46.09 o                         
  -2  11   6         47.43        -48.18        48.18 o                         
  -1  11   6          1.75          8.71        49.14 o                         
   0  11   6          0.61        -26.24        48.74 o                         
   1  11   6         18.07         11.17        61.50 o                         
   2  11   6         16.15         -9.69        37.11 o                         
   3  11   6         87.59        115.20        63.71 o                         
   4  11   6         12.68         36.59        47.24 o                         
   5  11   6          1.70         33.31        28.67 o                         
 -20   1   7         17.01         36.10        62.38 o                         
 -19   1   7        454.75        403.79        60.52 o                         
 -18   1   7          8.30        -27.35        67.31 o                         
 -17   1   7       1246.89       1266.56        78.76 o                         
 -16   1   7         50.05         37.37        65.35 o                         
 -15   1   7         29.52         57.40        65.87 o                         
 -14   1   7       2092.43       2369.75       107.09 o                         
 -13   1   7        430.26        560.14        71.64 o                         
 -12   1   7       7256.58       7421.42       425.12 o                         
 -11   1   7        692.02        721.07        65.31 o                         
 -10   1   7        744.05        878.68        71.98 o                         
  -9   1   7       6146.63       6059.61       104.60 o                         
  -8   1   7       3577.57       3795.89        95.32 o                         
  -7   1   7       7846.54       8461.12       161.21 o                         
  -6   1   7       3710.82       3587.52        74.17 o                         
  -5   1   7       1866.11       2051.05       122.14 o                         
  -4   1   7       4253.61       5124.15       161.90 o                         
  -3   1   7      22006.00      26379.97       610.43 o                         
  -2   1   7       5587.50       7638.50       151.42 o                         
  -1   1   7       6856.07       5723.13        71.36 o                         
   0   1   7       5111.67       4933.70       155.33 o                         
   1   1   7       2197.99       3152.25        73.30 o                         
   2   1   7       9186.53       8860.44       178.00 o                         
   3   1   7          1.27        -13.41        35.16 o                         
   4   1   7       5410.47       5253.18       201.91 o                         
   5   1   7         95.63         61.33        43.06 o                         
   6   1   7        182.42        154.63        36.92 o                         
   7   1   7       4782.68       4350.98        65.85 o                         
   8   1   7        534.73        636.50        75.83 o                         
   9   1   7       1424.55       1261.95        52.73 o                         
  10   1   7          1.57         -4.85        37.10 o                         
  11   1   7        299.02        377.70        62.13 o                         
  12   1   7        318.00        369.47        44.90 o                         
  13   1   7        458.69        505.05        44.59 o                         
  14   1   7        193.65        238.94        55.45 o                         
  15   1   7         39.70        -21.79        42.79 o                         
  16   1   7        390.56        440.27        57.30 o                         
  17   1   7          5.24         29.84        45.68 o                         
 -19   2   7        218.92        146.89       126.72 o                         
 -18   2   7          3.17         26.50        74.09 o                         
 -17   2   7        316.30        283.97       244.64 o                         
 -16   2   7        288.88        432.82       136.57 o                         
 -15   2   7        323.96        379.52        64.12 o                         
 -14   2   7       1910.07       2138.87       336.62 o                         
 -13   2   7          8.26         -1.18        70.70 o                         
 -12   2   7        172.54        197.44        92.22 o                         
 -11   2   7       6416.66       7362.36       139.23 o                         
 -10   2   7        486.97        460.43        70.98 o                         
  -9   2   7       4149.19       4378.08        98.97 o                         
  -8   2   7         29.19         22.79        51.65 o                         
  -7   2   7        314.47        314.51        42.98 o                         
  -6   2   7      12787.69      10863.69       122.01 o                         
  -5   2   7          7.04         18.33       142.08 o                         
  -4   2   7       8911.03       9601.20       316.61 o                         
  -3   2   7       1008.83       1222.99        84.41 o                         
  -2   2   7        337.87        227.07        41.24 o                         
  -1   2   7      14065.87      15246.50       331.77 o                         
   0   2   7       4235.49       3551.29        85.41 o                         
   1   2   7       6315.48       6044.18        98.69 o                         
   2   2   7        274.04        255.74        39.92 o                         
   3   2   7        282.35        199.90        65.95 o                         
   4   2   7       3609.30       3734.98       245.08 o                         
   5   2   7       6863.57       7545.82       427.13 o                         
   6   2   7       2190.05       2230.08        71.25 o                         
   7   2   7        445.98        413.06        50.02 o                         
   8   2   7       1117.64       1110.95        47.21 o                         
   9   2   7         20.97         74.14        44.05 o                         
  10   2   7       3247.56       3947.16       162.94 o                         
  11   2   7          0.32         13.63        41.45 o                         
  12   2   7        719.50        730.83        55.14 o                         
  13   2   7          1.62         29.42        45.82 o                         
  14   2   7         51.13        -54.08        54.08 o                         
  15   2   7        671.48        656.43        95.87 o                         
  16   2   7         16.30          6.70        36.35 o                         
 -19   3   7          8.08        -26.38        72.09 o                         
 -18   3   7         46.23        -28.99        77.42 o                         
 -17   3   7        106.16         54.26        71.10 o                         
 -16   3   7         15.03         -0.25        67.51 o                         
 -15   3   7        607.69        592.72        67.26 o                         
 -14   3   7         67.71        104.18        81.75 o                         
 -13   3   7          0.70         -7.56        69.12 o                         
 -12   3   7       1255.25       1332.85        69.86 o                         
 -11   3   7       1226.29       1337.92        83.61 o                         
 -10   3   7       1233.74       1247.50        59.71 o                         
  -9   3   7        529.25        533.76        68.50 o                         
  -8   3   7        131.84         43.85        41.62 o                         
  -7   3   7        780.67        688.84        49.18 o                         
  -6   3   7        753.00        652.92        62.55 o                         
  -5   3   7       1577.92       1620.35       210.83 o                         
  -4   3   7       1505.52       1225.41        84.71 o                         
  -3   3   7       1606.44       1502.21        78.04 o                         
  -2   3   7         79.56        105.37        58.14 o                         
  -1   3   7        770.73        771.81        60.42 o                         
   0   3   7        398.51        342.03        46.15 o                         
   1   3   7       1185.38       1063.65        52.78 o                         
   2   3   7       1066.59       1161.95        55.37 o                         
   3   3   7        752.04        922.04        51.79 o                         
   4   3   7        607.84        725.11        58.13 o                         
   5   3   7        200.95         95.92        63.14 o                         
   6   3   7        598.85        701.53        43.58 o                         
   7   3   7        610.65        688.62        40.84 o                         
   8   3   7        203.81         54.41        39.74 o                         
   9   3   7         50.36         10.91        36.43 o                         
  10   3   7         30.02         26.91        46.94 o                         
  11   3   7         34.21         36.67        98.04 o                         
  12   3   7        216.97        321.32        41.64 o                         
  13   3   7         10.09        -11.39        39.30 o                         
  14   3   7          1.18        -52.05        53.77 o                         
  15   3   7         55.86         69.33        45.11 o                         
  16   3   7         72.54        115.00        50.86 o                         
 -19   4   7         21.83        121.76        93.27 o                         
 -18   4   7         24.44        136.63        76.06 o                         
 -17   4   7        152.24        227.80        98.23 o                         
 -16   4   7        149.69        228.79        91.04 o                         
 -15   4   7         17.84         65.53        83.36 o                         
 -14   4   7        108.07        194.60        49.42 o                         
 -13   4   7        575.56        625.05        68.38 o                         
 -12   4   7         49.26         70.48        48.19 o                         
 -11   4   7       2315.07       2439.75        87.08 o                         
 -10   4   7        289.03        295.18        64.41 o                         
  -9   4   7       1187.34       1356.88        69.99 o                         
  -8   4   7       2677.55       2314.52        63.79 o                         
  -7   4   7        397.79        437.76        64.16 o                         
  -6   4   7       1196.67       1336.31        56.61 o                         
  -5   4   7         86.01         85.47        54.64 o                         
  -4   4   7       3428.67       3355.63       271.46 o                         
  -3   4   7       1789.85       2006.60        89.91 o                         
  -2   4   7       2849.59       2691.73        92.10 o                         
  -1   4   7        977.79       1089.56        67.25 o                         
   0   4   7        347.83        382.75        62.25 o                         
   1   4   7       2730.70       2266.07        71.84 o                         
   2   4   7        200.02        127.68        44.65 o                         
   3   4   7       3062.00       3218.38        79.57 o                         
   4   4   7        414.52        318.10        48.91 o                         
   5   4   7        218.71        187.71        46.59 o                         
   6   4   7        864.37        707.05        41.95 o                         
   7   4   7       1083.72       1205.21        66.95 o                         
   8   4   7        300.74        390.33        56.79 o                         
   9   4   7          2.72         50.36        39.46 o                         
  10   4   7         39.45        237.07        64.53 o                         
  11   4   7         87.71         94.63        35.98 o                         
  12   4   7        797.72        915.30       248.30 o                         
  13   4   7        269.95        132.15        48.33 o                         
  14   4   7        143.97        196.92        49.32 o                         
  15   4   7        169.49        184.43        57.24 o                         
  16   4   7          1.67        131.30        71.35 o                         
 -18   5   7         11.77         24.53        70.61 o                         
 -17   5   7        684.05        862.14       106.40 o                         
 -16   5   7         79.53        127.34        79.40 o                         
 -15   5   7         50.55         20.19        59.09 o                         
 -14   5   7       1072.54       1172.43        66.52 o                         
 -13   5   7        127.76         95.75        60.57 o                         
 -12   5   7       1480.46       1649.83        79.52 o                         
 -11   5   7        332.34        233.99        49.92 o                         
 -10   5   7       1305.42       1302.75        69.37 o                         
  -9   5   7       3708.76       3348.96        71.35 o                         
  -8   5   7       2059.89       2114.84        72.46 o                         
  -7   5   7       1956.39       2064.92        70.48 o                         
  -6   5   7       1672.21       1617.00        57.72 o                         
  -5   5   7        789.31        603.88        44.32 o                         
  -4   5   7       2430.99       2508.75       152.98 o                         
  -3   5   7       6781.52       6463.89       344.55 o                         
  -2   5   7       2986.33       2475.30        80.61 o                         
  -1   5   7       4460.94       4647.63       243.28 o                         
   0   5   7       1974.04       2271.12        84.23 o                         
   1   5   7        388.02        430.26        65.19 o                         
   2   5   7       3901.62       3972.89        76.08 o                         
   3   5   7         87.62         49.89        60.08 o                         
   4   5   7       3064.09       3327.09        58.58 o                         
   5   5   7         73.04         86.13        36.61 o                         
   6   5   7       1318.77       1349.72        69.65 o                         
   7   5   7       4653.23       4779.59       136.51 o                         
   8   5   7        177.48         97.51        49.74 o                         
   9   5   7       1234.80       1358.91        64.95 o                         
  10   5   7          6.85        107.99        51.96 o                         
  11   5   7        309.26        480.49        46.64 o                         
  12   5   7        403.11        356.52        58.80 o                         
  13   5   7        268.31        219.45        49.82 o                         
  14   5   7        120.26        133.14        58.60 o                         
  15   5   7         26.46        -49.28        58.61 o                         
 -17   6   7        227.25        115.32        82.50 o                         
 -16   6   7         40.64         42.86        60.57 o                         
 -15   6   7        106.33         84.11        55.25 o                         
 -14   6   7        251.01        198.56        71.23 o                         
 -13   6   7        159.63        211.82        61.07 o                         
 -12   6   7        439.46        389.82        59.83 o                         
 -11   6   7        362.33        437.88        48.80 o                         
 -10   6   7         41.45        112.35        60.94 o                         
  -9   6   7        311.69        356.38        67.88 o                         
  -8   6   7        428.13        548.50        64.04 o                         
  -7   6   7        168.94        124.12        42.86 o                         
  -6   6   7        751.24        761.08        47.21 o                         
  -5   6   7        119.85         30.49        68.62 o                         
  -4   6   7        976.68        975.17        58.86 o                         
  -3   6   7        484.88        543.57        62.33 o                         
  -2   6   7         62.86         99.57        53.81 o                         
  -1   6   7        974.23        945.93       166.79 o                         
   0   6   7       1175.13       1444.49        74.02 o                         
   1   6   7         25.57         81.91        40.66 o                         
   2   6   7        380.72        436.43        72.45 o                         
   3   6   7        220.99        233.79        43.91 o                         
   4   6   7        953.62       1017.39        52.03 o                         
   5   6   7        677.17        669.99       120.59 o                         
   6   6   7         19.36        215.75        74.04 o                         
   7   6   7        494.25        411.68        40.38 o                         
   8   6   7         44.26        108.28        50.47 o                         
   9   6   7        275.79        271.42        58.53 o                         
  10   6   7        146.28         94.26        47.67 o                         
  11   6   7         42.16         39.33        58.15 o                         
  12   6   7         10.86        -47.72        47.72 o                         
  13   6   7          1.84        -40.72        55.18 o                         
  14   6   7         49.02         15.58        56.00 o                         
 -16   7   7        210.37        189.52        63.92 o                         
 -15   7   7        304.07        -53.88        53.88 o                         
 -14   7   7        150.31         96.50        62.68 o                         
 -13   7   7         94.35         34.06        48.06 o                         
 -12   7   7         94.72        119.16        64.41 o                         
 -11   7   7        656.08        755.36        49.92 o                         
 -10   7   7       1417.72       1359.73        55.99 o                         
  -9   7   7          0.64         10.90        61.07 o                         
  -8   7   7        451.59        420.79        56.61 o                         
  -7   7   7       1254.56       1315.40        51.40 o                         
  -6   7   7         84.66        178.31        45.51 o                         
  -5   7   7       4667.37       5267.42       176.27 o                         
  -4   7   7        696.34        466.78       359.60 o                         
  -3   7   7       1205.71       1163.58       118.11 o                         
  -2   7   7       1270.85       1277.98       106.59 o                         
  -1   7   7          4.73        -16.67        57.64 o                         
   0   7   7       1673.88       1817.71        94.08 o                         
   1   7   7        384.99        483.93        56.10 o                         
   2   7   7        193.08        109.71        43.88 o                         
   3   7   7         30.91         64.84        35.54 o                         
   4   7   7        863.14       1120.66        60.70 o                         
   5   7   7        251.82        441.05       110.68 o                         
   6   7   7       1019.44       1178.42        51.98 o                         
   7   7   7         70.31         88.27        58.31 o                         
   8   7   7          1.26          3.91        37.22 o                         
   9   7   7        938.13       1070.78        48.73 o                         
  10   7   7         64.80         17.32        66.94 o                         
  11   7   7        172.99        195.46        46.66 o                         
  12   7   7          1.97         81.27        68.89 o                         
  13   7   7         45.03         -0.20        51.43 o                         
 -14   8   7          0.12        -22.79        69.00 o                         
 -13   8   7        342.76        488.92        51.16 o                         
 -12   8   7          0.23        -26.88        47.69 o                         
 -11   8   7        754.20       1079.28        76.55 o                         
 -10   8   7         19.00         38.90        47.19 o                         
  -9   8   7        262.49        337.18        64.16 o                         
  -8   8   7        466.48        415.97        45.72 o                         
  -7   8   7        211.86        228.31        39.42 o                         
  -6   8   7        263.81        336.78        55.53 o                         
  -5   8   7        217.92        123.31        63.42 o                         
  -4   8   7       1276.06       1467.10        96.74 o                         
  -3   8   7        298.97        292.55        56.02 o                         
  -2   8   7       1019.83        992.32        49.42 o                         
  -1   8   7        398.33        451.38       109.50 o                         
   0   8   7        101.00        142.17        58.02 o                         
   1   8   7       1683.49       1905.25        46.90 o                         
   2   8   7        258.58        216.70        58.46 o                         
   3   8   7       1750.38       2139.44        54.38 o                         
   4   8   7         11.84         44.79        49.78 o                         
   5   8   7        389.00        513.06        54.34 o                         
   6   8   7        670.22        958.91        50.17 o                         
   7   8   7        341.24        450.66        58.73 o                         
   8   8   7        359.94        452.93        55.92 o                         
   9   8   7          7.16        -32.21        50.89 o                         
  10   8   7        225.87        178.02        54.03 o                         
  11   8   7        188.41        147.62        55.07 o                         
 -13   9   7         29.29         -4.34        67.88 o                         
 -12   9   7          4.14        -61.69        70.98 o                         
 -11   9   7         16.21         40.38        69.37 o                         
 -10   9   7          4.22         46.82        52.52 o                         
  -9   9   7        168.56        264.20        53.30 o                         
  -8   9   7         51.79        130.83        50.71 o                         
  -7   9   7        106.33         97.67        43.64 o                         
  -6   9   7         52.02        124.18        51.96 o                         
  -5   9   7        270.36        305.37        56.77 o                         
  -4   9   7         35.34         -2.62        58.84 o                         
  -3   9   7        292.79        462.29        57.85 o                         
  -2   9   7          2.38          6.10        41.97 o                         
  -1   9   7        270.91        345.46        92.53 o                         
   0   9   7          1.04         35.33        45.79 o                         
   1   9   7         69.66         34.95        45.13 o                         
   2   9   7        260.38        264.41        40.87 o                         
   3   9   7        131.90        117.16        63.76 o                         
   4   9   7        135.67        288.48        61.57 o                         
   5   9   7          2.81        -45.42        45.42 o                         
   6   9   7          8.85         67.01        61.37 o                         
   7   9   7        132.46        166.57        60.11 o                         
   8   9   7          0.03        -49.51        49.51 o                         
   9   9   7         52.72         55.18        62.47 o                         
  10   9   7          0.80        -19.00        46.62 o                         
 -10  10   7          7.84        153.10        62.31 o                         
  -9  10   7         11.91         12.94        44.29 o                         
  -8  10   7        222.36        304.42        49.94 o                         
  -7  10   7        122.68        103.64        45.99 o                         
  -6  10   7         33.91         32.39        43.86 o                         
  -5  10   7          0.04        -54.62        54.62 o                         
  -4  10   7         28.27         18.18        53.81 o                         
  -3  10   7         54.75        129.50        52.27 o                         
  -2  10   7        503.54        486.21        79.96 o                         
  -1  10   7          1.36         21.28        44.22 o                         
   0  10   7          5.32        -18.50        54.09 o                         
   1  10   7         92.34         72.91        36.50 o                         
   2  10   7         10.03        -30.54        36.44 o                         
   3  10   7        532.29        882.23        77.11 o                         
   4  10   7         35.85         42.29        41.53 o                         
   5  10   7        111.01         39.52        45.57 o                         
   6  10   7        159.48        292.80        90.12 o                         
   7  10   7         10.25        -28.05        44.13 o                         
  -7  11   7         77.97         58.75        26.19 o                         
  -6  11   7          7.38        -10.46        56.54 o                         
  -5  11   7        470.23        680.11        50.49 o                         
  -4  11   7         63.61        -27.72        51.00 o                         
  -3  11   7        175.23        123.64        48.12 o                         
  -2  11   7         74.07        141.31        55.83 o                         
  -1  11   7        177.57        364.42        56.59 o                         
   0  11   7        510.20        468.89        76.92 o                         
   1  11   7        152.93         65.39        61.18 o                         
   2  11   7        296.52        304.74        46.03 o                         
   3  11   7          7.18         -2.62        34.73 o                         
   4  11   7        157.33        196.39        89.99 o                         
 -19   0   8         41.76         54.75        91.29 o                         
 -18   0   8         15.55        -17.09        83.86 o                         
 -17   0   8       1234.81       1136.39       109.63 o                         
 -16   0   8        571.74        574.76       102.69 o                         
 -15   0   8         90.81        137.37        94.64 o                         
 -14   0   8        286.11        453.24       114.95 o                         
 -13   0   8        204.84        196.58        88.69 o                         
 -12   0   8        264.54        302.49        94.02 o                         
 -11   0   8       3334.50       3172.69       121.64 o                         
 -10   0   8       6037.50       6371.52       158.06 o                         
  -9   0   8         46.81        134.03        69.99 o                         
  -8   0   8       8178.77       9099.89       165.86 o                         
  -7   0   8        747.31        705.69        68.38 o                         
  -6   0   8      14908.63      17798.70       213.06 o                         
  -5   0   8         43.61         69.12        66.15 o                         
  -4   0   8        325.54        379.66        72.22 o                         
  -3   0   8       8370.36      10059.27       160.66 o                         
  -2   0   8       1411.96       1084.73        65.53 o                         
  -1   0   8       2340.02       2819.67       184.38 o                         
   0   0   8       1100.89       1180.06        61.44 o                         
   1   0   8       2213.17       2201.62        60.24 o                         
   2   0   8       9621.08      10805.19       518.77 o                         
   3   0   8       6625.65       6054.13       129.38 o                         
   4   0   8       3646.85       3972.39       158.86 o                         
   5   0   8       2773.54       2560.40        77.67 o                         
   6   0   8       3370.06       3290.73       122.57 o                         
   7   0   8        448.87        522.68        52.61 o                         
   8   0   8       5866.53       6466.55        99.00 o                         
   9   0   8       1000.51       1038.51        78.35 o                         
  10   0   8        277.52        418.82       153.41 o                         
  11   0   8        863.15       1042.50        70.55 o                         
  12   0   8          6.71        -57.41        66.21 o                         
  13   0   8       1409.52       1368.81        69.41 o                         
  14   0   8          1.33        -15.51        57.30 o                         
  15   0   8        344.64        484.28       142.20 o                         
  16   0   8         59.37         23.28       205.32 o                         
 -19   1   8        136.17        184.74        67.85 o                         
 -18   1   8        156.21        205.16        65.19 o                         
 -17   1   8          1.88         31.97        60.25 o                         
 -16   1   8        249.90        306.56        72.64 o                         
 -15   1   8        180.35        180.04        72.11 o                         
 -14   1   8        384.34        421.80        76.30 o                         
 -13   1   8          3.27          3.86        54.48 o                         
 -12   1   8         24.09        -17.85        60.16 o                         
 -11   1   8       1928.00       2148.46       168.03 o                         
 -10   1   8        335.32        301.71        62.12 o                         
  -9   1   8       2079.76       2086.56        98.97 o                         
  -8   1   8       1919.83       1892.27        57.60 o                         
  -7   1   8         12.98         17.28        35.08 o                         
  -6   1   8       1358.63       1826.59       121.76 o                         
  -5   1   8       2646.76       2796.37        73.13 o                         
  -4   1   8       4626.81       6028.37        94.05 o                         
  -3   1   8       3250.16       3051.67       349.13 o                         
  -2   1   8        551.25        421.86        41.19 o                         
  -1   1   8        127.70        145.96        41.15 o                         
   0   1   8       9130.68       9109.78       180.91 o                         
   1   1   8       1419.74       1684.34        63.91 o                         
   2   1   8       2542.96       2624.19        77.75 o                         
   3   1   8          9.07         44.56        32.68 o                         
   4   1   8        102.61        152.11        40.76 o                         
   5   1   8       4717.50       5276.51        86.47 o                         
   6   1   8        140.73        117.54        42.92 o                         
   7   1   8        886.80        886.98        43.47 o                         
   8   1   8        354.89        399.53        56.36 o                         
   9   1   8        228.32        261.65        53.07 o                         
  10   1   8        925.21       1079.58        54.03 o                         
  11   1   8        144.15        208.66        66.11 o                         
  12   1   8        497.81        531.03        60.49 o                         
  13   1   8         68.06          9.35        62.92 o                         
  14   1   8         95.56         36.96        54.54 o                         
  15   1   8         66.39         80.37        49.35 o                         
  16   1   8        179.88        134.89        57.15 o                         
 -19   2   8         63.23         39.30        71.07 o                         
 -18   2   8         10.61        -12.17        78.98 o                         
 -17   2   8          2.98        -23.39        77.67 o                         
 -16   2   8         16.39         45.08        58.94 o                         
 -15   2   8          3.63         30.75        75.39 o                         
 -14   2   8        479.32        604.12        96.37 o                         
 -13   2   8        108.08        171.68        58.71 o                         
 -12   2   8        207.89        272.02        83.49 o                         
 -11   2   8         49.73         57.72        70.61 o                         
 -10   2   8        462.30        381.27        51.03 o                         
  -9   2   8        884.73        898.43        53.26 o                         
  -8   2   8        824.23        836.37        50.29 o                         
  -7   2   8        729.26        838.36        55.37 o                         
  -6   2   8        737.03        653.87        41.06 o                         
  -5   2   8        800.47        849.50       173.05 o                         
  -4   2   8         84.19        211.69       129.32 o                         
  -3   2   8       1179.80       1345.27        51.46 o                         
  -2   2   8          1.45          5.33        39.26 o                         
  -1   2   8       2273.30       2907.36        80.06 o                         
   0   2   8         54.21         27.70        39.38 o                         
   1   2   8        481.59        516.78        56.26 o                         
   2   2   8        256.76        146.57        51.66 o                         
   3   2   8        542.84        597.04        50.57 o                         
   4   2   8       1225.48       1053.24        44.11 o                         
   5   2   8        115.30         34.58        41.35 o                         
   6   2   8        789.54        527.09        44.42 o                         
   7   2   8        136.11        165.43        46.44 o                         
   8   2   8        558.20        464.61        39.66 o                         
   9   2   8        487.47        468.84        38.17 o                         
  10   2   8        218.96        303.94        56.69 o                         
  11   2   8        253.36        265.97        45.54 o                         
  12   2   8         27.62         39.82        47.07 o                         
  13   2   8          3.03         56.71        73.76 o                         
  14   2   8          0.67        -24.68        54.58 o                         
  15   2   8         64.58         14.00        48.16 o                         
  16   2   8         49.94         60.75        55.38 o                         
 -19   3   8         76.21         69.24        76.30 o                         
 -18   3   8         33.57         57.48        70.23 o                         
 -17   3   8         11.59         48.31        64.78 o                         
 -16   3   8        769.23        758.21        92.41 o                         
 -15   3   8         12.77        -36.17        86.46 o                         
 -14   3   8       2826.78       3163.28       105.41 o                         
 -13   3   8         43.31        -41.00        68.38 o                         
 -12   3   8          2.10        -25.27        69.00 o                         
 -11   3   8        778.60        740.99        55.87 o                         
 -10   3   8        183.28        247.12        65.16 o                         
  -9   3   8       4501.14       4799.86        97.98 o                         
  -8   3   8        649.54        627.40        66.89 o                         
  -7   3   8       1297.00       1112.36        54.75 o                         
  -6   3   8       3621.47       3516.43        71.72 o                         
  -5   3   8       4464.90       3833.91       182.96 o                         
  -4   3   8       2973.76       2934.84       132.79 o                         
  -3   3   8       7919.06       7720.68       563.86 o                         
  -2   3   8       1817.68       1953.37        65.62 o                         
  -1   3   8       1407.79       1409.03        55.37 o                         
   0   3   8       8791.25       7771.25        91.52 o                         
   1   3   8       1350.77       1327.19        74.26 o                         
   2   3   8      11380.99      13099.26       251.77 o                         
   3   3   8       8601.72       9071.48       162.29 o                         
   4   3   8        227.62        318.39        52.65 o                         
   5   3   8       3668.96       3603.61        80.08 o                         
   6   3   8         87.67        163.70        36.05 o                         
   7   3   8       3546.33       3648.81       124.12 o                         
   8   3   8          5.24         31.26        30.70 o                         
   9   3   8        965.45       1033.46        44.00 o                         
  10   3   8       1776.16       1723.48        52.40 o                         
  11   3   8        324.99        333.67        51.09 o                         
  12   3   8       1768.34       1699.44        73.03 o                         
  13   3   8          2.44         43.20        36.76 o                         
  14   3   8        288.53        329.28        65.58 o                         
  15   3   8        180.36        125.50        54.11 o                         
 -18   4   8         13.85        -26.88        73.58 o                         
 -17   4   8         81.83         91.54        66.89 o                         
 -16   4   8       1527.50       1870.82        86.96 o                         
 -15   4   8          1.03         30.84        71.10 o                         
 -14   4   8        632.98        674.60        78.16 o                         
 -13   4   8        101.68        194.60        46.45 o                         
 -12   4   8        391.64        390.07        48.93 o                         
 -11   4   8       2078.58       2087.84        80.76 o                         
 -10   4   8        222.07        317.98        46.70 o                         
  -9   4   8        416.58        453.12        46.82 o                         
  -8   4   8       1951.69       2086.97        69.74 o                         
  -7   4   8        144.23         89.56        57.97 o                         
  -6   4   8       1597.87       1308.94        53.88 o                         
  -5   4   8        260.49        262.68        75.78 o                         
  -4   4   8        126.49        219.00        62.94 o                         
  -3   4   8       2470.38       2504.96       109.56 o                         
  -2   4   8        915.00        688.32        73.64 o                         
  -1   4   8       3800.00       3594.65       148.40 o                         
   0   4   8       1709.62       1918.73        49.36 o                         
   1   4   8        159.24        174.59        37.73 o                         
   2   4   8       2042.66       1806.91        76.77 o                         
   3   4   8       1191.22       1187.09        49.65 o                         
   4   4   8       1414.17       1532.54        57.65 o                         
   5   4   8        185.93        130.56        72.66 o                         
   6   4   8          6.82          9.75        50.39 o                         
   7   4   8        320.80        464.82        55.43 o                         
   8   4   8       2047.01       2653.69        76.40 o                         
   9   4   8          8.96        -15.05        43.49 o                         
  10   4   8        423.68        421.76        49.48 o                         
  11   4   8        172.07        180.87        57.59 o                         
  12   4   8          5.83         41.05        47.42 o                         
  13   4   8        539.15        591.32        69.91 o                         
  14   4   8          3.53        -42.31        42.31 o                         
  15   4   8        232.37        150.49        74.69 o                         
 -18   5   8         85.95        124.99        71.60 o                         
 -17   5   8        121.15        136.13        91.42 o                         
 -16   5   8         90.24        251.58        87.82 o                         
 -15   5   8          3.30        -61.44        80.76 o                         
 -14   5   8        131.67         67.26        64.78 o                         
 -13   5   8        450.52        358.85        52.15 o                         
 -12   5   8        529.87        504.77        52.27 o                         
 -11   5   8        280.13        363.44        64.54 o                         
 -10   5   8          4.65         19.57        45.09 o                         
  -9   5   8         78.18        141.83        61.69 o                         
  -8   5   8        516.33        503.04        62.68 o                         
  -7   5   8       1771.55       1610.94        53.39 o                         
  -6   5   8        506.54        357.24        43.48 o                         
  -5   5   8         21.27         -1.09        49.49 o                         
  -4   5   8        328.51        337.14        59.36 o                         
  -3   5   8        510.12        533.93        58.92 o                         
  -2   5   8       4541.21       4682.49       194.85 o                         
  -1   5   8       3347.98       3273.02       105.54 o                         
   0   5   8       2336.95       2280.79        64.60 o                         
   1   5   8       1923.12       2075.59        85.23 o                         
   2   5   8          2.13         -3.00        41.78 o                         
   3   5   8        586.23        476.64        95.94 o                         
   4   5   8        273.05        243.03        52.56 o                         
   5   5   8         57.39         57.64        36.37 o                         
   6   5   8        534.44        481.57        49.46 o                         
   7   5   8        137.22        -14.33        67.28 o                         
   8   5   8        208.71         62.17        39.33 o                         
   9   5   8        655.68        598.96        55.31 o                         
  10   5   8         41.88         64.88        45.27 o                         
  11   5   8         56.51        107.56        49.79 o                         
  12   5   8         78.13         84.51        57.08 o                         
  13   5   8          1.18         50.20        48.69 o                         
  14   5   8         54.57         10.61        50.95 o                         
 -17   6   8         53.90        132.17        82.25 o                         
 -16   6   8         68.12          2.73        70.61 o                         
 -15   6   8        117.31        153.10        62.06 o                         
 -14   6   8         51.92        -11.15        48.43 o                         
 -13   6   8        463.10        375.58        50.17 o                         
 -12   6   8         10.48         21.06        63.05 o                         
 -11   6   8          5.57          6.94        44.10 o                         
 -10   6   8        456.36        574.64        51.65 o                         
  -9   6   8         28.77        -40.13        46.20 o                         
  -8   6   8       1963.87       1879.24        63.79 o                         
  -7   6   8          6.12         29.61        57.85 o                         
  -6   6   8       1290.42       1432.71        70.73 o                         
  -5   6   8        375.88        353.90        51.08 o                         
  -4   6   8        413.50        338.51        50.28 o                         
  -3   6   8        594.10        489.77       118.85 o                         
  -2   6   8        431.79        453.84        57.29 o                         
  -1   6   8       1825.79       1673.31       102.19 o                         
   0   6   8         49.66         24.99        49.83 o                         
   1   6   8       2576.16       2588.18        59.73 o                         
   2   6   8        615.24        615.00        45.67 o                         
   3   6   8        721.18        765.55        40.82 o                         
   4   6   8       1882.92       2056.00        68.88 o                         
   5   6   8        252.58        276.76        49.74 o                         
   6   6   8       1511.33       1783.31        53.51 o                         
   7   6   8          0.46         29.91        59.03 o                         
   8   6   8        192.90        285.61        40.79 o                         
   9   6   8        475.85        426.21        73.21 o                         
  10   6   8        658.82        927.12        76.17 o                         
  11   6   8        442.10        501.18       167.16 o                         
  12   6   8         79.96        181.19        62.62 o                         
  13   6   8        239.96        171.18        60.17 o                         
 -15   7   8         22.53         87.08        48.93 o                         
 -14   7   8        132.15         -4.09        69.24 o                         
 -13   7   8          7.05         -8.05        46.82 o                         
 -12   7   8          7.29        -16.85        63.79 o                         
 -11   7   8        343.58        428.10        63.79 o                         
 -10   7   8        103.08         97.49        43.48 o                         
  -9   7   8        415.74        464.27        47.44 o                         
  -8   7   8        411.54         95.26        62.55 o                         
  -7   7   8        420.67        433.05        63.92 o                         
  -6   7   8        479.73        381.63        66.21 o                         
  -5   7   8         96.19         73.46        41.27 o                         
  -4   7   8       2086.39       2424.07       100.58 o                         
  -3   7   8         52.14         65.05        35.65 o                         
  -2   7   8          3.00         30.04        56.15 o                         
  -1   7   8         21.02         43.20        56.16 o                         
   0   7   8       1284.07       1315.75        65.69 o                         
   1   7   8        192.32          1.23        34.83 o                         
   2   7   8       1045.26       1226.50        70.30 o                         
   3   7   8          6.29          1.95        36.62 o                         
   4   7   8          0.95         55.98        51.46 o                         
   5   7   8        800.95        871.50        45.95 o                         
   6   7   8         21.10         39.33        53.68 o                         
   7   7   8        959.30       1172.96        65.57 o                         
   8   7   8          1.07        -20.30        45.30 o                         
   9   7   8        229.72        307.58        49.18 o                         
  10   7   8        449.52        284.33        62.65 o                         
  11   7   8         79.06        177.06        55.20 o                         
  12   7   8        136.63        101.43        56.33 o                         
 -14   8   8          2.42        -60.70        61.69 o                         
 -13   8   8         10.70          4.83        45.96 o                         
 -12   8   8         11.13         21.18        59.46 o                         
 -11   8   8        119.38        214.42        66.27 o                         
 -10   8   8        309.72        463.03        50.54 o                         
  -9   8   8        364.76        453.24        68.00 o                         
  -8   8   8        153.48        141.83        48.68 o                         
  -7   8   8          2.76         -7.40        43.89 o                         
  -6   8   8        172.77        150.65        43.77 o                         
  -5   8   8        539.03        567.02        46.17 o                         
  -4   8   8        177.26         12.75       166.73 o                         
  -3   8   8         18.12         70.70        65.90 o                         
  -2   8   8         20.44         63.33        54.46 o                         
  -1   8   8          4.49        -66.97        66.97 o                         
   0   8   8        157.05         93.38        47.74 o                         
   1   8   8        600.37        703.39        42.79 o                         
   2   8   8         37.75         21.76        48.89 o                         
   3   8   8          0.24          2.46        44.99 o                         
   4   8   8         67.68         62.97        40.86 o                         
   5   8   8         91.08         13.40        42.02 o                         
   6   8   8        318.12        336.20        48.36 o                         
   7   8   8         19.25        -51.29        52.72 o                         
   8   8   8         11.69         -9.99        42.45 o                         
   9   8   8          6.17         18.67        43.17 o                         
  10   8   8          0.56        -47.02        47.02 o                         
  11   8   8         22.37         14.62        59.58 o                         
 -12   9   8        230.28        349.44        78.78 o                         
 -11   9   8        107.32        155.83        71.10 o                         
 -10   9   8         27.38        -46.45        50.66 o                         
  -9   9   8        241.48        398.99        55.00 o                         
  -8   9   8        198.51        266.07        55.62 o                         
  -7   9   8       1748.88       1965.14        65.31 o                         
  -6   9   8        424.72        572.48       336.68 o                         
  -5   9   8        116.75        151.96        52.92 o                         
  -4   9   8        309.65        310.91        55.47 o                         
  -3   9   8          4.65        -45.74        45.74 o                         
  -2   9   8       1198.52       1341.50       230.65 o                         
  -1   9   8        111.43         74.76        50.64 o                         
   0   9   8        282.16        341.28        65.75 o                         
   1   9   8        305.28        241.44        54.42 o                         
   2   9   8        290.72        498.80        52.66 o                         
   3   9   8        739.17        694.13        49.14 o                         
   4   9   8        333.88        425.53        66.48 o                         
   5   9   8        189.31        139.70        57.15 o                         
   6   9   8         33.89         52.45        45.82 o                         
   7   9   8        289.94        520.02        71.37 o                         
   8   9   8        116.37        120.23        39.75 o                         
   9   9   8        335.52        419.24        42.05 o                         
 -10  10   8        134.66        162.52        63.30 o                         
  -9  10   8         62.11        101.20        50.17 o                         
  -8  10   8        201.14        286.54        49.86 o                         
  -7  10   8          4.55          9.37        46.80 o                         
  -6  10   8         37.54         -2.85        60.57 o                         
  -5  10   8        145.69        156.26        68.93 o                         
  -4  10   8         20.65         20.38        43.67 o                         
  -3  10   8        120.43         62.96        43.77 o                         
  -2  10   8          5.05        -19.93        51.10 o                         
  -1  10   8        449.36        555.30        45.76 o                         
   0  10   8         29.62        131.31        58.35 o                         
   1  10   8        207.87        115.28        43.49 o                         
   2  10   8         17.04        -45.38        53.89 o                         
   3  10   8         15.67         23.39        44.51 o                         
   4  10   8        225.69        -20.27        66.27 o                         
   5  10   8         33.64        -43.08        43.08 o                         
   6  10   8        213.74        233.94        59.67 o                         
  -5  11   8          0.00         78.72        62.99 o                         
  -4  11   8          6.81        -34.82        74.63 o                         
  -3  11   8          2.72         80.16        55.09 o                         
  -2  11   8        115.91        194.51        68.87 o                         
  -1  11   8          6.03         18.85        45.96 o                         
   0  11   8         13.17         74.45        68.11 o                         
   1  11   8          1.99        -13.59        44.28 o                         
 -19   1   9        205.84        246.39        70.87 o                         
 -18   1   9          6.84         25.96        70.25 o                         
 -17   1   9        545.31        570.39        81.94 o                         
 -16   1   9         66.42        106.80        71.75 o                         
 -15   1   9          0.23         33.19        65.96 o                         
 -14   1   9        346.04        455.30        70.81 o                         
 -13   1   9        639.04        719.60        75.46 o                         
 -12   1   9        274.54        316.67        61.96 o                         
 -11   1   9       2079.52       2284.88        84.28 o                         
 -10   1   9        623.82        748.50        58.16 o                         
  -9   1   9        157.65        190.48        43.60 o                         
  -8   1   9       4282.62       4727.49       116.89 o                         
  -7   1   9        125.47        100.38        35.90 o                         
  -6   1   9       1637.64       1926.35        64.83 o                         
  -5   1   9        269.70        394.05        44.89 o                         
  -4   1   9        248.51        246.17        47.06 o                         
  -3   1   9       1595.06       1678.20       233.00 o                         
  -2   1   9        308.27        389.96        38.14 o                         
  -1   1   9       2006.52       2430.73        73.74 o                         
   0   1   9       2359.32       2567.37        64.96 o                         
   1   1   9         56.91         82.35        38.76 o                         
   2   1   9        146.77        108.24        49.80 o                         
   3   1   9       3585.61       4224.94        64.90 o                         
   4   1   9        222.19        272.75        66.89 o                         
   5   1   9       4589.83       5041.40        76.26 o                         
   6   1   9       2134.97       2744.80        59.80 o                         
   7   1   9        131.66         93.51        37.48 o                         
   8   1   9       1602.13       1854.34        70.30 o                         
   9   1   9        137.90        102.11        50.09 o                         
  10   1   9        250.18        136.61        48.25 o                         
  11   1   9         78.13         72.31        46.26 o                         
  12   1   9        491.09        490.70        75.81 o                         
  13   1   9        307.97        160.88        60.65 o                         
  14   1   9        208.56        127.47        42.61 o                         
  15   1   9        485.93        367.06        50.07 o                         
 -19   2   9        182.91         15.11        93.40 o                         
 -18   2   9         36.26         99.59        91.79 o                         
 -17   2   9        114.01        191.50        97.11 o                         
 -16   2   9        149.01        239.69        83.12 o                         
 -15   2   9         64.38         20.07        83.61 o                         
 -14   2   9        507.44        615.76        86.71 o                         
 -13   2   9       1685.81       1972.14        97.73 o                         
 -12   2   9        172.62         79.15        69.62 o                         
 -11   2   9       2292.20       2978.09       101.45 o                         
 -10   2   9        304.35        210.58        47.81 o                         
  -9   2   9       2620.71       3009.68        87.45 o                         
  -8   2   9       1222.68       1117.06        51.28 o                         
  -7   2   9       3865.37       3765.00       127.28 o                         
  -6   2   9        297.60        437.88       155.71 o                         
  -5   2   9       2152.61       2534.27       184.57 o                         
  -4   2   9       1071.87       1104.38        55.81 o                         
  -3   2   9       2498.89       3158.02        98.12 o                         
  -2   2   9         50.43         78.04        44.86 o                         
  -1   2   9        296.23        312.04        62.23 o                         
   0   2   9       4147.03       4918.91       454.35 o                         
   1   2   9        592.86        575.29        57.63 o                         
   2   2   9       1355.66       1528.26        63.65 o                         
   3   2   9       1347.40       1538.49        59.45 o                         
   4   2   9         89.39         92.97        47.58 o                         
   5   2   9        681.65        722.55        50.11 o                         
   6   2   9       1238.20       1428.72        47.28 o                         
   7   2   9        568.55        573.95        48.20 o                         
   8   2   9        642.24        671.14        69.98 o                         
   9   2   9        276.40        212.94        43.14 o                         
  10   2   9         94.23        110.95        50.58 o                         
  11   2   9       1226.57       1368.11        68.86 o                         
  12   2   9         66.39        -30.93        41.49 o                         
  13   2   9        227.47        168.37        46.58 o                         
  14   2   9        105.33         79.95        46.04 o                         
  15   2   9         36.42        125.43        47.29 o                         
 -18   3   9         47.70        170.94        89.19 o                         
 -17   3   9        119.73        110.49        71.97 o                         
 -16   3   9        143.26        -21.80        84.36 o                         
 -15   3   9         82.67         86.83        79.28 o                         
 -14   3   9        275.09        431.56        64.16 o                         
 -13   3   9         20.50         85.35        60.32 o                         
 -12   3   9         64.14        162.64        72.71 o                         
 -11   3   9        203.92        259.38        47.94 o                         
 -10   3   9        270.58        260.13        45.09 o                         
  -9   3   9        184.40        115.32        60.70 o                         
  -8   3   9        348.06        378.18        58.59 o                         
  -7   3   9        671.32        712.63        46.95 o                         
  -6   3   9        173.37        239.07       139.23 o                         
  -5   3   9       3015.96       2765.90       153.23 o                         
  -4   3   9        665.61        536.38        66.39 o                         
  -3   3   9        969.35       1074.73        46.42 o                         
  -2   3   9         12.93         21.29        37.97 o                         
  -1   3   9        621.24        636.21        57.17 o                         
   0   3   9        341.97        246.10        39.65 o                         
   1   3   9        600.24        643.84        55.73 o                         
   2   3   9       2518.58       2969.44       124.92 o                         
   3   3   9        383.23        429.47        52.75 o                         
   4   3   9        466.20        571.15        45.73 o                         
   5   3   9        177.73        156.73        37.31 o                         
   6   3   9         70.92         78.55        53.60 o                         
   7   3   9        134.74         23.56        39.10 o                         
   8   3   9        142.29        194.23        39.38 o                         
   9   3   9          0.97        -41.50        41.50 o                         
  10   3   9         23.56         -1.20        40.62 o                         
  11   3   9         61.09        100.98        41.41 o                         
  12   3   9          9.70         36.07        57.53 o                         
  13   3   9        156.76        148.04        82.31 o                         
  14   3   9         27.55          7.30        45.64 o                         
 -18   4   9         91.44        200.92        92.16 o                         
 -17   4   9         80.55         69.00        65.65 o                         
 -16   4   9          9.93        -10.28        71.35 o                         
 -15   4   9         71.00         47.32        78.41 o                         
 -14   4   9        245.30        115.08        57.60 o                         
 -13   4   9        404.88        364.80        68.25 o                         
 -12   4   9        244.41        201.91        60.82 o                         
 -11   4   9        437.85        498.45        61.56 o                         
 -10   4   9        106.20         39.39        59.71 o                         
  -9   4   9         13.56         25.39        41.99 o                         
  -8   4   9         75.44         60.45        39.39 o                         
  -7   4   9        232.71        185.43        51.78 o                         
  -6   4   9         15.23         53.14        53.88 o                         
  -5   4   9        257.52        215.66        96.50 o                         
  -4   4   9        515.06        589.78        60.55 o                         
  -3   4   9       2213.84       2298.86        83.19 o                         
  -2   4   9        148.49        103.93        40.44 o                         
  -1   4   9         18.15         32.91        38.18 o                         
   0   4   9         56.75         39.75        43.84 o                         
   1   4   9        104.85         20.88        53.73 o                         
   2   4   9        512.03        489.54        46.26 o                         
   3   4   9         18.10         19.58        47.77 o                         
   4   4   9        792.35        933.58        65.58 o                         
   5   4   9          6.56         10.01        39.18 o                         
   6   4   9        690.36        585.42        68.76 o                         
   7   4   9        555.44        386.57        66.19 o                         
   8   4   9        251.49        290.48        43.14 o                         
   9   4   9        683.38        775.87        98.85 o                         
  10   4   9          0.92         88.97        48.13 o                         
  11   4   9        383.78        359.48        42.32 o                         
  12   4   9        140.24        170.04        55.98 o                         
  13   4   9        222.74         59.84        59.94 o                         
  14   4   9        201.45        142.32        55.20 o                         
 -17   5   9        255.87        154.34        88.20 o                         
 -16   5   9         11.75         73.70        85.72 o                         
 -15   5   9         14.09        113.09        72.34 o                         
 -14   5   9        228.29        270.78        53.02 o                         
 -13   5   9        454.50        378.42        61.19 o                         
 -12   5   9         77.15         66.64        61.94 o                         
 -11   5   9        743.57        604.86        49.30 o                         
 -10   5   9         23.76        -49.18        58.96 o                         
  -9   5   9        103.03         48.43        56.11 o                         
  -8   5   9        543.75        499.82        50.79 o                         
  -7   5   9          9.53        101.95        62.06 o                         
  -6   5   9       1680.48       1638.93        58.71 o                         
  -5   5   9         11.63         -6.32        89.93 o                         
  -4   5   9        571.13        527.48        59.64 o                         
  -3   5   9        975.89       1158.31        68.09 o                         
  -2   5   9        988.34        942.91        64.53 o                         
  -1   5   9       4401.10       5245.03       181.66 o                         
   0   5   9        149.56        223.73        46.03 o                         
   1   5   9         10.63         39.44        54.95 o                         
   2   5   9         19.50        119.92        57.24 o                         
   3   5   9       1787.47       1546.48        50.06 o                         
   4   5   9        259.56        236.42        46.12 o                         
   5   5   9       1797.28       1640.45        88.39 o                         
   6   5   9        303.78        362.99        52.86 o                         
   7   5   9          0.25        -50.38        50.38 o                         
   8   5   9        579.14        568.51        57.00 o                         
   9   5   9         15.15        121.03        50.01 o                         
  10   5   9        890.51       -139.17       139.17 o                         
  11   5   9          8.75         96.11        59.79 o                         
  12   5   9         82.31         25.76        47.78 o                         
  13   5   9         50.89         39.90        45.37 o                         
 -16   6   9          1.23          4.21        69.24 o                         
 -15   6   9          2.71          7.31        57.23 o                         
 -14   6   9        111.13        110.74        52.15 o                         
 -13   6   9        356.06        281.06        50.17 o                         
 -12   6   9        156.47        167.60        45.09 o                         
 -11   6   9        110.99        131.18        44.59 o                         
 -10   6   9          2.50        -16.47        41.37 o                         
  -9   6   9        175.88         98.11        54.13 o                         
  -8   6   9       1010.14       1010.41        68.87 o                         
  -7   6   9        294.07        381.89        64.04 o                         
  -6   6   9        684.51        -69.62        69.62 o                         
  -5   6   9        502.02        527.81        52.62 o                         
  -4   6   9         49.68         65.83        58.37 o                         
  -3   6   9        825.35        749.91        56.21 o                         
  -2   6   9        540.83        574.03        58.16 o                         
  -1   6   9        802.39        946.74        46.38 o                         
   0   6   9         83.36        123.91        33.76 o                         
   1   6   9          2.00        -26.67        41.08 o                         
   2   6   9        448.44        415.82        55.37 o                         
   3   6   9        105.09         46.12        46.19 o                         
   4   6   9         22.46         99.67        55.38 o                         
   5   6   9        288.01        249.06        43.32 o                         
   6   6   9          9.62        -34.09        48.04 o                         
   7   6   9          2.65          5.87        55.23 o                         
   8   6   9         18.89        -22.93        45.67 o                         
   9   6   9        133.14        198.12        49.92 o                         
  10   6   9        111.30         30.89        46.14 o                         
  11   6   9         24.01         47.91        45.06 o                         
  12   6   9          4.55         26.78        56.51 o                         
 -15   7   9        344.06        -48.43        48.43 o                         
 -14   7   9         14.08        -13.87        67.39 o                         
 -13   7   9        119.36         58.71        48.93 o                         
 -12   7   9          0.62         17.47        40.26 o                         
 -11   7   9          7.29        -25.52        61.56 o                         
 -10   7   9        631.07        637.93        60.82 o                         
  -9   7   9        349.34        382.26        45.09 o                         
  -8   7   9        340.00        256.29        46.20 o                         
  -7   7   9         51.00         64.04        55.87 o                         
  -6   7   9        139.32        195.05        40.82 o                         
  -5   7   9        238.90        274.09        41.09 o                         
  -4   7   9       2957.42       2971.15       179.12 o                         
  -3   7   9        664.34        774.26        79.59 o                         
  -2   7   9         70.29         52.84        59.58 o                         
  -1   7   9         68.95        140.01        57.11 o                         
   0   7   9         10.61        -56.98        56.99 o                         
   1   7   9       1515.80       1851.97        75.32 o                         
   2   7   9        252.78        225.42        39.34 o                         
   3   7   9         87.12         33.11        62.31 o                         
   4   7   9        301.09        301.25        52.38 o                         
   5   7   9        225.54        191.29        49.43 o                         
   6   7   9        717.91        521.29        56.98 o                         
   7   7   9        415.60        383.44        46.13 o                         
   8   7   9        277.20        274.94        54.93 o                         
   9   7   9         84.16         87.80        44.59 o                         
  10   7   9         87.23        -15.55        39.11 o                         
  11   7   9         30.98         10.20        50.35 o                         
 -13   8   9         36.39         78.04        46.82 o                         
 -12   8   9         94.92        128.58        46.70 o                         
 -11   8   9         93.78        114.46        61.32 o                         
 -10   8   9        253.05        311.04        51.90 o                         
  -9   8   9         55.30        123.37        66.39 o                         
  -8   8   9          0.34         44.10        44.84 o                         
  -7   8   9        148.28        155.58        59.58 o                         
  -6   8   9         35.81         53.02        51.26 o                         
  -5   8   9        357.62        365.30        41.95 o                         
  -4   8   9         22.69         27.22        39.57 o                         
  -3   8   9        267.70        215.28        44.72 o                         
  -2   8   9        294.73        359.75        64.37 o                         
  -1   8   9        107.93         82.46        39.38 o                         
   0   8   9        282.93        219.15        56.46 o                         
   1   8   9          1.43         41.72        67.46 o                         
   2   8   9        400.72        509.90        67.29 o                         
   3   8   9          5.39         46.59        62.10 o                         
   4   8   9        336.64        408.45        72.71 o                         
   5   8   9        166.92         83.88        44.56 o                         
   6   8   9         65.85        136.09        53.38 o                         
   7   8   9        555.46        530.51        64.12 o                         
   8   8   9         15.02        -52.29        52.29 o                         
   9   8   9        132.59         97.63        52.29 o                         
 -11   9   9         12.69         93.89        72.71 o                         
 -10   9   9         12.33         85.59        68.50 o                         
  -9   9   9         54.89         14.62        52.15 o                         
  -8   9   9         22.75         32.58        53.14 o                         
  -7   9   9        177.85        128.73        40.92 o                         
  -6   9   9         45.94         53.23        46.26 o                         
  -5   9   9        330.32        393.69        46.96 o                         
  -4   9   9        228.77        232.93        44.22 o                         
  -3   9   9         70.79         64.37        51.86 o                         
  -2   9   9          4.60        -31.20        48.34 o                         
  -1   9   9         49.73          3.88        30.98 o                         
   0   9   9         30.33        -54.00        61.81 o                         
   1   9   9          5.20         42.24        44.32 o                         
   2   9   9         53.53         -1.07        55.96 o                         
   3   9   9          0.52         51.14        47.28 o                         
   4   9   9         34.29          3.61        45.35 o                         
   5   9   9         25.15        -10.73        46.37 o                         
   6   9   9         23.59        103.68        44.14 o                         
   7   9   9          3.27        -10.05        44.42 o                         
  -8  10   9         55.62        106.03        50.04 o                         
  -7  10   9        193.79         91.13        85.28 o                         
  -6  10   9         53.05         44.99        51.90 o                         
  -5  10   9          1.56        -33.00        44.28 o                         
  -4  10   9          1.12        -21.26        40.08 o                         
  -3  10   9         28.13        -49.65        54.50 o                         
  -2  10   9        345.28         74.49       171.62 o                         
  -1  10   9        155.61        110.39        37.93 o                         
   0  10   9         45.59        130.36        56.24 o                         
   1  10   9          3.32        -64.85        64.85 o                         
   2  10   9         23.65         81.24        49.00 o                         
   3  10   9         46.93         -0.34        65.98 o                         
   4  10   9        228.85         61.76        55.04 o                         
 -19   0  10        136.16        133.16        94.76 o                         
 -18   0  10        189.03        206.62       101.82 o                         
 -17   0  10        808.18        858.05       109.38 o                         
 -16   0  10       1125.14       1569.44       132.67 o                         
 -15   0  10          0.25        -27.00        92.16 o                         
 -14   0  10        104.45        104.30        85.47 o                         
 -13   0  10       1151.44       1352.67       106.90 o                         
 -12   0  10        637.66        656.39        83.49 o                         
 -11   0  10        407.10        489.54        78.04 o                         
 -10   0  10       2345.30       2386.98        70.97 o                         
  -9   0  10        738.41        738.81        54.92 o                         
  -8   0  10      10124.19      10424.46       195.03 o                         
  -7   0  10        384.02        434.66        81.88 o                         
  -6   0  10       6135.61       6637.72       127.71 o                         
  -5   0  10        870.49       1059.84        79.40 o                         
  -4   0  10          4.24          4.58        70.73 o                         
  -3   0  10       3227.83       3304.86        92.53 o                         
  -2   0  10       2815.38       2517.42        86.09 o                         
  -1   0  10       4995.09       4759.23       104.05 o                         
   0   0  10       1886.18       2089.47        88.13 o                         
   1   0  10         50.46         30.81        48.21 o                         
   2   0  10        224.16        211.97        58.73 o                         
   3   0  10       4128.49       4019.41        67.55 o                         
   4   0  10        332.78        375.83        75.99 o                         
   5   0  10        606.88        672.50        56.64 o                         
   6   0  10        142.64        179.50       109.01 o                         
   7   0  10        139.28        166.07        66.64 o                         
   8   0  10        110.28        100.18        61.67 o                         
   9   0  10         94.94        -57.12        63.81 o                         
  10   0  10        572.09        581.09        69.09 o                         
  11   0  10        106.06        132.68        87.39 o                         
  12   0  10        130.87        124.45        60.28 o                         
  13   0  10         34.41         26.81        62.83 o                         
  14   0  10        243.50        209.24        73.83 o                         
 -19   1  10        242.88         56.11       151.62 o                         
 -18   1  10         15.32         46.66        77.22 o                         
 -17   1  10          1.01        -20.35        80.86 o                         
 -16   1  10        140.99        139.48        85.98 o                         
 -15   1  10          0.94         24.36        58.50 o                         
 -14   1  10       1633.98       1252.31       138.73 o                         
 -13   1  10        253.81        208.20        51.60 o                         
 -12   1  10        395.91        389.85        65.68 o                         
 -11   1  10       1327.30       1188.83        91.54 o                         
 -10   1  10        211.33        241.06        64.73 o                         
  -9   1  10         44.77         53.54        40.25 o                         
  -8   1  10       4963.64       5441.36        82.08 o                         
  -7   1  10        101.34         95.52        25.66 o                         
  -6   1  10       1778.85       2078.20        67.12 o                         
  -5   1  10       1145.98       1273.02        62.37 o                         
  -4   1  10        139.68        113.74        44.49 o                         
  -3   1  10       2880.21       3322.33        96.31 o                         
  -2   1  10         81.59         80.71        52.42 o                         
  -1   1  10         63.56         86.59        40.39 o                         
   0   1  10       1465.16       1445.11        62.05 o                         
   1   1  10         66.22        114.74        39.77 o                         
   2   1  10        460.41        407.84        34.77 o                         
   3   1  10         22.28         52.95        34.48 o                         
   4   1  10         99.12        119.31        52.52 o                         
   5   1  10       4022.31       4508.02        84.13 o                         
   6   1  10         25.14          5.43        34.22 o                         
   7   1  10        106.46        156.75        43.47 o                         
   8   1  10       1762.22       1843.65        80.25 o                         
   9   1  10       1660.83       1648.91        66.46 o                         
  10   1  10        329.80        299.87        57.88 o                         
  11   1  10         32.75         23.01        64.28 o                         
  12   1  10         17.13         -6.81        54.78 o                         
  13   1  10         11.99         -6.61        65.79 o                         
  14   1  10         19.02         70.26        44.16 o                         
 -18   2  10         93.15         67.76       101.82 o                         
 -17   2  10          1.71         15.24        92.16 o                         
 -16   2  10          6.98        -29.48        88.20 o                         
 -15   2  10        290.25        350.68        96.62 o                         
 -14   2  10        157.30        145.18        77.79 o                         
 -13   2  10          4.21        -24.40        71.60 o                         
 -12   2  10        112.79         79.77        73.08 o                         
 -11   2  10       1009.23       1218.02        80.89 o                         
 -10   2  10        213.24        255.17        67.88 o                         
  -9   2  10         55.83         99.34        51.53 o                         
  -8   2  10        207.63        155.38        38.38 o                         
  -7   2  10        686.24        567.75        43.60 o                         
  -6   2  10       1433.77       1808.42       104.42 o                         
  -5   2  10        384.11        480.85        50.90 o                         
  -4   2  10        124.63        150.90        46.66 o                         
  -3   2  10        185.98        219.79        43.65 o                         
  -2   2  10         90.05          6.50        48.22 o                         
  -1   2  10         36.12         29.77        39.34 o                         
   0   2  10        438.18        466.91        54.67 o                         
   1   2  10        335.83        343.99        43.98 o                         
   2   2  10        199.16        220.17        42.27 o                         
   3   2  10          5.07         14.23        39.49 o                         
   4   2  10        218.70        154.00        39.93 o                         
   5   2  10          6.38          8.12        33.97 o                         
   6   2  10        123.47        114.21        37.64 o                         
   7   2  10         72.98        176.26        52.54 o                         
   8   2  10         11.76          6.86        52.63 o                         
   9   2  10        157.36        114.36        37.75 o                         
  10   2  10          5.18        -50.95        53.78 o                         
  11   2  10        104.49          9.61        50.89 o                         
  12   2  10         82.47         42.56        48.15 o                         
  13   2  10          0.86        -57.47        57.47 o                         
  14   2  10         26.14         90.52        58.13 o                         
 -18   3  10         16.33          4.58        80.14 o                         
 -17   3  10        119.08         91.17        65.03 o                         
 -16   3  10        711.69        789.67        92.78 o                         
 -15   3  10        429.89        530.54        82.37 o                         
 -14   3  10       2637.52       3285.79       110.37 o                         
 -13   3  10         84.30        178.99        54.50 o                         
 -12   3  10        103.18         46.33        63.05 o                         
 -11   3  10       1216.05       1215.29        62.18 o                         
 -10   3  10       1631.97       2020.33        76.92 o                         
  -9   3  10       1870.21       1893.24        76.92 o                         
  -8   3  10       1296.16       1320.95        67.39 o                         
  -7   3  10        948.95        859.29        56.98 o                         
  -6   3  10         37.16          7.31        79.77 o                         
  -5   3  10       8850.85       8855.73       322.93 o                         
  -4   3  10       1039.61       1057.86        55.45 o                         
  -3   3  10       1851.79       1766.22        79.25 o                         
  -2   3  10        639.98        466.33        44.84 o                         
  -1   3  10        205.17        177.31        38.49 o                         
   0   3  10       4125.53       3722.24       115.69 o                         
   1   3  10         78.89         87.60        46.13 o                         
   2   3  10       7175.11       7783.76       145.05 o                         
   3   3  10        651.10        772.78        60.29 o                         
   4   3  10         15.95         34.18        42.16 o                         
   5   3  10         59.08        136.22        43.88 o                         
   6   3  10        875.91       1032.05        82.59 o                         
   7   3  10        893.77        942.79        58.84 o                         
   8   3  10        254.15        298.63        48.82 o                         
   9   3  10        270.25        371.48        62.93 o                         
  10   3  10          0.29         58.00        42.71 o                         
  11   3  10       1204.37       1035.55       142.51 o                         
  12   3  10        485.93        449.99        53.15 o                         
  13   3  10         20.37         20.56        38.52 o                         
  14   3  10          1.44        138.12       117.55 o                         
 -17   4  10         42.33         88.57        83.36 o                         
 -16   4  10        572.45        546.52        79.28 o                         
 -15   4  10         29.53        118.54        74.07 o                         
 -14   4  10        290.41        633.35        78.91 o                         
 -13   4  10        330.19        392.79        66.89 o                         
 -12   4  10         23.49         14.49        42.24 o                         
 -11   4  10       2172.47       2117.81        62.06 o                         
 -10   4  10        220.63        213.68        42.24 o                         
  -9   4  10         74.04         53.51        51.65 o                         
  -8   4  10        715.26        746.69        62.93 o                         
  -7   4  10        102.04         88.69        58.10 o                         
  -5   4  10         38.08         49.55        75.68 o                         
  -4   4  10        836.46        674.33        38.79 o                         
  -3   4  10       1283.86       1201.64        70.64 o                         
  -2   4  10       1904.43       1928.81        74.20 o                         
  -1   4  10       1039.23       1250.51        52.92 o                         
   0   4  10       2486.17       2596.77        59.22 o                         
   1   4  10        239.50        158.73        54.64 o                         
   2   4  10        274.61        345.08        42.31 o                         
   3   4  10        801.04        709.60        50.26 o                         
   4   4  10         81.32         84.95        63.72 o                         
   5   4  10        381.08        221.36        51.43 o                         
   6   4  10        104.55        163.66        61.48 o                         
   7   4  10          2.64        -43.44        43.44 o                         
   8   4  10        636.66        399.05        50.40 o                         
   9   4  10         23.35        -45.62        47.44 o                         
  10   4  10        104.73         11.72        55.13 o                         
  11   4  10          4.68        142.03        72.57 o                         
  12   4  10          1.70         56.68        44.33 o                         
  13   4  10         94.06         -4.33        49.78 o                         
 -16   5  10         85.39        117.92        78.78 o                         
 -15   5  10         94.02        -76.55        81.88 o                         
 -14   5  10          8.91          0.87        53.51 o                         
 -13   5  10        374.77        570.18        68.25 o                         
 -12   5  10        755.49        734.06        49.80 o                         
 -11   5  10          4.26         50.29        59.46 o                         
 -10   5  10         28.18         69.00        40.51 o                         
  -9   5  10         15.78        -43.48        57.60 o                         
  -8   5  10         71.90         27.87        43.11 o                         
  -7   5  10       1029.99        563.12        68.38 o                         
  -6   5  10        150.47        108.63        44.84 o                         
  -5   5  10         50.39         27.15        60.76 o                         
  -4   5  10         71.08         69.59        55.31 o                         
  -3   5  10        814.08        731.19        56.53 o                         
  -2   5  10       1213.36       1184.75        46.38 o                         
  -1   5  10       1275.71       1428.97        59.12 o                         
   0   5  10        394.99        390.93        37.29 o                         
   1   5  10        225.07        150.95        35.20 o                         
   2   5  10         37.68         82.65        54.17 o                         
   3   5  10          8.08         17.49        42.93 o                         
   4   5  10        535.38        606.58        81.63 o                         
   5   5  10         39.45         54.29        53.04 o                         
   6   5  10          9.06          5.70        52.49 o                         
   7   5  10          1.42         27.78        44.84 o                         
   8   5  10         58.95          7.81        56.67 o                         
   9   5  10        197.96        277.48        52.90 o                         
  10   5  10         75.90        -56.88        56.88 o                         
  11   5  10          0.36         37.63        45.22 o                         
  12   5  10         21.13         68.72        57.38 o                         
 -16   6  10         44.43         57.72        60.70 o                         
 -15   6  10        186.66         43.97        57.97 o                         
 -14   6  10         28.54         29.98        48.93 o                         
 -13   6  10        425.28        392.55        52.27 o                         
 -12   6  10          0.64         53.26        43.11 o                         
 -11   6  10        212.85        236.96        44.84 o                         
 -10   6  10        263.16        231.51        43.23 o                         
  -9   6  10        743.83        753.88        57.97 o                         
  -8   6  10       1088.62       1051.54        61.56 o                         
  -7   6  10        199.87        229.66        57.85 o                         
  -6   6  10        828.35        964.58        61.56 o                         
  -5   6  10         45.48         74.94        48.13 o                         
  -4   6  10        464.54        336.91       305.40 o                         
  -3   6  10          0.45         -5.69        47.33 o                         
  -2   6  10        108.98         52.80        40.01 o                         
  -1   6  10         11.64         20.40        57.25 o                         
   0   6  10        398.05        435.18        45.13 o                         
   1   6  10       1523.92       1790.38        50.55 o                         
   2   6  10         17.70        -25.25        35.70 o                         
   3   6  10        686.40        623.83        44.76 o                         
   4   6  10        195.90        190.13        53.39 o                         
   5   6  10        645.97        640.05        67.44 o                         
   6   6  10         39.68         24.72        44.49 o                         
   7   6  10         62.13        -24.31        41.55 o                         
   8   6  10         64.99         50.68        55.25 o                         
   9   6  10         13.38         -7.08        46.57 o                         
  10   6  10        337.14        240.25        59.27 o                         
  11   6  10          0.70        -65.86        65.86 o                         
 -14   7  10        136.72        143.32        59.46 o                         
 -13   7  10         41.61        121.27        46.45 o                         
 -12   7  10         34.62         59.46        63.67 o                         
 -11   7  10        107.33         60.57        56.36 o                         
 -10   7  10        350.20        382.26        45.71 o                         
  -9   7  10         87.24        -42.12        42.12 o                         
  -8   7  10        460.82        507.00        62.31 o                         
  -7   7  10        181.45        138.61        44.35 o                         
  -6   7  10        317.64         48.91       147.47 o                         
  -5   7  10        722.25        832.95        50.66 o                         
  -4   7  10        579.88        454.51        42.81 o                         
  -3   7  10        362.38        406.44        56.02 o                         
  -2   7  10          7.30          3.48        35.65 o                         
  -1   7  10        292.24        337.11        48.30 o                         
   0   7  10        336.27        400.45        46.01 o                         
   1   7  10        213.48        149.09        38.51 o                         
   2   7  10        685.54        773.91        48.93 o                         
   3   7  10         15.65        -23.22        64.87 o                         
   4   7  10        151.55        131.68        61.18 o                         
   5   7  10        339.59        191.71        58.75 o                         
   6   7  10         27.51        -11.70        51.96 o                         
   7   7  10        155.21        169.06        46.85 o                         
   8   7  10        128.11         71.85        47.56 o                         
   9   7  10         94.18         93.86        42.16 o                         
  10   7  10          9.35        -45.84        45.84 o                         
 -12   8  10          7.74          1.73        44.35 o                         
 -11   8  10          0.40        -16.72        55.74 o                         
 -10   8  10        191.40        231.39        45.96 o                         
  -9   8  10        177.58        171.81        45.34 o                         
  -8   8  10          4.97         10.03        64.66 o                         
  -7   8  10          2.16        -18.21        42.86 o                         
  -6   8  10          0.83        -37.53        43.60 o                         
  -5   8  10        517.59        162.58       271.28 o                         
  -4   8  10        161.00        128.29        47.34 o                         
  -3   8  10         31.53        -74.93        75.25 o                         
  -2   8  10          2.74          8.98        52.86 o                         
  -1   8  10        105.63         30.00        43.23 o                         
   0   8  10          1.24        -18.40        39.44 o                         
   1   8  10         32.55          0.82        66.89 o                         
   2   8  10        488.75        526.00        68.25 o                         
   3   8  10         51.06        -42.41        44.02 o                         
   4   8  10          5.31        -21.89        45.78 o                         
   5   8  10         10.42        -35.19        39.53 o                         
   6   8  10         31.32         -4.77        43.30 o                         
   7   8  10         59.14         38.22        48.70 o                         
   8   8  10         25.24         -0.95        44.81 o                         
 -10   9  10        262.58        237.09        65.65 o                         
  -9   9  10         62.71         80.14        61.32 o                         
  -8   9  10         40.86         28.12        67.01 o                         
  -7   9  10       1030.72       1069.50        75.31 o                         
  -6   9  10        103.53        120.95        55.17 o                         
  -5   9  10        283.79        328.92        54.59 o                         
  -4   9  10          8.14        -13.13        38.83 o                         
  -3   9  10         84.79        107.78        88.88 o                         
  -2   9  10        251.25        235.86        38.45 o                         
  -1   9  10        296.56        441.99       103.62 o                         
   0   9  10        137.94        147.05        47.14 o                         
   1   9  10          4.45        -60.30        60.30 o                         
   2   9  10        553.67        670.72        53.06 o                         
   3   9  10         31.34         51.10        43.47 o                         
   4   9  10        601.98        767.05        67.65 o                         
   5   9  10          5.25        -56.67        56.67 o                         
   6   9  10         26.28         30.66        38.75 o                         
  -7  10  10         43.06         -7.06        46.82 o                         
  -6  10  10         77.02         43.45        38.68 o                         
  -5  10  10          0.20          5.04        49.32 o                         
  -4  10  10        221.39        206.99        98.29 o                         
  -3  10  10          3.65        -19.91        50.32 o                         
  -2  10  10         99.41         53.27        35.54 o                         
  -1  10  10         98.51         98.63        56.24 o                         
   0  10  10         59.05         24.79        45.27 o                         
   1  10  10        172.24        121.96        37.61 o                         
   2  10  10          4.28         13.07        38.35 o                         
 -18   1  11        181.35        181.10        95.38 o                         
 -17   1  11          1.33          2.35       103.68 o                         
 -16   1  11        741.78        896.20       111.86 o                         
 -15   1  11        219.62        308.07        92.04 o                         
 -14   1  11        146.15         58.34        76.92 o                         
 -13   1  11        153.78        141.53        71.72 o                         
 -12   1  11       1129.61       1264.55       132.87 o                         
 -11   1  11       4464.87       5118.74       126.84 o                         
 -10   1  11       1092.61       1412.52        53.12 o                         
  -9   1  11       1189.32       1309.40        46.61 o                         
  -8   1  11       1588.54       1720.62        52.57 o                         
  -7   1  11       1229.07       1741.22        71.40 o                         
  -6   1  11       1798.99       2186.13       108.39 o                         
  -5   1  11       4175.26       5488.17        94.48 o                         
  -4   1  11        549.67        663.66       119.72 o                         
  -3   1  11         10.15        -22.66        45.11 o                         
  -2   1  11       3902.67       3915.15       217.45 o                         
  -1   1  11         19.57        123.04        51.88 o                         
   0   1  11       3552.80       3264.95       123.62 o                         
   1   1  11        616.29        613.07        44.77 o                         
   2   1  11        686.74        640.79        47.97 o                         
   3   1  11       4199.09       4285.74       171.93 o                         
   4   1  11        659.70        732.12        59.55 o                         
   5   1  11       5782.35       5695.29        83.04 o                         
   6   1  11        489.12        382.18        43.20 o                         
   7   1  11        691.41        910.36        66.46 o                         
   8   1  11       1334.23       1349.61        57.02 o                         
   9   1  11         96.96        245.77        66.48 o                         
  10   1  11        250.83        206.17        48.92 o                         
  11   1  11        156.05        359.68        51.11 o                         
  12   1  11        417.45        434.05        70.41 o                         
  13   1  11         29.74         51.10        56.28 o                         
 -18   2  11        329.63        308.31        93.77 o                         
 -17   2  11         21.80        -14.62        81.63 o                         
 -16   2  11          8.31         89.19        82.62 o                         
 -15   2  11        325.10        408.90        67.88 o                         
 -14   2  11        213.00        248.73        86.46 o                         
 -13   2  11       2471.84       3240.45       112.85 o                         
 -12   2  11         12.71         41.50        67.76 o                         
 -11   2  11         38.82          9.17        69.86 o                         
 -10   2  11       1027.68        999.63        65.40 o                         
  -9   2  11          2.11         32.21        41.62 o                         
  -8   2  11       2023.67       2264.80        51.58 o                         
  -7   2  11        675.49        409.35       306.46 o                         
  -6   2  11        906.38        953.94       136.26 o                         
  -5   2  11       5037.12       6315.33       420.17 o                         
  -4   2  11        664.70        657.48       152.48 o                         
  -3   2  11       5701.56       5636.43       423.58 o                         
  -2   2  11       1942.44       2109.73       134.09 o                         
  -1   2  11        598.00        786.72       124.46 o                         
   0   2  11       1394.93       1354.34       101.95 o                         
   1   2  11       1420.57       1369.62       103.43 o                         
   2   2  11       2004.77       2216.24        61.45 o                         
   3   2  11       2766.35       2540.67        60.59 o                         
   4   2  11        203.87        254.53        52.80 o                         
   5   2  11         87.82         50.07        64.09 o                         
   6   2  11       2397.29       2393.44        57.17 o                         
   7   2  11        193.45        182.77        60.06 o                         
   8   2  11        610.29        740.46        74.96 o                         
   9   2  11        161.10        188.18        37.72 o                         
  10   2  11          1.83         25.34        67.57 o                         
  11   2  11        288.46        274.93        53.83 o                         
  12   2  11          1.67          7.11        49.53 o                         
  13   2  11        294.95        350.20        48.60 o                         
 -17   3  11          0.97         -4.46        87.08 o                         
 -16   3  11        345.38        178.87        85.84 o                         
 -15   3  11         87.00         40.88        75.68 o                         
 -14   3  11        132.83        180.97        54.50 o                         
 -13   3  11          3.42         40.51        66.77 o                         
 -12   3  11          4.04        -68.75        68.75 o                         
 -11   3  11        659.19        567.95        66.39 o                         
 -10   3  11        594.03        648.83        58.34 o                         
  -9   3  11        494.12        455.10        44.10 o                         
  -8   3  11          6.35         -0.62        52.89 o                         
  -7   3  11          4.17         16.80        42.10 o                         
  -6   3  11         11.95          3.47        37.98 o                         
  -5   3  11       2884.77       2766.34        63.62 o                         
  -4   3  11         17.39         92.53        54.15 o                         
  -3   3  11        105.49         50.68        42.62 o                         
  -2   3  11         55.56         58.42        40.06 o                         
  -1   3  11          0.77         -2.11        37.84 o                         
   0   3  11         19.32         -6.38        64.58 o                         
   1   3  11        147.61        155.07        44.60 o                         
   2   3  11       1105.27       1051.70        59.12 o                         
   3   3  11         72.19         91.45        44.84 o                         
   4   3  11        369.76        307.98        65.88 o                         
   5   3  11        199.04        268.42        47.23 o                         
   6   3  11          8.28        -42.67        45.87 o                         
   7   3  11         29.20         25.66        41.73 o                         
   8   3  11         12.14         16.68        47.98 o                         
   9   3  11        108.62         81.01        42.90 o                         
  10   3  11          1.09         62.96        56.59 o                         
  11   3  11        168.89         96.28        52.58 o                         
  12   3  11        106.38         46.31        51.29 o                         
 -17   4  11         74.44         58.96        82.62 o                         
 -16   4  11          4.50        -21.31        55.49 o                         
 -15   4  11        603.64        139.73        82.00 o                         
 -14   4  11         49.67          5.45        67.76 o                         
 -13   4  11         56.21         65.28        63.05 o                         
 -12   4  11        155.59        153.72        61.44 o                         
 -11   4  11        110.11        135.51        53.51 o                         
 -10   4  11        489.37         60.20        53.88 o                         
  -9   4  11          0.85         45.34        47.57 o                         
  -8   4  11        837.31        758.46        55.00 o                         
  -7   4  11          5.23        -48.06        48.06 o                         
  -6   4  11       1443.40       1318.35       137.37 o                         
  -5   4  11         16.58         83.76        50.03 o                         
  -4   4  11        917.10        762.05        47.81 o                         
  -3   4  11       2459.01       2456.06       103.00 o                         
  -2   4  11        655.35        677.08        42.00 o                         
  -1   4  11       1056.52       1127.06        49.98 o                         
   0   4  11         17.58          5.37        38.13 o                         
   1   4  11        406.72        465.67        56.93 o                         
   2   4  11        222.38        200.56        58.96 o                         
   3   4  11        251.08        267.01        53.31 o                         
   4   4  11        920.95        975.16        82.81 o                         
   5   4  11         22.73         89.66        44.29 o                         
   6   4  11        956.27        866.18        75.99 o                         
   7   4  11        184.03        106.42        52.74 o                         
   8   4  11        770.40        825.66       116.19 o                         
   9   4  11        259.74         69.54        61.47 o                         
  10   4  11         61.78         80.22        44.19 o                         
  11   4  11         85.53        -48.94        50.86 o                         
  12   4  11          4.85        -55.28        55.28 o                         
 -16   5  11        436.81        710.64        78.53 o                         
 -15   5  11         78.03        121.89        74.57 o                         
 -14   5  11        232.46        310.67        56.61 o                         
 -13   5  11        359.47        501.80        64.41 o                         
 -12   5  11        305.89        202.90        48.68 o                         
 -11   5  11       1149.60       1202.66        64.78 o                         
 -10   5  11        330.25         25.15        45.83 o                         
  -9   5  11        551.87        570.67        52.89 o                         
  -8   5  11        453.70        312.28        41.74 o                         
  -7   5  11       1380.07       1356.88        52.64 o                         
  -6   5  11        491.91        511.21        59.33 o                         
  -5   5  11       2643.15       2590.25       218.76 o                         
  -4   5  11        527.65        525.51        43.34 o                         
  -3   5  11        120.77        113.82        35.28 o                         
  -2   5  11       6361.43       6972.33       173.54 o                         
  -1   5  11       1104.71        965.16        45.04 o                         
   0   5  11       2167.05       2111.41        69.92 o                         
   1   5  11         21.14        -34.69        66.72 o                         
   2   5  11        653.55        884.86        59.27 o                         
   3   5  11       1347.55       1422.59        67.23 o                         
   4   5  11          1.86         -6.52        58.40 o                         
   5   5  11       1369.56       1475.06        88.25 o                         
   6   5  11          0.62         18.46        62.41 o                         
   7   5  11        765.11        924.78        66.97 o                         
   8   5  11        408.84        332.20        65.01 o                         
   9   5  11        125.51        -43.32        49.69 o                         
  10   5  11        191.40        236.16        59.40 o                         
  11   5  11         83.56        -71.32        71.32 o                         
 -15   6  11         86.93         93.77        80.64 o                         
 -14   6  11         22.13         -4.95        71.35 o                         
 -13   6  11        382.63        555.31        68.13 o                         
 -12   6  11        288.08        421.53        51.16 o                         
 -11   6  11          1.29          0.62        41.99 o                         
 -10   6  11        278.77        278.83        45.46 o                         
  -9   6  11         77.22        122.01        41.50 o                         
  -8   6  11        392.09        418.56        45.21 o                         
  -7   6  11        180.40        -40.88        40.88 o                         
  -6   6  11         34.29         96.12        39.27 o                         
  -5   6  11         76.49         45.34        70.11 o                         
  -4   6  11          5.67         -0.81        32.65 o                         
  -3   6  11        391.61        322.81        66.52 o                         
  -2   6  11         31.15         36.95        35.92 o                         
  -1   6  11        315.34        268.79        42.81 o                         
   0   6  11          3.93        -48.84        48.84 o                         
   1   6  11        528.91        571.60        69.27 o                         
   2   6  11        490.31        599.31        63.44 o                         
   3   6  11         98.76         93.20        40.00 o                         
   4   6  11         10.66          6.25        47.41 o                         
   5   6  11        115.69        137.73        44.53 o                         
   6   6  11        136.37        260.94        54.18 o                         
   7   6  11          9.71        -21.20        50.40 o                         
   8   6  11         41.01        -42.64        42.64 o                         
   9   6  11         15.37         94.28        53.94 o                         
  10   6  11          0.53         -0.36        45.41 o                         
 -13   7  11        141.11         70.98        64.41 o                         
 -12   7  11        274.18        262.11        60.82 o                         
 -11   7  11        112.81         68.75        42.24 o                         
 -10   7  11        103.06         35.67        44.22 o                         
  -9   7  11        642.22        619.48        62.43 o                         
  -8   7  11          0.09         16.97        41.00 o                         
  -7   7  11        347.63        361.70        59.95 o                         
  -6   7  11         50.70         -4.09        38.52 o                         
  -5   7  11          2.93         67.23        39.32 o                         
  -4   7  11       1151.05       1092.29        95.38 o                         
  -3   7  11        218.48        244.89        44.14 o                         
  -2   7  11        584.67        593.33        63.77 o                         
  -1   7  11         20.89         13.97        37.37 o                         
   0   7  11       1055.58       1040.36        50.29 o                         
   1   7  11       1394.23       1234.77        54.29 o                         
   2   7  11        197.91        -44.24        44.24 o                         
   3   7  11        148.91         81.00        76.00 o                         
   4   7  11         41.87         51.86        41.46 o                         
   5   7  11        494.42        627.75        54.61 o                         
   6   7  11        142.49        185.53        52.44 o                         
   7   7  11        137.37        107.04        55.80 o                         
   8   7  11          9.09          8.31        39.59 o                         
   9   7  11         26.59         81.63        59.21 o                         
 -11   8  11         54.83         26.26        44.10 o                         
 -10   8  11        272.15        318.22        57.35 o                         
  -9   8  11         16.68         88.32        58.34 o                         
  -8   8  11        360.25        434.41        47.07 o                         
  -7   8  11        118.99        -56.36        56.36 o                         
  -6   8  11        489.35        526.94        58.71 o                         
  -5   8  11        121.62         56.53        44.93 o                         
  -4   8  11         55.88        115.15        80.45 o                         
  -3   8  11        492.99        616.82        49.31 o                         
  -2   8  11          1.33        -33.42        39.10 o                         
  -1   8  11        941.68       1088.88       219.19 o                         
   0   8  11         27.84         11.48        42.07 o                         
   1   8  11         17.71        -48.00        48.00 o                         
   2   8  11         32.75         30.19        65.86 o                         
   3   8  11        373.77        418.75        60.96 o                         
   4   8  11        835.67       1115.86        75.48 o                         
   5   8  11          7.69         14.57        64.87 o                         
   6   8  11        164.93        184.41        41.43 o                         
   7   8  11         95.41         57.65        46.03 o                         
  -9   9  11          4.74         43.48        47.19 o                         
  -8   9  11          0.50        -23.41        47.32 o                         
  -7   9  11        108.66         82.99        45.09 o                         
  -6   9  11         14.72         39.79        38.88 o                         
  -5   9  11        138.09        100.24        58.47 o                         
  -4   9  11          1.49         -8.58        39.24 o                         
  -3   9  11         32.08          6.93        27.20 o                         
  -2   9  11         69.49         83.48        37.32 o                         
  -1   9  11         28.32         17.24        39.54 o                         
   0   9  11         92.15        188.45        62.21 o                         
   1   9  11         11.52         26.42        45.75 o                         
   2   9  11          5.89         54.86        41.29 o                         
   3   9  11         80.54         20.00        56.30 o                         
   4   9  11        174.21        183.32        58.43 o                         
 -17   0  12         34.25         36.74        72.82 o                         
 -16   0  12        289.34        316.10        73.42 o                         
 -15   0  12        387.05        333.80       100.58 o                         
 -14   0  12         20.08         79.86        56.45 o                         
 -13   0  12          5.04          5.89        55.02 o                         
 -12   0  12        301.37        296.40        54.05 o                         
 -11   0  12        317.05        320.08       214.48 o                         
 -10   0  12       2202.46       2546.16       100.15 o                         
  -9   0  12          5.43         -5.16        44.96 o                         
  -8   0  12        102.67         97.72        41.24 o                         
  -7   0  12        543.53        554.32        83.24 o                         
  -6   0  12        493.06        705.57        91.66 o                         
  -5   0  12       3644.77       5233.15       132.54 o                         
  -4   0  12        838.33       1055.75        92.90 o                         
  -3   0  12         11.31         60.94        58.22 o                         
  -2   0  12        278.15        461.05        89.56 o                         
  -1   0  12       2128.88       2533.65       105.66 o                         
   0   0  12       5843.05       5744.74       115.08 o                         
   1   0  12        806.40        703.87        51.90 o                         
   2   0  12       1216.49       1305.89        63.19 o                         
   3   0  12        105.60        108.37        55.21 o                         
   4   0  12        887.92        957.49        88.07 o                         
   5   0  12         25.47         81.68        88.51 o                         
   6   0  12       1235.87       1176.65        62.59 o                         
   7   0  12         10.35         86.42        64.29 o                         
   8   0  12        176.08        186.22       152.24 o                         
   9   0  12       1145.02       1095.15       639.05 o                         
  10   0  12          2.21         -8.62        71.65 o                         
  11   0  12        774.44        774.18        66.72 o                         
  12   0  12        178.18        321.19       111.98 o                         
 -17   1  12         46.95         87.08       118.42 o                         
 -16   1  12          0.88         40.63        85.10 o                         
 -15   1  12          9.13         -1.11        84.36 o                         
 -14   1  12         70.83         80.64        81.01 o                         
 -13   1  12        542.54        351.14       168.40 o                         
 -12   1  12        322.97        327.11        45.28 o                         
 -11   1  12         24.35          9.44        33.91 o                         
 -10   1  12          5.09         27.00        38.09 o                         
  -9   1  12        206.74        191.47        41.65 o                         
  -8   1  12       1430.75       1731.98        93.21 o                         
  -7   1  12        782.00        503.27       347.70 o                         
  -6   1  12         15.75         10.29        44.50 o                         
  -5   1  12         84.76         68.04        41.81 o                         
  -4   1  12        292.51        392.50        80.33 o                         
  -3   1  12        634.42        909.57        99.10 o                         
  -2   1  12        860.17       1062.23        66.68 o                         
  -1   1  12          5.58         30.25        49.16 o                         
   0   1  12         74.22         47.34        53.30 o                         
   1   1  12       1263.55       1281.84        47.86 o                         
   2   1  12          6.82         15.55        45.62 o                         
   3   1  12        370.55        524.27        58.39 o                         
   4   1  12         38.60         37.12        49.89 o                         
   5   1  12         29.12         56.85        40.56 o                         
   6   1  12        537.39        604.61        71.10 o                         
   7   1  12        365.61        507.05        59.04 o                         
   8   1  12       1296.07       1139.55        67.12 o                         
   9   1  12          3.44         36.68        40.77 o                         
  10   1  12         69.39         66.49        53.67 o                         
  11   1  12          1.92         61.87        54.22 o                         
  12   1  12        156.71        213.04        53.35 o                         
 -17   2  12          4.59          5.70        90.18 o                         
 -16   2  12         14.88         32.08        74.82 o                         
 -15   2  12        145.36        167.35        58.84 o                         
 -14   2  12         69.06         55.99        58.71 o                         
 -13   2  12          0.40        -49.42        71.84 o                         
 -12   2  12        155.77        157.81        73.58 o                         
 -11   2  12         22.36         52.15        48.31 o                         
 -10   2  12         63.81         50.67        42.06 o                         
  -9   2  12          4.37         32.67        31.58 o                         
  -8   2  12        147.75        166.82        32.49 o                         
  -7   2  12        194.53        307.88        42.51 o                         
  -6   2  12        116.51         56.96        44.83 o                         
  -5   2  12         77.12        -44.70        45.29 o                         
  -4   2  12        151.10        115.16        46.80 o                         
  -3   2  12       1687.23       1657.64       127.28 o                         
  -2   2  12        352.35        402.55        57.21 o                         
  -1   2  12        229.26        295.74        46.61 o                         
   0   2  12         77.22        155.76        59.08 o                         
   1   2  12          6.10        -12.27        67.23 o                         
   2   2  12        410.47        346.88        57.29 o                         
   3   2  12         97.81         23.15        46.98 o                         
   4   2  12         28.28         14.22        41.56 o                         
   5   2  12        149.43         90.99        45.18 o                         
   6   2  12         79.41        149.18        54.55 o                         
   7   2  12         61.82         30.87        62.55 o                         
   8   2  12        407.81        508.18        62.20 o                         
   9   2  12        168.58        -16.71        55.38 o                         
  10   2  12         23.50         42.23        68.33 o                         
  11   2  12        312.69        210.50        60.49 o                         
  12   2  12         24.78        -17.81        52.43 o                         
 -17   3  12         13.87        -49.67        70.61 o                         
 -16   3  12          1.16        -33.45        75.19 o                         
 -15   3  12        162.19        216.90        82.00 o                         
 -14   3  12          0.76          2.11        52.89 o                         
 -13   3  12        364.76        375.95        72.96 o                         
 -12   3  12        115.62        223.96        52.40 o                         
 -11   3  12         19.20         27.62        61.44 o                         
 -10   3  12         73.54        119.91        52.77 o                         
  -9   3  12        492.23        513.32        42.61 o                         
  -8   3  12       2345.07       2239.07        48.59 o                         
  -7   3  12       1242.77        698.42       544.41 o                         
  -6   3  12       1624.25       1393.57       403.26 o                         
  -5   3  12        342.36        296.76        50.99 o                         
  -4   3  12        373.98        374.96        58.40 o                         
  -3   3  12        456.47        507.34        58.38 o                         
  -2   3  12       2934.05       3343.27       161.77 o                         
  -1   3  12        308.45        189.80        93.09 o                         
   0   3  12          2.59        -11.62        45.76 o                         
   1   3  12       1848.87       1647.98        78.72 o                         
   2   3  12         11.53         17.24        47.93 o                         
   3   3  12       3558.88       3629.11        88.92 o                         
   4   3  12         42.46         12.33        45.23 o                         
   5   3  12        599.38        565.19        56.17 o                         
   6   3  12        698.32        566.60        54.84 o                         
   7   3  12        226.07        285.14        59.96 o                         
   8   3  12        987.71       1093.73        65.48 o                         
   9   3  12          0.16         22.72        54.94 o                         
  10   3  12       1110.00       1284.57        79.67 o                         
  11   3  12        882.54        578.96        97.24 o                         
 -16   4  12        149.56        205.75        76.30 o                         
 -15   4  12        176.23         68.00        74.20 o                         
 -14   4  12         64.56         79.77        64.66 o                         
 -13   4  12         28.25         83.98        59.83 o                         
 -12   4  12          3.41          5.33        46.70 o                         
 -11   4  12        119.63        156.82        44.47 o                         
 -10   4  12       1100.90       1178.26        54.75 o                         
  -9   4  12        551.45        427.35        41.50 o                         
  -8   4  12         36.43          1.86        33.45 o                         
  -7   4  12        804.24        926.73        84.42 o                         
  -6   4  12        139.27        162.51        38.92 o                         
  -5   4  12        116.38         85.76        39.71 o                         
  -4   4  12        694.87        717.62        53.85 o                         
  -3   4  12        114.02        109.26        49.41 o                         
  -2   4  12       1080.45       1170.67        71.32 o                         
  -1   4  12        127.88        106.49        44.69 o                         
   0   4  12        266.32        202.80        55.06 o                         
   1   4  12        669.57        711.15        51.83 o                         
   2   4  12        126.33        234.32        49.41 o                         
   3   4  12         16.82         54.72        36.23 o                         
   4   4  12        411.24        557.45        46.86 o                         
   5   4  12        226.74        256.82        87.63 o                         
   6   4  12        483.10        490.87        49.74 o                         
   7   4  12         46.04         51.91        52.25 o                         
   8   4  12         26.72        -28.29        41.03 o                         
   9   4  12        338.42        452.06        55.74 o                         
  10   4  12         80.27        200.06        58.16 o                         
  11   4  12         36.66         13.47        45.75 o                         
 -15   5  12         51.38        -10.16        66.52 o                         
 -14   5  12          3.29         35.92        71.72 o                         
 -13   5  12         24.19        -28.12        47.32 o                         
 -12   5  12        109.92        129.44        64.04 o                         
 -11   5  12        383.25        350.06        50.42 o                         
 -10   5  12          6.02        -55.37        55.37 o                         
  -9   5  12        228.08         52.27        39.51 o                         
  -8   5  12         42.47         59.33        38.52 o                         
  -7   5  12        120.94         35.92        51.53 o                         
  -6   5  12        693.92        870.69        69.37 o                         
  -5   5  12        100.43         63.28        39.45 o                         
  -4   5  12        551.00        729.96        59.77 o                         
  -3   5  12        344.57        332.20        53.82 o                         
  -2   5  12        349.47        368.62        65.58 o                         
  -1   5  12        154.79        166.91        53.97 o                         
   0   5  12        734.22        770.98        70.16 o                         
   1   5  12        130.09         50.22        41.60 o                         
   2   5  12         10.27        -49.80        49.80 o                         
   3   5  12         17.19          5.39        42.25 o                         
   4   5  12        146.10        123.54        39.39 o                         
   5   5  12        404.13        382.71        49.25 o                         
   6   5  12         71.55         21.82        48.12 o                         
   7   5  12         29.51        121.65        52.80 o                         
   8   5  12        327.43        270.02        63.42 o                         
   9   5  12         31.74        -42.00        57.51 o                         
  10   5  12         15.15         11.88        53.79 o                         
 -14   6  12          9.29         13.75        59.58 o                         
 -13   6  12          2.24        -48.19        57.60 o                         
 -12   6  12         99.41        186.18        59.46 o                         
 -11   6  12         56.54        151.49        56.11 o                         
 -10   6  12        141.86        -57.35        57.35 o                         
  -9   6  12        356.92        342.75        57.48 o                         
  -8   6  12         65.86         47.07        48.19 o                         
  -7   6  12        174.40        -21.43        38.40 o                         
  -6   6  12         41.16         21.31        37.16 o                         
  -5   6  12        715.67        706.19        51.15 o                         
  -4   6  12         84.49        109.81        48.43 o                         
  -3   6  12        492.23        583.05        50.83 o                         
  -2   6  12         43.63         41.28        42.02 o                         
  -1   6  12        334.09        144.14        75.25 o                         
   0   6  12        792.05        778.97       102.13 o                         
   1   6  12          1.24         73.44        46.72 o                         
   2   6  12        744.15        779.63        67.30 o                         
   3   6  12          0.67         59.37        58.48 o                         
   4   6  12        502.00        444.81        43.86 o                         
   5   6  12        145.69         46.62        47.02 o                         
   6   6  12        396.90        310.65        70.05 o                         
   7   6  12        440.45        412.56        55.46 o                         
   8   6  12         51.55        129.38        41.63 o                         
   9   6  12        313.27        363.62        57.69 o                         
 -12   7  12         17.94        118.42        57.60 o                         
 -11   7  12         18.88        -38.28        58.22 o                         
 -10   7  12         61.30         68.62        41.25 o                         
  -9   7  12         55.97         -0.37        55.49 o                         
  -8   7  12        146.34        137.37        50.79 o                         
  -7   7  12        174.83        163.51        41.62 o                         
  -6   7  12         10.66        -13.75        30.35 o                         
  -5   7  12         23.73         11.50        30.50 o                         
  -4   7  12        255.69        233.74        54.49 o                         
  -3   7  12        102.39         98.07        35.03 o                         
  -2   7  12        719.45        764.62        42.21 o                         
  -1   7  12          4.84         24.29        41.03 o                         
   0   7  12        400.30        454.28        48.97 o                         
   1   7  12        812.80        802.45       135.08 o                         
   2   7  12        220.45        228.75        48.85 o                         
   3   7  12        206.47        269.27        51.02 o                         
   4   7  12         15.90         95.23        45.81 o                         
   5   7  12         14.13         22.48        44.82 o                         
   6   7  12          8.81         41.32        58.55 o                         
   7   7  12         61.01         99.10        73.11 o                         
 -10   8  12         25.40        -34.81        53.39 o                         
  -9   8  12         93.54         94.51        44.47 o                         
  -8   8  12         65.26         31.46        40.38 o                         
  -7   8  12         22.63        -21.55        50.04 o                         
  -6   8  12          7.12         16.23        44.96 o                         
  -5   8  12          0.41         43.55        36.34 o                         
  -4   8  12        155.78        119.14        37.26 o                         
  -3   8  12         89.98          4.30        52.66 o                         
  -2   8  12          0.72          1.99        38.53 o                         
  -1   8  12         70.83         43.10        44.79 o                         
   0   8  12         18.27         -3.87        42.99 o                         
   1   8  12         43.65        -45.71        63.98 o                         
   2   8  12        174.97        209.86        46.17 o                         
   3   8  12          2.27        -45.31        45.31 o                         
   4   8  12          3.99         20.75        39.03 o                         
   5   8  12          0.14         90.48        56.20 o                         
  -6   9  12        423.45        321.82        39.51 o                         
  -5   9  12          0.02        -36.31        36.31 o                         
  -4   9  12        113.58         65.59        25.88 o                         
  -3   9  12         19.37         -9.22        23.34 o                         
  -2   9  12         34.73         28.53        71.16 o                         
  -1   9  12        456.16        504.89        62.96 o                         
   0   9  12        115.21         74.51        66.58 o                         
   1   9  12        474.42        471.89        67.78 o                         
 -16   1  13        265.18        177.26       142.08 o                         
 -15   1  13        116.55         79.51        54.28 o                         
 -14   1  13         12.39        -25.56        56.93 o                         
 -13   1  13        155.13        139.75        48.58 o                         
 -12   1  13         45.34         20.47        45.71 o                         
 -11   1  13        219.96        117.97        55.77 o                         
 -10   1  13        559.81        579.47        51.94 o                         
  -9   1  13          3.86         11.07        35.79 o                         
  -8   1  13         70.44         87.85        34.50 o                         
  -7   1  13        281.55        286.69        49.03 o                         
  -6   1  13          1.46        -44.77        76.43 o                         
  -5   1  13       1193.67       1359.36       190.20 o                         
  -4   1  13        146.97        215.59        57.46 o                         
  -3   1  13        335.44        347.44        50.69 o                         
  -2   1  13        584.77        438.55        66.78 o                         
  -1   1  13        165.93        173.21        51.51 o                         
   0   1  13        936.38        983.82        65.74 o                         
   1   1  13        458.29        140.13        53.48 o                         
   2   1  13         35.53        -29.45        63.79 o                         
   3   1  13          0.44         48.78        54.12 o                         
   4   1  13        296.93        261.32        47.16 o                         
   5   1  13         80.72        106.19        45.14 o                         
   6   1  13        695.90        765.04       145.48 o                         
   7   1  13        163.85        165.24        47.93 o                         
   8   1  13         45.72        107.91        49.32 o                         
   9   1  13        206.88        264.00        87.64 o                         
  10   1  13         34.35         37.82        46.08 o                         
  11   1  13        174.41        193.04        68.10 o                         
 -16   2  13         52.13         72.34        80.89 o                         
 -15   2  13        268.18        -20.07        85.59 o                         
 -14   2  13         91.08         79.90        73.08 o                         
 -13   2  13       1054.44       1253.28       168.28 o                         
 -12   2  13        121.02        114.16        49.74 o                         
 -11   2  13          2.61         24.53        43.69 o                         
 -10   2  13        144.52        138.15        42.01 o                         
  -9   2  13         31.04         57.51        33.03 o                         
  -8   2  13        966.67        979.02       125.79 o                         
  -7   2  13        719.74        797.44        51.32 o                         
  -6   2  13        196.44        154.64        60.19 o                         
  -5   2  13         14.54         -4.48        43.05 o                         
  -4   2  13        703.50        671.58        55.80 o                         
  -3   2  13        615.70        689.45        87.20 o                         
  -2   2  13        454.66        515.93        52.42 o                         
  -1   2  13         54.24         49.41        44.20 o                         
   0   2  13          1.17         -8.79        45.17 o                         
   1   2  13        205.11        294.00        53.45 o                         
   2   2  13        540.45        499.74        48.38 o                         
   3   2  13        522.50        489.89        46.32 o                         
   4   2  13          1.17         51.76        55.45 o                         
   5   2  13         16.83          6.60        49.96 o                         
   6   2  13         88.16         93.66        50.90 o                         
   7   2  13        211.81        192.96        57.04 o                         
   8   2  13         70.00        -25.12        54.90 o                         
   9   2  13        136.21         35.35        66.59 o                         
  10   2  13          4.48         27.61        49.67 o                         
 -16   3  13         12.67        -27.99        72.34 o                         
 -15   3  13        379.88        -76.18        76.18 o                         
 -14   3  13          7.46         14.49        70.98 o                         
 -13   3  13         63.92         63.67        61.19 o                         
 -12   3  13         55.94         76.80        62.55 o                         
 -11   3  13         32.75         38.52        56.98 o                         
 -10   3  13        204.84        213.82        35.11 o                         
  -9   3  13         50.96         29.33        53.64 o                         
  -8   3  13        291.30        259.46        40.57 o                         
  -7   3  13         61.86         85.68        46.29 o                         
  -6   3  13         26.18         48.01        49.62 o                         
  -5   3  13        145.06        162.29        48.93 o                         
  -4   3  13         63.54         80.65        51.30 o                         
  -3   3  13        164.18        121.51        56.52 o                         
  -2   3  13        132.79        148.68        51.65 o                         
  -1   3  13          0.18        -38.94        38.94 o                         
   0   3  13         74.28        200.35        65.96 o                         
   1   3  13        369.24        359.66        55.77 o                         
   2   3  13         72.42         45.64        68.62 o                         
   3   3  13         77.88         33.38        44.49 o                         
   4   3  13         12.76        122.26        53.53 o                         
   5   3  13         38.82        -52.03        64.52 o                         
   6   3  13         27.74         31.43        44.26 o                         
   7   3  13          3.34         18.17        58.50 o                         
   8   3  13          2.65         12.64        54.56 o                         
   9   3  13          7.65        -54.75        54.75 o                         
  10   3  13          8.43        124.41        56.32 o                         
 -15   4  13         74.26         70.85        53.76 o                         
 -14   4  13          6.46        -35.92        68.75 o                         
 -13   4  13          5.66        -15.36        64.78 o                         
 -12   4  13          7.69        -49.30        59.46 o                         
 -11   4  13         69.21         86.21        59.33 o                         
 -10   4  13        116.80        102.07        57.72 o                         
  -9   4  13         13.48          7.75        34.33 o                         
  -8   4  13          7.96         20.49        30.39 o                         
  -7   4  13        102.15         96.99        33.14 o                         
  -6   4  13        532.52        464.56        51.37 o                         
  -5   4  13         51.73         11.54        38.28 o                         
  -4   4  13        139.06        178.32        47.70 o                         
  -3   4  13          0.76        -21.57        55.64 o                         
  -2   4  13        256.67        305.76        40.32 o                         
  -1   4  13         21.89         30.59        44.41 o                         
   0   4  13        257.35        142.84        64.04 o                         
   1   4  13        187.32        296.75        49.14 o                         
   2   4  13          4.35         28.07        40.08 o                         
   3   4  13        191.82        199.77        45.31 o                         
   4   4  13        176.20        150.51        42.47 o                         
   5   4  13        690.87        770.77        50.79 o                         
   6   4  13          8.12         44.32        52.20 o                         
   7   4  13         23.42         21.81        53.46 o                         
   8   4  13         17.76         15.74        43.93 o                         
   9   4  13         63.53          2.90        60.61 o                         
 -14   5  13         25.26         -4.58        52.77 o                         
 -13   5  13         10.67        101.70        67.63 o                         
 -12   5  13        499.49        436.77        54.75 o                         
 -11   5  13        248.70        271.90        57.60 o                         
 -10   5  13        377.37        516.54        62.93 o                         
  -9   5  13         11.27         14.74        41.74 o                         
  -8   5  13          1.92        -13.26        33.97 o                         
  -7   5  13        118.03        104.72        37.17 o                         
  -6   5  13          0.92        -21.06        39.70 o                         
  -5   5  13        722.91        877.26        56.70 o                         
  -4   5  13         97.81         98.04        33.58 o                         
  -3   5  13        439.37        472.46        61.39 o                         
  -2   5  13         72.34         35.54        35.06 o                         
  -1   5  13         96.88        153.14        66.42 o                         
   0   5  13        381.94        222.85       114.52 o                         
   1   5  13        131.10         38.45        36.42 o                         
   2   5  13         49.76         32.51        46.25 o                         
   3   5  13          4.60         -7.36        49.05 o                         
   4   5  13        342.24        303.19        76.61 o                         
   5   5  13         70.41         53.06        48.30 o                         
   6   5  13        355.68        212.67        64.34 o                         
   7   5  13         91.25         45.61        44.40 o                         
   8   5  13          7.05         49.50        40.89 o                         
 -13   6  13        164.81        125.48        71.10 o                         
 -12   6  13        129.67         83.98        63.55 o                         
 -11   6  13         15.11         82.75        59.09 o                         
 -10   6  13        149.88        145.05        57.85 o                         
  -9   6  13        115.06        167.72        54.75 o                         
  -8   6  13          8.68         66.52        48.80 o                         
  -7   6  13        175.62        243.62        30.80 o                         
  -6   6  13         40.57         36.13        32.54 o                         
  -5   6  13        286.46        312.75       188.78 o                         
  -4   6  13         13.68          9.08        58.22 o                         
  -3   6  13        211.88        247.17        37.26 o                         
  -2   6  13          6.33        -12.46        48.79 o                         
  -1   6  13        131.55         88.60        38.44 o                         
   0   6  13          6.93         58.61        34.92 o                         
   1   6  13        173.85        225.01        64.28 o                         
   2   6  13         34.85         23.16        43.16 o                         
   3   6  13         11.57         14.62        41.03 o                         
   4   6  13         27.93         59.16        56.97 o                         
   5   6  13          2.16        -53.75        53.75 o                         
   6   6  13         48.69        -25.10        81.88 o                         
   7   6  13         15.17         -5.10        65.69 o                         
 -11   7  13          2.98         60.45        55.49 o                         
 -10   7  13          1.37        -31.96        48.93 o                         
  -9   7  13        367.02        360.83        42.74 o                         
  -8   7  13         87.37         62.55        49.18 o                         
  -7   7  13          6.13        -34.56        50.66 o                         
  -6   7  13         44.62         37.99        20.70 o                         
  -5   7  13          4.53         30.48        19.25 o                         
  -4   7  13          2.14          3.10        36.36 o                         
  -3   7  13        506.38        653.80        52.11 o                         
  -2   7  13         39.35         64.22        40.02 o                         
  -1   7  13         99.92         46.54        45.46 o                         
   0   7  13        193.63        229.25        54.10 o                         
   1   7  13          9.76         -6.31        64.47 o                         
   2   7  13        352.26        489.03        57.43 o                         
   3   7  13        120.75        110.24        44.60 o                         
   4   7  13        241.32        156.48        60.47 o                         
   5   7  13         25.80        -33.47        54.37 o                         
  -8   8  13        194.16        274.99        43.73 o                         
  -7   8  13          1.32        -37.04        37.04 o                         
  -6   8  13        154.47         26.61        27.35 o                         
  -5   8  13          1.99         15.04        24.59 o                         
  -4   8  13         53.49         -4.16        22.36 o                         
  -3   8  13          0.41        -42.06        42.06 o                         
  -2   8  13        144.38        121.30        59.13 o                         
  -1   8  13         50.50        137.12        54.36 o                         
   0   8  13         29.86         70.34        38.04 o                         
   1   8  13          2.87        -19.32        62.56 o                         
   2   8  13         32.73        -42.61        42.61 o                         
 -15   0  14       1395.49       1838.73       136.90 o                         
 -14   0  14          4.78         12.99        69.22 o                         
 -13   0  14        497.08        486.06       202.84 o                         
 -12   0  14       1326.92       1493.54       165.43 o                         
 -11   0  14        103.44         78.04        53.44 o                         
 -10   0  14       2908.25       3446.27       141.96 o                         
  -9   0  14        171.37        185.22        52.44 o                         
  -8   0  14        597.08        857.68       106.40 o                         
  -7   0  14        838.75       1200.68        99.84 o                         
  -6   0  14         33.78        -46.95        86.59 o                         
  -5   0  14       1751.87       1814.83        94.88 o                         
  -4   0  14        666.51        782.74        90.80 o                         
  -3   0  14         10.41         42.49        80.52 o                         
  -2   0  14         78.62         -2.85        86.46 o                         
  -1   0  14       1974.37       1703.22        80.52 o                         
   0   0  14       1755.82       1609.32        78.16 o                         
   1   0  14         69.98        -79.77        82.25 o                         
   2   0  14         48.05        131.18        94.76 o                         
   3   0  14         82.98         82.82        62.29 o                         
   4   0  14       1832.32       1803.71        86.15 o                         
   5   0  14         23.00         26.80        98.85 o                         
   6   0  14        512.92        203.64       300.94 o                         
   7   0  14         63.81          1.15        60.88 o                         
   8   0  14          8.15        -54.85        62.13 o                         
   9   0  14         64.30         62.96        80.66 o                         
 -15   1  14         19.71         21.81        53.72 o                         
 -14   1  14        135.88        236.65        50.74 o                         
 -13   1  14        197.11        101.09        90.67 o                         
 -12   1  14        266.35        357.49        63.01 o                         
 -11   1  14         55.22          6.71        40.01 o                         
 -10   1  14        271.78        386.54        47.06 o                         
  -9   1  14         64.22         38.36        29.70 o                         
  -8   1  14         70.14         68.77        32.55 o                         
  -7   1  14       1058.19       1446.49        75.20 o                         
  -6   1  14        369.85        347.68        66.77 o                         
  -5   1  14        107.37        100.99        59.10 o                         
  -4   1  14        760.91        753.35        54.73 o                         
  -3   1  14          7.93         10.12        46.40 o                         
  -2   1  14       1047.09       1162.93       118.92 o                         
  -1   1  14         85.85        123.06        82.62 o                         
   0   1  14        123.44         84.66       147.10 o                         
   1   1  14        243.38        224.48        53.08 o                         
   2   1  14          3.38        -47.59        47.59 o                         
   3   1  14        597.21        719.65        57.96 o                         
   4   1  14        135.57        103.68        50.69 o                         
   5   1  14        280.03        302.39        56.67 o                         
   6   1  14         32.53         22.03        40.56 o                         
   7   1  14         17.49          2.97        45.86 o                         
   8   1  14          0.59        -39.37        93.27 o                         
   9   1  14        177.30         71.51        46.52 o                         
 -15   2  14        245.05        236.09       100.71 o                         
 -14   2  14        100.38         55.14        49.43 o                         
 -13   2  14         13.44        -18.57        43.74 o                         
 -12   2  14        189.85        265.86        74.20 o                         
 -11   2  14         31.23         61.25        47.30 o                         
 -10   2  14        310.32        287.65        89.06 o                         
  -9   2  14        331.04        279.96        52.36 o                         
  -8   2  14         16.23         28.82        33.45 o                         
  -7   2  14        124.98        199.30        58.41 o                         
  -6   2  14         16.67         55.30        48.27 o                         
  -5   2  14         58.15         74.10        44.02 o                         
  -4   2  14         26.46         16.18        59.15 o                         
  -3   2  14        417.41        377.16        59.09 o                         
  -2   2  14         51.30         27.56        64.22 o                         
  -1   2  14         12.84        -19.01        44.27 o                         
   0   2  14         26.02         12.51        42.83 o                         
   1   2  14        845.39        892.77        62.88 o                         
   2   2  14        261.71        214.90        45.85 o                         
   3   2  14          1.94         28.18        41.34 o                         
   4   2  14          5.79        -49.20        49.20 o                         
   5   2  14         16.79         60.82        45.60 o                         
   6   2  14        102.40         83.02        65.74 o                         
   7   2  14          0.06        -40.75        44.46 o                         
   8   2  14         77.14         89.29        61.57 o                         
   9   2  14          2.50         43.15        60.56 o                         
 -14   3  14        224.92        188.46        39.08 o                         
 -13   3  14        514.74        552.83       120.34 o                         
 -12   3  14        525.84        449.86       198.69 o                         
 -11   3  14        389.93        186.83       115.51 o                         
 -10   3  14         15.97         50.67        28.13 o                         
  -9   3  14        764.87        679.16       100.34 o                         
  -8   3  14        604.70        696.42        88.01 o                         
  -7   3  14       1314.12       1575.28       185.87 o                         
  -6   3  14        296.94        128.38       103.06 o                         
  -5   3  14        101.23         33.14        43.30 o                         
  -4   3  14       1301.27       1500.87       127.15 o                         
  -3   3  14         38.78         57.69        74.88 o                         
  -2   3  14        837.32       1044.88        55.43 o                         
  -1   3  14          1.46         19.14        44.34 o                         
   0   3  14        542.82        623.56        61.46 o                         
   1   3  14        532.92        520.26        55.98 o                         
   2   3  14        395.21        487.23       123.37 o                         
   3   3  14       1123.75       1296.48        65.06 o                         
   4   3  14          4.69        -16.69        41.03 o                         
   5   3  14        177.96        214.59        72.92 o                         
   6   3  14          3.99        -12.92        46.79 o                         
   7   3  14        401.49        415.70        52.20 o                         
   8   3  14        302.96        206.59        78.47 o                         
 -14   4  14          7.99          9.41        54.75 o                         
 -13   4  14         21.10         75.19        45.96 o                         
 -12   4  14         12.68         26.88        25.03 o                         
 -11   4  14         33.42          6.11        29.93 o                         
 -10   4  14        915.83        769.10       272.95 o                         
  -9   4  14        163.98        180.22        58.71 o                         
  -8   4  14        130.96        139.37        33.24 o                         
  -7   4  14        141.03        132.79        60.82 o                         
  -6   4  14         73.41          1.11        70.11 o                         
  -5   4  14        759.48        705.99        69.31 o                         
  -4   4  14        449.50        436.01        55.58 o                         
  -3   4  14        208.96        193.22        43.82 o                         
  -2   4  14        101.67         63.40        47.12 o                         
  -1   4  14        164.03        187.74        37.36 o                         
   0   4  14        523.95         20.36        74.64 o                         
   1   4  14        130.64         86.76        43.54 o                         
   2   4  14         25.80        -39.46        51.32 o                         
   3   4  14         30.57         15.12        45.04 o                         
   4   4  14        172.08        204.35        62.45 o                         
   5   4  14         41.96        103.35        59.42 o                         
   6   4  14        473.53        380.23        64.40 o                         
   7   4  14         11.73         14.62        41.23 o                         
 -13   5  14         12.22         -0.50        62.93 o                         
 -12   5  14         74.33        160.04        46.20 o                         
 -11   5  14        182.75         62.43        62.31 o                         
 -10   5  14         76.09         65.77        32.14 o                         
  -9   5  14        309.35        352.17        33.75 o                         
  -8   5  14          0.37         -1.08        43.17 o                         
  -7   5  14         43.25         77.35        35.55 o                         
  -6   5  14        301.82        267.49        43.87 o                         
  -5   5  14         40.26         18.73        35.42 o                         
  -4   5  14         15.61         65.41        47.12 o                         
  -3   5  14         24.00         17.89        36.35 o                         
  -2   5  14          3.71         -1.45        46.26 o                         
  -1   5  14        149.38        157.65        40.39 o                         
   0   5  14        177.24        136.37        58.40 o                         
   1   5  14          6.54        -39.92        61.10 o                         
   2   5  14          4.86        -31.80        58.25 o                         
   3   5  14          0.49         21.70        47.75 o                         
   4   5  14          0.20         85.81        56.69 o                         
   5   5  14        202.04         91.61        78.18 o                         
   6   5  14          8.62        -22.04        44.12 o                         
   7   5  14         33.40        -39.51        62.31 o                         
 -11   6  14         13.18         -7.31        58.59 o                         
 -10   6  14        155.06        186.55        60.08 o                         
  -9   6  14          0.87         -9.56        57.66 o                         
  -8   6  14        383.83        393.78        32.28 o                         
  -7   6  14        208.48        112.40        29.47 o                         
  -6   6  14        285.22        122.99        97.98 o                         
  -5   6  14        596.49        525.50        44.96 o                         
  -4   6  14         63.96         34.74        48.45 o                         
  -3   6  14        754.71        947.28        49.23 o                         
  -2   6  14        174.13        257.65        60.35 o                         
  -1   6  14        247.61        271.03        53.93 o                         
   0   6  14         85.34        110.87        42.38 o                         
   1   6  14        341.42        383.52        43.05 o                         
   2   6  14         80.57        137.12        47.39 o                         
   3   6  14        117.06        101.87        50.49 o                         
   4   6  14         76.56        151.84        42.98 o                         
   5   6  14          9.32        -17.62        56.96 o                         
  -9   7  14        214.89        164.62        53.57 o                         
  -8   7  14          8.79        -29.28        38.28 o                         
  -7   7  14        215.98        -13.74        46.95 o                         
  -6   7  14          2.04         22.62        41.87 o                         
  -5   7  14        157.92         80.77        54.75 o                         
  -4   7  14         77.12         90.51        39.54 o                         
  -3   7  14         11.79         -8.12        36.88 o                         
  -2   7  14        333.57        279.26        48.65 o                         
  -1   7  14          5.71          5.52        40.78 o                         
   0   7  14        335.09        415.01        44.64 o                         
   1   7  14        163.44        228.28        44.58 o                         
   2   7  14          1.01        -19.48        39.05 o                         
   3   7  14        148.05        178.54        58.44 o                         
  -3   8  14         47.69        108.63        51.03 o                         
 -14   1  15        140.50        166.09        93.58 o                         
 -13   1  15          2.53          2.36        50.43 o                         
 -12   1  15         85.61        112.71        48.80 o                         
 -11   1  15        347.86        388.11        69.54 o                         
 -10   1  15        207.05        256.24        36.27 o                         
  -9   1  15        994.00       1301.13        65.13 o                         
  -8   1  15        245.16        286.83        71.21 o                         
  -7   1  15         38.32         33.46        59.98 o                         
  -6   1  15        694.86        924.58       119.91 o                         
  -5   1  15         37.51         22.62        66.26 o                         
  -4   1  15       2231.24       2683.61       123.93 o                         
  -3   1  15        348.06        377.50        57.76 o                         
  -2   1  15        206.67        240.58        64.66 o                         
  -1   1  15       1205.73        926.60       783.85 o                         
   0   1  15          3.91         29.86        47.04 o                         
   1   1  15        912.45        829.37       127.15 o                         
   2   1  15          3.42         12.93        47.25 o                         
   3   1  15        422.67        319.54        59.12 o                         
   4   1  15        139.63         65.07        72.18 o                         
   5   1  15        266.96        376.97        55.75 o                         
   6   1  15        272.61        198.79        57.61 o                         
   7   1  15         40.77        125.75        45.07 o                         
 -14   2  15        122.38         -7.93        61.19 o                         
 -13   2  15        192.49        231.38        50.04 o                         
 -12   2  15        847.74        980.77       426.42 o                         
 -11   2  15         54.18         74.34        45.76 o                         
 -10   2  15        429.30        370.76       230.03 o                         
  -9   2  15        219.00        153.01        64.41 o                         
  -8   2  15        215.70        224.39        30.15 o                         
  -7   2  15       1631.76       1955.54        68.79 o                         
  -6   2  15        503.92        542.87        68.75 o                         
  -5   2  15        580.18        554.92        56.07 o                         
  -4   2  15        119.81        166.75        52.64 o                         
  -3   2  15        214.64        187.78        55.01 o                         
  -2   2  15        569.68        645.79        72.95 o                         
  -1   2  15        573.08        828.84       105.54 o                         
   0   2  15        460.06        450.13        56.52 o                         
   1   2  15          0.49         37.46        50.55 o                         
   2   2  15       1003.53        912.96        71.16 o                         
   3   2  15        712.42        664.12        60.68 o                         
   4   2  15        296.33        376.18        65.95 o                         
   5   2  15          9.67          9.27        42.09 o                         
   6   2  15        233.91        239.55        54.64 o                         
   7   2  15        480.48        509.39       103.99 o                         
 -13   3  15         86.24         92.65        41.76 o                         
 -12   3  15         13.87        -12.01        37.80 o                         
 -11   3  15         11.28        -22.81        42.68 o                         
 -10   3  15        183.10         12.45        31.44 o                         
  -9   3  15         38.05        -14.64        27.43 o                         
  -8   3  15         26.12          8.70        28.14 o                         
  -7   3  15        103.27         94.04        52.55 o                         
  -6   3  15         66.74         44.53        48.60 o                         
  -5   3  15          2.62        -18.39        48.70 o                         
  -4   3  15        256.53        269.11        74.32 o                         
  -3   3  15         23.78         42.75        61.86 o                         
  -2   3  15          4.41         13.88        79.09 o                         
  -1   3  15          9.35         18.65        64.04 o                         
   0   3  15        130.23        203.27        50.77 o                         
   1   3  15        122.26        115.49        55.33 o                         
   2   3  15        210.78        283.34        44.47 o                         
   3   3  15         79.22        104.87        41.69 o                         
   4   3  15         11.70        -46.24        46.24 o                         
   5   3  15         25.53         63.19        59.74 o                         
   6   3  15          7.03        -46.30        46.30 o                         
   7   3  15          5.47        117.55        66.64 o                         
 -12   4  15        204.77        228.51        63.86 o                         
 -11   4  15         33.92         -0.60        38.89 o                         
 -10   4  15        130.45        126.47        35.26 o                         
  -9   4  15        175.07        163.59        29.70 o                         
  -8   4  15         89.25        104.39       105.66 o                         
  -7   4  15        627.20        612.55        47.50 o                         
  -6   4  15         22.89         -3.43        42.82 o                         
  -5   4  15        650.99        652.13        97.11 o                         
  -4   4  15         59.83         39.85        43.77 o                         
  -3   4  15        534.49        615.14        82.37 o                         
  -2   4  15        698.38        781.06        50.02 o                         
  -1   4  15        170.72        146.97        46.33 o                         
   0   4  15        841.28        888.27        83.18 o                         
   1   4  15          0.68         -1.22        45.29 o                         
   2   4  15        155.94        171.40        40.49 o                         
   3   4  15          1.15         62.38        55.31 o                         
   4   4  15        398.47        -41.01        88.63 o                         
   5   4  15        212.65        147.10        72.42 o                         
   6   4  15         19.98         -5.74        55.32 o                         
 -11   5  15        131.01         30.59        31.80 o                         
 -10   5  15         93.74         70.87        36.52 o                         
  -9   5  15        504.59        492.53        36.24 o                         
  -8   5  15        323.02        205.09        96.93 o                         
  -7   5  15          6.90          7.53        31.61 o                         
  -6   5  15        265.49        257.50        44.67 o                         
  -5   5  15          2.04         34.24        40.06 o                         
  -4   5  15        543.38        582.60        47.06 o                         
  -3   5  15          1.55          3.42        43.29 o                         
  -2   5  15        272.13        348.89        42.48 o                         
  -1   5  15        357.14        371.49        66.89 o                         
   0   5  15         47.27         67.99        46.39 o                         
   1   5  15        600.69        623.50        51.59 o                         
   2   5  15          3.81         21.86        42.02 o                         
   3   5  15        626.88        621.32        72.22 o                         
   4   5  15        270.34        268.14        47.93 o                         
  -9   6  15         10.37        -15.48        26.19 o                         
  -8   6  15          1.68         11.78        30.50 o                         
  -7   6  15        174.43        200.55        38.28 o                         
  -6   6  15         70.26         42.47        17.67 o                         
  -5   6  15         12.23         -1.98        45.36 o                         
  -4   6  15          2.07         26.07        42.43 o                         
  -3   6  15         25.57        -11.70        37.10 o                         
  -2   6  15          8.90         44.43        59.83 o                         
  -1   6  15        132.64        167.16        79.52 o                         
   0   6  15          2.15         85.83        38.59 o                         
   1   6  15         15.95          9.58        41.27 o                         
   2   6  15         42.58         18.18        45.45 o                         
  -5   7  15         32.23        107.52        44.59 o                         
  -4   7  15          3.28         41.23        37.76 o                         
  -3   7  15         72.96         57.45        46.95 o                         
  -2   7  15        249.20        335.57        74.82 o                         
 -13   0  16          2.21         -6.91        64.24 o                         
 -12   0  16         63.30        -14.42        56.94 o                         
 -11   0  16        264.15        155.03        88.82 o                         
 -10   0  16        307.41        219.03       171.81 o                         
  -9   0  16        129.15        -25.91        50.53 o                         
  -8   0  16        182.17         67.88        97.61 o                         
  -7   0  16         11.45        -13.38        96.87 o                         
  -6   0  16         24.88         16.23        93.65 o                         
  -5   0  16        112.62        107.27        93.52 o                         
  -4   0  16        547.43        307.57       104.67 o                         
  -3   0  16        224.55        185.19        88.94 o                         
  -2   0  16         68.00        169.83        72.22 o                         
  -1   0  16          3.43         82.00        98.48 o                         
   0   0  16        404.55        421.04        83.36 o                         
   1   0  16        338.08        312.40       106.16 o                         
   2   0  16        447.93        445.56        88.57 o                         
   3   0  16        452.93        589.00       100.21 o                         
   4   0  16          6.34        105.29        98.85 o                         
   5   0  16        367.34        197.82        80.27 o                         
   6   0  16        464.39        442.59       103.80 o                         
 -12   1  16         85.70        115.13        53.55 o                         
 -11   1  16         19.73         -0.20        38.90 o                         
 -10   1  16         27.97         39.64        36.32 o                         
  -9   1  16         39.34         41.90        33.44 o                         
  -8   1  16          4.93        -16.98        67.87 o                         
  -7   1  16        125.42        226.62        62.89 o                         
  -6   1  16        178.38        167.14        80.70 o                         
  -5   1  16          7.59        -23.97        53.19 o                         
  -4   1  16         14.99        -50.25        63.05 o                         
  -3   1  16         38.25        -14.55        54.89 o                         
  -2   1  16         28.91        -64.80        64.80 o                         
  -1   1  16        360.44        431.59        75.09 o                         
   0   1  16          0.51        -59.14        59.14 o                         
   1   1  16        137.19        143.04        57.11 o                         
   2   1  16         82.56         66.24        54.44 o                         
   3   1  16        112.36         58.05        71.99 o                         
   4   1  16         24.96         38.60        48.23 o                         
   5   1  16         71.82        -19.09        49.56 o                         
 -12   2  16         28.37         -2.27        45.89 o                         
 -11   2  16          3.60         -8.72        45.75 o                         
 -10   2  16          4.76         60.01        45.26 o                         
  -9   2  16         45.05         24.81        30.74 o                         
  -8   2  16         63.62         16.66        32.16 o                         
  -7   2  16         30.75         66.44        51.44 o                         
  -6   2  16          1.18          2.08        48.14 o                         
  -5   2  16          4.40         12.85        60.73 o                         
  -4   2  16         14.29         35.68        70.62 o                         
  -3   2  16         47.92         17.68        70.08 o                         
  -2   2  16        284.69        322.04        74.94 o                         
  -1   2  16          0.68        -63.80        63.80 o                         
   0   2  16        188.33        170.31        56.72 o                         
   1   2  16         32.61        -34.36        47.94 o                         
   2   2  16        157.53        168.38        49.95 o                         
   3   2  16        243.92         -6.01        72.77 o                         
   4   2  16          1.89        -58.37        58.37 o                         
   5   2  16        102.07         80.95        57.31 o                         
 -11   3  16         68.62         67.39        44.41 o                         
 -10   3  16         22.88          5.98        54.87 o                         
  -9   3  16         81.96         23.06        40.15 o                         
  -8   3  16         44.55         -8.96        28.91 o                         
  -7   3  16         13.43         42.48        45.23 o                         
  -6   3  16        424.55        468.16        59.88 o                         
  -5   3  16        144.31        171.24        58.59 o                         
  -4   3  16          0.43          5.51        57.10 o                         
  -3   3  16        135.59        205.69        62.20 o                         
  -2   3  16          8.57        -48.47        62.05 o                         
  -1   3  16        657.65        662.18        66.04 o                         
   0   3  16         13.51         79.28        55.28 o                         
   1   3  16        168.70         77.28        55.94 o                         
   2   3  16         85.40         52.51        93.87 o                         
   3   3  16        108.46         83.37        46.87 o                         
   4   3  16        501.13        373.32        50.00 o                         
 -10   4  16        127.53         90.90        77.11 o                         
  -9   4  16        145.83        107.32        37.84 o                         
  -8   4  16         75.02         30.61        35.30 o                         
  -7   4  16         52.94         20.97        43.44 o                         
  -6   4  16          5.42        -17.03        53.87 o                         
  -5   4  16          0.11          1.05        52.20 o                         
  -4   4  16        249.96        309.77        61.07 o                         
  -3   4  16         47.15         68.85        56.13 o                         
  -2   4  16         23.75          6.14        47.35 o                         
  -1   4  16         98.76         57.58        49.63 o                         
   0   4  16          9.33        -21.31        42.40 o                         
   1   4  16         11.17        -54.91        54.91 o                         
   2   4  16        115.73         77.08        53.58 o                         
   3   4  16          2.93         78.70        51.08 o                         
  -8   5  16         56.22         88.68        32.21 o                         
  -7   5  16         20.19         32.14        33.87 o                         
  -6   5  16         31.39         36.71        44.36 o                         
  -5   5  16         20.58          3.69        46.50 o                         
  -4   5  16         93.07        113.49        49.33 o                         
  -3   5  16         64.03        -18.55        49.68 o                         
  -2   5  16         13.48         19.63        40.28 o                         
  -1   5  16         45.25         96.51        43.46 o                         
   0   5  16          8.77         -9.88        38.56 o                         
   1   5  16        134.43         55.04        45.58 o                         
 -10   1  17         96.94         85.72        35.65 o                         
  -9   1  17        239.84         76.94        47.81 o                         
  -8   1  17         44.07         14.21        65.10 o                         
  -7   1  17          4.00         42.04        62.87 o                         
  -6   1  17         24.72        -54.66        54.66 o                         
  -5   1  17          2.22        -17.64        66.70 o                         
  -4   1  17         83.59         36.49        70.55 o                         
  -3   1  17        127.71        201.16        63.67 o                         
  -2   1  17        175.55         58.98        77.29 o                         
  -1   1  17         16.27        -11.91        63.09 o                         
   0   1  17         59.89         50.23        73.22 o                         
   1   1  17        107.65         62.66        96.62 o                         
   2   1  17         18.12         29.89        58.28 o                         
   3   1  17          7.47         -8.17        98.35 o                         
 -10   2  17         56.85         90.43        71.10 o                         
  -9   2  17         62.12         12.65        34.88 o                         
  -8   2  17        280.95        271.33        47.16 o                         
  -7   2  17        827.39        944.26        63.24 o                         
  -6   2  17         71.63        125.56        62.33 o                         
  -5   2  17         17.28        -30.86        70.50 o                         
  -4   2  17          0.92         39.86        55.85 o                         
  -3   2  17        139.15         81.63        74.86 o                         
  -2   2  17         82.43        102.77        59.84 o                         
  -1   2  17        132.63          6.20        59.28 o                         
   0   2  17          0.05          5.57        79.71 o                         
   1   2  17          9.69         52.60       107.09 o                         
   2   2  17        143.06         67.57       159.17 o                         
  -9   3  17         89.24         90.18        51.78 o                         
  -8   3  17          5.36         -0.21        32.40 o                         
  -7   3  17         11.40         18.70        47.59 o                         
  -6   3  17         41.08         27.76        59.41 o                         
  -5   3  17         11.67         29.76        60.87 o                         
  -4   3  17         21.53         15.07        50.78 o                         
  -3   3  17         13.41         65.39        54.95 o                         
  -2   3  17          0.08        -49.88        58.71 o                         
  -1   3  17          0.15        -64.84        73.08 o                         
   0   3  17          0.31         14.36       167.10 o                         
   1   3  17          4.36        -38.43        66.10 o                         
  -6   4  17         28.29         69.95        57.30 o                         
  -5   4  17        396.57        335.05       213.86 o                         
  -4   4  17         47.29         63.30        44.51 o                         
  -3   4  17         15.33        -20.44        46.26 o                         
  -2   4  17         18.92          3.34        43.42 o                         
  -1   4  17        110.07         65.67        48.67 o                         
  -6   0  18         47.19        103.06        90.55 o                         
  -5   0  18        512.53        439.00       115.94 o                         
  -4   0  18        540.47        585.91       114.70 o                         
  -3   0  18        506.49        500.93        86.46 o                         
  -2   0  18        600.35        521.99        87.58 o                         
  -6   1  18        223.08         54.41        73.51 o                         
  -5   1  18         19.18        -13.65        72.16 o                         
  -4   1  18         37.14         99.28        67.00 o                         
  -3   1  18        181.25         43.03        94.58 o                         
  -2   1  18         23.85         81.12        62.14 o                         
                                                                                
